# Supplementary material for: Crystal structure and Hirshfeld analysis of (1aS,3aR,4aS,5aR)-15-acet­oxy­linden-7(11),8-trieno-12,8-lactone
Source: Acta Crystallogr E Crystallogr Commun. 2022 May 20;78(Pt 6):642–6. doi: 10.1107/S2056989022004625 (PMC9431784; doi:10.1107/S2056989022004625)
Supplement: Supplementary file 1 [file e-78-00642-sup1.cif]

##############################################################################
#                                                                            #
# This CIF contains the data in a paper accepted for publication in          #
# Acta Crystallographica Section E. It conforms to the requirements of       #
# Notes for Authors for Acta Crystallographica Section E, and has been       #
# peer reviewed under the auspices of the IUCr Commission on Journals.       #
#                                                                            #
# Full details of the Crystallographic Information File format               #
# are given in the paper "The Crystallographic Information File (CIF):       #
# a New Standard Archive File for Crystallography" by S. R. Hall, F. H.      #
# Allen and I. D. Brown [Acta Cryst. (1991), A47, 655-685].                  #
#                                                                            #
# The current version of the core CIF dictionary is obtainable from          #
# ftp://ftp.iucr.org/pub/cif_core.dic.                                       #
#                                                                            #
# Software is freely available for graphical display of the structure(s)     #
# in this CIF. For information consult the CIF software page                 #
# http://www.iucr.org/resources/cif/software.                                #
#                                                                            #
# This file may be used for bona fide research purposes within the           #
# scientific community so long as proper attribution is given to the journal # 
# article from which it was obtained.                                        #
#                                                                            #
##############################################################################
data_I
_audit_creation_method     'SHELXL-2014/7'
_chemical_name_systematic
;\
(4a<i>R</i>,5<i>S</i>,5a<i>R</i>,6a<i>S</i>,6b<i>R</i>)-5-(Acetoxy\
methyl)-4a,5,5a,6,6a,6b-hexahydro-3,6b-dimethylcyclopropa[2,3]indeno\
[5,6-<i>b</i>]furan-2(4<i>H</i>)-one
;
_chemical_name_common
;\
(1a<i>S</i>,3a<i>R</i>,4a<i>S</i>,5a<i>R</i>)-15-Acetoxylinden-7(11),8-\
trieno-12,8-lactone
;
_chemical_formula_moiety     'C17 H20 O4'
_chemical_formula_sum     'C17 H20 O4'
_chemical_formula_iupac     'C17 H20 O4'
_chemical_formula_weight     288.33
_chemical_melting_point     ?
_chemical_absolute_configuration     unk
_space_group_crystal_system     orthorhombic
_space_group_name_H-M_alt     'P 21 21 21'
_space_group_name_Hall     'P 2ac 2ab'
loop_
    _space_group_symop_operation_xyz
    'x, y, z'
    '-x+1/2, -y, z+1/2'
    '-x, y+1/2, -z+1/2'
    'x+1/2, -y+1/2, -z'
_cell_length_a     6.7641(3)
_cell_length_b     6.9254(3)
_cell_length_c     31.4538(14)
_cell_angle_alpha     90
_cell_angle_beta     90
_cell_angle_gamma     90
_cell_volume     1473.42(11)
_cell_formula_units_Z     4
_cell_measurement_reflns_used     3545
_cell_measurement_theta_min     2.59
_cell_measurement_theta_max     20.68
_cell_measurement_temperature     296(2)
_exptl_crystal_description     block
_exptl_crystal_colour     colorless
_exptl_crystal_size_max     0.200
_exptl_crystal_size_mid     0.200
_exptl_crystal_size_min     0.200
_exptl_crystal_density_diffrn     1.300
_exptl_crystal_density_meas     ?
_exptl_crystal_density_method     ?
_exptl_crystal_F_000     616
_exptl_absorpt_coefficient_mu     0.092
_exptl_absorpt_correction_type     multi-scan
_exptl_absorpt_process_details
;
(SADABS; Sheldrick, 1996)
;
_exptl_absorpt_correction_T_min     ?
_exptl_absorpt_correction_T_max     ?
_diffrn_ambient_temperature     296(2)
_diffrn_source     ?
_diffrn_radiation_type     MoK\a
_diffrn_radiation_wavelength     0.71073
_diffrn_measurement_device_type     'Bruker SMART CCD'
_diffrn_measurement_method     'phi and omega scans'
_diffrn_detector_area_resol_mean     ?
_diffrn_reflns_number     12659
_diffrn_reflns_av_R_equivalents     0.0567
_diffrn_reflns_av_unetI/netI     0.0534
_diffrn_reflns_theta_min     2.590
_diffrn_reflns_theta_max     25.020
_diffrn_reflns_theta_full     25.020
_diffrn_measured_fraction_theta_max     0.992
_diffrn_measured_fraction_theta_full     0.992
_diffrn_reflns_limit_h_min     -7
_diffrn_reflns_limit_h_max     8
_diffrn_reflns_limit_k_min     -8
_diffrn_reflns_limit_k_max     6
_diffrn_reflns_limit_l_min     -32
_diffrn_reflns_limit_l_max     37
_refine_special_details     ?
_reflns_number_total     2576
_reflns_number_gt     1857
_reflns_threshold_expression     'I > 2\s(I)'
_refine_ls_structure_factor_coef     Fsqd
_refine_ls_matrix_type     full
_refine_ls_R_factor_all     0.0842
_refine_ls_R_factor_gt     0.0505
_refine_ls_wR_factor_gt     0.1014
_refine_ls_wR_factor_ref     0.1168
_refine_ls_goodness_of_fit_ref     1.054
_refine_ls_restrained_S_all     1.054
_refine_ls_number_reflns     2576
_refine_ls_number_parameters     193
_refine_ls_number_restraints     0
_refine_ls_hydrogen_treatment     constr
_refine_ls_weighting_scheme     calc
_refine_ls_weighting_details
              'w=1/[\s^2^(Fo^2^)+(0.0466P)^2^+0.3800P] where P=(Fo^2^+2Fc^2^)/3'
_atom_sites_solution_hydrogens     geom
_atom_sites_solution_primary     ?
_atom_sites_solution_secondary     ?
_refine_ls_shift/su_max     0.000
_refine_ls_shift/su_mean     0.000
_refine_diff_density_max     0.299
_refine_diff_density_min     -0.209
_refine_ls_extinction_method     none
_refine_ls_extinction_coef     .
_refine_ls_abs_structure_details
;
Flack <i>x</i> determined using 574 quotients [(I+)-(I-)]/[(I+)+(I-)]
(Parsons <i>et al.</i>,  2013)
;
_refine_ls_abs_structure_Flack     0.10(8)
loop_
    _atom_type_symbol
    _atom_type_description
    _atom_type_scat_dispersion_real
    _atom_type_scat_dispersion_imag
    _atom_type_scat_source
    'C' 'C' 0.0033 0.0016
                         'International Tables Vol C Tables 4.2.6.8 and 6.1.1.4'
    'H' 'H' 0.0000 0.0000
                         'International Tables Vol C Tables 4.2.6.8 and 6.1.1.4'
    'O' 'O' 0.0106 0.0060
                         'International Tables Vol C Tables 4.2.6.8 and 6.1.1.4'
_computing_data_collection
;
SMART (Bruker, 2002)
;
_computing_cell_refinement
;
SMART (Bruker, 2002)
;
_computing_data_reduction
;
SAINT (Bruker, 2002)
;
_computing_structure_solution
;
SHELXT2014 (Sheldrick, 2015<i>a</i>)
;
_computing_structure_refinement
;
SHELXL2014 (Sheldrick, 2015<i>b</i>)
;
_computing_molecular_graphics
;
OLEX2 (Dolomanov <i>et al.</i>,  2009)
;
_computing_publication_material
;
publCIF (Westrip, 2010)
;
loop_
    _atom_site_type_symbol
    _atom_site_label
    _atom_site_fract_x
    _atom_site_fract_y
    _atom_site_fract_z
    _atom_site_U_iso_or_equiv
    _atom_site_adp_type
    _atom_site_calc_flag
    _atom_site_occupancy
    _atom_site_disorder_assembly
    _atom_site_disorder_group
    O O1 0.1658(5) 0.5144(4) 0.54793(8) 0.0745(9) Uani d 1 . .
    O O2 0.1329(4) 0.5303(4) 0.47683(7) 0.0537(7) Uani d 1 . .
    O O3 0.9151(4) 0.1520(4) 0.31668(8) 0.0566(8) Uani d 1 . .
    O O4 0.9315(6) -0.1600(5) 0.32844(14) 0.1261(18) Uani d 1 . .
    C C1 0.2446(6) 0.5140(6) 0.51366(12) 0.0536(10) Uani d 1 . .
    C C2 0.4539(6) 0.4960(5) 0.50214(10) 0.0480(9) Uani d 1 . .
    C C3 0.4648(5) 0.4991(5) 0.45952(10) 0.0418(8) Uani d 1 . .
    C C4 0.2650(5) 0.5215(5) 0.44282(11) 0.0442(9) Uani d 1 . .
    C C5 0.2143(5) 0.5386(5) 0.40250(11) 0.0447(10) Uani d 1 . .
    H H5 0.0829 0.5495 0.3942 0.054 Uiso calc 1 . .
    C C6 0.3810(5) 0.5396(5) 0.37059(10) 0.0389(9) Uani d 1 . .
    C C7 0.5465(5) 0.4057(5) 0.38746(10) 0.0387(9) Uani d 1 . .
    H H7 0.4802 0.2839 0.3944 0.046 Uiso calc 1 . .
    C C8 0.6345(5) 0.4765(6) 0.42937(10) 0.0426(9) Uani d 1 . .
    H H8A 0.7290 0.3836 0.4403 0.051 Uiso calc 1 . .
    H H8B 0.7014 0.5991 0.4253 0.051 Uiso calc 1 . .
    C C9 0.6749(5) 0.3603(5) 0.34836(10) 0.0414(9) Uani d 1 . .
    H H9 0.7586 0.4713 0.3414 0.050 Uiso calc 1 . .
    C C10 0.5169(6) 0.3322(6) 0.31409(11) 0.0503(10) Uani d 1 . .
    H H10 0.4988 0.2025 0.3023 0.060 Uiso calc 1 . .
    C C11 0.3340(6) 0.4435(6) 0.32784(11) 0.0506(11) Uani d 1 . .
    H H11 0.2047 0.3818 0.3243 0.061 Uiso calc 1 . .
    C C12 0.4461(6) 0.5003(7) 0.28864(10) 0.0613(11) Uani d 1 . .
    H H12A 0.3853 0.4739 0.2613 0.074 Uiso calc 1 . .
    H H12B 0.5235 0.6181 0.2897 0.074 Uiso calc 1 . .
    C C13 0.4477(6) 0.7496(5) 0.36559(12) 0.0523(11) Uani d 1 . .
    H H13A 0.3469 0.8217 0.3511 0.078 Uiso calc 1 . .
    H H13B 0.5679 0.7539 0.3494 0.078 Uiso calc 1 . .
    H H13C 0.4701 0.8050 0.3932 0.078 Uiso calc 1 . .
    C C14 0.6127(7) 0.4764(6) 0.53450(12) 0.0650(12) Uani d 1 . .
    H H14A 0.6047 0.3512 0.5475 0.098 Uiso calc 1 . .
    H H14B 0.5968 0.5743 0.5558 0.098 Uiso calc 1 . .
    H H14C 0.7393 0.4911 0.5211 0.098 Uiso calc 1 . .
    C C15 0.8003(6) 0.1832(5) 0.35511(11) 0.0488(10) Uani d 1 . .
    H H15A 0.8877 0.2019 0.3792 0.059 Uiso calc 1 . .
    H H15B 0.7171 0.0720 0.3608 0.059 Uiso calc 1 . .
    C C16 0.9745(5) -0.0230(6) 0.30723(13) 0.0550(10) Uani d 1 . .
    C C17 1.1017(6) -0.0305(7) 0.26893(12) 0.0660(12) Uani d 1 . .
    H H17A 1.2179 0.0462 0.2735 0.099 Uiso calc 1 . .
    H H17B 1.0301 0.0192 0.2450 0.099 Uiso calc 1 . .
    H H17C 1.1394 -0.1619 0.2635 0.099 Uiso calc 1 . .
loop_
    _atom_site_aniso_label
    _atom_site_aniso_U_11
    _atom_site_aniso_U_22
    _atom_site_aniso_U_33
    _atom_site_aniso_U_12
    _atom_site_aniso_U_13
    _atom_site_aniso_U_23
    O1 0.106(2) 0.074(2) 0.0437(16) 0.017(2) 0.0283(16) -0.0019(15)
    O2 0.0592(16) 0.0591(17) 0.0427(15) 0.0035(15) 0.0182(13) -0.0021(13)
    O3 0.076(2) 0.0422(16) 0.0520(16) 0.0031(15) 0.0267(16) -0.0038(13)
    O4 0.137(4) 0.058(2) 0.184(4) 0.013(2) 0.101(3) 0.014(3)
    C1 0.080(3) 0.040(2) 0.040(2) 0.013(2) 0.014(2) -0.001(2)
    C2 0.069(3) 0.036(2) 0.039(2) 0.002(2) 0.0037(19) -0.0026(18)
    C3 0.054(2) 0.0344(19) 0.0366(19) 0.000(2) 0.0037(17) -0.0007(17)
    C4 0.049(2) 0.043(2) 0.040(2) 0.000(2) 0.0113(18) -0.0030(19)
    C5 0.038(2) 0.052(2) 0.044(2) -0.003(2) 0.0027(17) -0.0035(19)
    C6 0.0395(19) 0.045(2) 0.0324(18) -0.0053(18) 0.0005(16) -0.0023(16)
    C7 0.042(2) 0.040(2) 0.0340(19) -0.0054(18) 0.0046(17) -0.0033(15)
    C8 0.044(2) 0.047(2) 0.0366(18) -0.003(2) -0.0007(16) -0.0045(17)
    C9 0.045(2) 0.041(2) 0.039(2) -0.0055(18) 0.0052(18) -0.0040(16)
    C10 0.054(2) 0.058(3) 0.039(2) -0.005(2) 0.005(2) -0.0120(19)
    C11 0.044(2) 0.068(3) 0.040(2) -0.011(2) 0.0019(18) -0.0067(18)
    C12 0.061(2) 0.091(3) 0.0322(19) -0.002(3) -0.0002(18) 0.002(2)
    C13 0.057(3) 0.048(2) 0.052(2) -0.006(2) 0.000(2) 0.0053(18)
    C14 0.093(3) 0.058(3) 0.044(2) 0.004(3) -0.006(2) -0.003(2)
    C15 0.062(2) 0.046(2) 0.039(2) -0.001(2) 0.015(2) -0.0029(18)
    C16 0.047(2) 0.048(3) 0.070(3) -0.006(2) 0.013(2) -0.007(2)
    C17 0.063(3) 0.071(3) 0.064(3) 0.006(3) 0.014(2) -0.017(2)
_geom_special_details
;
 All esds (except the esd in the dihedral angle between two l.s. planes)
 are estimated using the full covariance matrix.  The cell esds are taken
 into account individually in the estimation of esds in distances, angles
 and torsion angles; correlations between esds in cell parameters are only
 used when they are defined by crystal symmetry.  An approximate (isotropic)
 treatment of cell esds is used for estimating esds involving l.s. planes.
;
loop_
    _geom_bond_atom_site_label_1
    _geom_bond_atom_site_label_2
    _geom_bond_site_symmetry_2
    _geom_bond_distance
    _geom_bond_publ_flag
    O1 C1 . 1.202(4) ?
    O2 C1 . 1.388(4) ?
    O2 C4 . 1.396(4) ?
    O3 C16 . 1.311(5) ?
    O3 C15 . 1.453(4) ?
    O4 C16 . 1.196(5) ?
    C1 C2 . 1.467(6) ?
    C2 C3 . 1.343(4) ?
    C2 C14 . 1.486(5) ?
    C3 C4 . 1.458(5) ?
    C3 C8 . 1.497(5) ?
    C4 C5 . 1.319(5) ?
    C5 C6 . 1.509(5) ?
    C5 H5 . 0.9300 ?
    C6 C13 . 1.531(5) ?
    C6 C11 . 1.534(5) ?
    C6 C7 . 1.548(5) ?
    C7 C8 . 1.528(4) ?
    C7 C9 . 1.538(5) ?
    C7 H7 . 0.9800 ?
    C8 H8A . 0.9700 ?
    C8 H8B . 0.9700 ?
    C9 C15 . 1.507(5) ?
    C9 C10 . 1.530(5) ?
    C9 H9 . 0.9800 ?
    C10 C12 . 1.492(6) ?
    C10 C11 . 1.520(5) ?
    C10 H10 . 0.9800 ?
    C11 C12 . 1.500(5) ?
    C11 H11 . 0.9800 ?
    C12 H12A . 0.9700 ?
    C12 H12B . 0.9700 ?
    C13 H13A . 0.9600 ?
    C13 H13B . 0.9600 ?
    C13 H13C . 0.9600 ?
    C14 H14A . 0.9600 ?
    C14 H14B . 0.9600 ?
    C14 H14C . 0.9600 ?
    C15 H15A . 0.9700 ?
    C15 H15B . 0.9700 ?
    C16 C17 . 1.481(5) ?
    C17 H17A . 0.9600 ?
    C17 H17B . 0.9600 ?
    C17 H17C . 0.9600 ?
loop_
    _geom_angle_atom_site_label_1
    _geom_angle_atom_site_label_2
    _geom_angle_atom_site_label_3
    _geom_angle_site_symmetry_1
    _geom_angle_site_symmetry_3
    _geom_angle
    _geom_angle_publ_flag
    C1 O2 C4 . . 106.7(3) ?
    C16 O3 C15 . . 119.3(3) ?
    O1 C1 O2 . . 120.4(4) ?
    O1 C1 C2 . . 130.5(4) ?
    O2 C1 C2 . . 109.0(3) ?
    C3 C2 C1 . . 107.4(3) ?
    C3 C2 C14 . . 130.2(4) ?
    C1 C2 C14 . . 122.4(3) ?
    C2 C3 C4 . . 108.1(3) ?
    C2 C3 C8 . . 132.3(3) ?
    C4 C3 C8 . . 119.6(3) ?
    C5 C4 O2 . . 124.5(3) ?
    C5 C4 C3 . . 126.6(3) ?
    O2 C4 C3 . . 108.8(3) ?
    C4 C5 C6 . . 116.5(3) ?
    C4 C5 H5 . . 121.8 ?
    C6 C5 H5 . . 121.8 ?
    C5 C6 C13 . . 107.0(3) ?
    C5 C6 C11 . . 115.2(3) ?
    C13 C6 C11 . . 112.5(3) ?
    C5 C6 C7 . . 108.0(3) ?
    C13 C6 C7 . . 113.1(3) ?
    C11 C6 C7 . . 101.0(3) ?
    C8 C7 C9 . . 122.4(3) ?
    C8 C7 C6 . . 112.7(3) ?
    C9 C7 C6 . . 104.9(3) ?
    C8 C7 H7 . . 105.2 ?
    C9 C7 H7 . . 105.2 ?
    C6 C7 H7 . . 105.2 ?
    C3 C8 C7 . . 106.3(3) ?
    C3 C8 H8A . . 110.5 ?
    C7 C8 H8A . . 110.5 ?
    C3 C8 H8B . . 110.5 ?
    C7 C8 H8B . . 110.5 ?
    H8A C8 H8B . . 108.7 ?
    C15 C9 C10 . . 112.9(3) ?
    C15 C9 C7 . . 111.8(3) ?
    C10 C9 C7 . . 101.2(3) ?
    C15 C9 H9 . . 110.2 ?
    C10 C9 H9 . . 110.2 ?
    C7 C9 H9 . . 110.2 ?
    C12 C10 C11 . . 59.7(3) ?
    C12 C10 C9 . . 120.2(4) ?
    C11 C10 C9 . . 107.7(3) ?
    C12 C10 H10 . . 118.1 ?
    C11 C10 H10 . . 118.1 ?
    C9 C10 H10 . . 118.1 ?
    C12 C11 C10 . . 59.2(3) ?
    C12 C11 C6 . . 120.1(3) ?
    C10 C11 C6 . . 107.5(3) ?
    C12 C11 H11 . . 118.2 ?
    C10 C11 H11 . . 118.2 ?
    C6 C11 H11 . . 118.2 ?
    C10 C12 C11 . . 61.1(3) ?
    C10 C12 H12A . . 117.7 ?
    C11 C12 H12A . . 117.7 ?
    C10 C12 H12B . . 117.7 ?
    C11 C12 H12B . . 117.7 ?
    H12A C12 H12B . . 114.8 ?
    C6 C13 H13A . . 109.5 ?
    C6 C13 H13B . . 109.5 ?
    H13A C13 H13B . . 109.5 ?
    C6 C13 H13C . . 109.5 ?
    H13A C13 H13C . . 109.5 ?
    H13B C13 H13C . . 109.5 ?
    C2 C14 H14A . . 109.5 ?
    C2 C14 H14B . . 109.5 ?
    H14A C14 H14B . . 109.5 ?
    C2 C14 H14C . . 109.5 ?
    H14A C14 H14C . . 109.5 ?
    H14B C14 H14C . . 109.5 ?
    O3 C15 C9 . . 107.7(3) ?
    O3 C15 H15A . . 110.2 ?
    C9 C15 H15A . . 110.2 ?
    O3 C15 H15B . . 110.2 ?
    C9 C15 H15B . . 110.2 ?
    H15A C15 H15B . . 108.5 ?
    O4 C16 O3 . . 122.2(4) ?
    O4 C16 C17 . . 124.5(4) ?
    O3 C16 C17 . . 113.3(4) ?
    C16 C17 H17A . . 109.5 ?
    C16 C17 H17B . . 109.5 ?
    H17A C17 H17B . . 109.5 ?
    C16 C17 H17C . . 109.5 ?
    H17A C17 H17C . . 109.5 ?
    H17B C17 H17C . . 109.5 ?
loop_
    _geom_torsion_atom_site_label_1
    _geom_torsion_atom_site_label_2
    _geom_torsion_atom_site_label_3
    _geom_torsion_atom_site_label_4
    _geom_torsion_site_symmetry_1
    _geom_torsion_site_symmetry_2
    _geom_torsion_site_symmetry_3
    _geom_torsion_site_symmetry_4
    _geom_torsion
    _geom_torsion_publ_flag
    C4 O2 C1 O1 . . . . -178.9(4) ?
    C4 O2 C1 C2 . . . . 0.5(4) ?
    O1 C1 C2 C3 . . . . 178.5(4) ?
    O2 C1 C2 C3 . . . . -0.8(5) ?
    O1 C1 C2 C14 . . . . -0.9(7) ?
    O2 C1 C2 C14 . . . . 179.8(3) ?
    C1 C2 C3 C4 . . . . 0.7(5) ?
    C14 C2 C3 C4 . . . . -179.9(4) ?
    C1 C2 C3 C8 . . . . -176.5(4) ?
    C14 C2 C3 C8 . . . . 2.9(7) ?
    C1 O2 C4 C5 . . . . -177.6(4) ?
    C1 O2 C4 C3 . . . . 0.0(4) ?
    C2 C3 C4 C5 . . . . 177.1(4) ?
    C8 C3 C4 C5 . . . . -5.3(6) ?
    C2 C3 C4 O2 . . . . -0.4(4) ?
    C8 C3 C4 O2 . . . . 177.2(3) ?
    O2 C4 C5 C6 . . . . 175.6(3) ?
    C3 C4 C5 C6 . . . . -1.5(6) ?
    C4 C5 C6 C13 . . . . -88.5(4) ?
    C4 C5 C6 C11 . . . . 145.6(4) ?
    C4 C5 C6 C7 . . . . 33.5(4) ?
    C5 C6 C7 C8 . . . . -62.8(4) ?
    C13 C6 C7 C8 . . . . 55.4(4) ?
    C11 C6 C7 C8 . . . . 175.8(3) ?
    C5 C6 C7 C9 . . . . 161.8(3) ?
    C13 C6 C7 C9 . . . . -80.0(3) ?
    C11 C6 C7 C9 . . . . 40.5(3) ?
    C2 C3 C8 C7 . . . . 155.5(4) ?
    C4 C3 C8 C7 . . . . -21.5(5) ?
    C9 C7 C8 C3 . . . . -178.6(3) ?
    C6 C7 C8 C3 . . . . 55.0(4) ?
    C8 C7 C9 C15 . . . . 69.2(4) ?
    C6 C7 C9 C15 . . . . -161.0(3) ?
    C8 C7 C9 C10 . . . . -170.4(3) ?
    C6 C7 C9 C10 . . . . -40.5(3) ?
    C15 C9 C10 C12 . . . . -151.0(3) ?
    C7 C9 C10 C12 . . . . 89.3(4) ?
    C15 C9 C10 C11 . . . . 144.3(3) ?
    C7 C9 C10 C11 . . . . 24.6(4) ?
    C9 C10 C11 C12 . . . . 115.2(4) ?
    C12 C10 C11 C6 . . . . -115.2(4) ?
    C9 C10 C11 C6 . . . . 0.0(4) ?
    C5 C6 C11 C12 . . . . 155.4(4) ?
    C13 C6 C11 C12 . . . . 32.3(5) ?
    C7 C6 C11 C12 . . . . -88.5(4) ?
    C5 C6 C11 C10 . . . . -140.6(3) ?
    C13 C6 C11 C10 . . . . 96.4(4) ?
    C7 C6 C11 C10 . . . . -24.5(4) ?
    C9 C10 C12 C11 . . . . -93.8(4) ?
    C6 C11 C12 C10 . . . . 93.4(4) ?
    C16 O3 C15 C9 . . . . -153.7(3) ?
    C10 C9 C15 O3 . . . . 66.5(4) ?
    C7 C9 C15 O3 . . . . 179.9(3) ?
    C15 O3 C16 O4 . . . . 2.8(6) ?
    C15 O3 C16 C17 . . . . -175.9(3) ?
loop_
    _geom_hbond_atom_site_label_D
    _geom_hbond_atom_site_label_H
    _geom_hbond_atom_site_label_A
    _geom_hbond_site_symmetry_A
    _geom_hbond_distance_DH
    _geom_hbond_distance_HA
    _geom_hbond_distance_DA
    _geom_hbond_angle_DHA
    C8 H8A O1 4_556 0.97 2.81 3.481(5) 126.6
    C11 H11 O3 1_455 0.98 2.54 3.497(5) 167.0
    C13 H13C O1 4_566 0.96 2.60 3.499(5) 156.5
    C13 H13B O4 1_565 0.96 2.61 3.530(6) 159.6
    C14 H14A O2 4_556 0.96 2.76 3.530(5) 138.0
    C17 H17C O3 3_745 0.96 2.86 3.478(5) 123.5
_shelx_space_group_comment
;
The symmetry employed for this shelxl refinement is uniquely defined
by the following loop, which should always be used as a source of
symmetry information in preference to the above space-group names.
They are only intended as comments.
;
_shelx_estimated_absorpt_T_min     0.982
_shelx_estimated_absorpt_T_max     0.982
_shelx_hkl_file
;
  -1   0   0    2.00    3.40
  -1   0   0    2.80    3.40
   1   0   0   15.60    4.50
   1   0   0   -1.30    2.00
  -2   0   0 2998.70   68.29
  -2   0   0 2962.50   70.39
   2   0   0 3055.09   69.19
   2   0   0 3049.89   71.49
  -3   0   0    4.60    8.40
  -3   0   0   -6.90    5.50
   3   0   0    5.60    6.10
   3   0   0   -4.70    5.40
  -4   0   0   36.70   12.40
  -4   0   0   35.80   13.10
   4   0   0   52.89   14.70
   4   0   0   49.70   15.90
  -5   0   0    7.10   12.10
   5   0   0   -3.40    5.60
   5   0   0    2.10    9.20
   6   0   0  -14.20    8.90
   7   0   0  -13.70   13.40
   7   0   0  -25.30   13.00
   8   0   0   20.30   23.20
   7  -1   0   37.10   18.20
   7  -1   0   -6.60   15.30
   7  -1   0   46.20   21.00
   6  -1   0   84.09   21.90
   6  -1   0   56.79   21.00
   6  -1   0  119.39   24.70
   6  -1   0   59.29   21.30
   5  -1   0  409.96   36.00
   5  -1   0  446.86   37.80
   5  -1   0  374.06   33.70
   5  -1   0  462.35   38.10
   4  -1   0  356.36   29.60
   4  -1   0  378.16   29.90
   4  -1   0  374.66   30.40
   3  -1   0   26.30    9.80
   3  -1   0   27.90    9.60
   3  -1   0   34.70   10.50
   3  -1   0   25.10    8.80
   2  -1   0   95.89   10.80
   2  -1   0  100.89   11.50
   2  -1   0   97.79   13.80
   0  -1   0   19.00    3.50
   0  -1   0   15.50    6.10
   0   1   0   22.30    3.60
   0   1   0    9.40    3.80
  -2  -1   0   87.69   13.80
  -2  -1   0  114.19   16.60
   2   1   0  109.09   13.70
   2   1   0  104.09   15.30
  -3  -1   0    7.60    8.70
  -3  -1   0   15.90   10.10
   3   1   0   16.10    8.80
   3   1   0   38.20   11.20
  -4  -1   0  371.66   30.90
  -4  -1   0  366.46   32.60
   4   1   0  319.57   31.10
   4   1   0  413.16   32.50
  -5  -1   0  481.55   42.60
  -5  -1   0  391.96   35.70
   5   1   0  394.36   36.10
   5   1   0  398.56   38.10
  -6  -1   0   45.10   19.90
  -6  -1   0   75.59   23.20
   6   1   0   59.49   20.60
   6   1   0   68.69   23.10
  -7  -1   0   56.29   21.10
   7   1   0   11.20   16.90
   7  -2   0   -1.80   12.40
   7  -2   0   16.90   18.30
   6  -2   0   19.90   12.70
   6  -2   0    7.00   11.40
   6  -2   0   10.20   11.30
   6  -2   0   43.40   17.20
   5  -2   0  110.29   20.80
   5  -2   0  109.49   23.90
   5  -2   0   90.99   20.30
   5  -2   0   88.29   19.20
   4  -2   0  179.78   26.50
   4  -2   0  153.48   19.20
   4  -2   0  171.78   20.90
   4  -2   0  138.29   22.50
   3  -2   0  762.62   40.30
   3  -2   0  756.92   34.00
   3  -2   0  825.32   34.80
  -3   2   0  701.53   38.50
   2  -2   0  951.40   31.20
   2  -2   0  968.50   41.70
  -2   2   0 1024.90   41.90
   1  -2   0 4217.68   92.39
   1  -2   0 4102.19   70.09
  -1   2   0 4232.08   70.69
  -1   2   0 4045.90   90.49
  -1  -2   0 3969.00   92.99
  -1  -2   0 4068.99   86.79
   1   2   0 4146.98   94.69
   1   2   0 4250.07   88.59
  -2  -2   0  974.40   42.90
  -2  -2   0 1019.80   44.40
   2   2   0  965.70   43.40
   2   2   0  939.31   43.80
  -3  -2   0  832.22   44.50
  -3  -2   0  774.42   44.50
   3   2   0  739.13   43.60
   3   2   0  718.43   41.90
  -4  -2   0  192.28   28.40
  -4  -2   0  142.39   25.50
   4   2   0  181.08   27.70
   4   2   0  171.08   28.10
  -5  -2   0  126.19   26.20
  -5  -2   0  131.69   26.60
   5   2   0  116.59   26.30
   5   2   0  119.29   27.60
  -6  -2   0   12.90   16.40
  -6  -2   0   -8.80   16.10
   6   2   0   32.80   21.40
   6   2   0   -9.50   13.00
   6  -3   0    8.70   10.80
   6  -3   0   -3.10   13.50
   6  -3   0   -3.00   13.30
   5  -3   0  161.68   23.70
   5  -3   0  191.88   33.10
   5  -3   0  187.28   31.50
   5  -3   0  160.08   24.80
   4  -3   0  -11.00    8.40
   4  -3   0   17.90    9.40
  -4   3   0   29.10   14.60
   3  -3   0  298.67   20.40
   3  -3   0  293.87   28.80
   3  -3   0  321.67   20.90
  -3   3   0  315.67   29.30
   2  -3   0   65.69   16.60
   2  -3   0   43.80    8.40
  -2   3   0   63.89   16.50
  -2   3   0   61.89    9.10
   1  -3   0 3334.27   64.79
   1  -3   0 3187.38   90.89
  -1   3   0 3310.57   64.69
  -1   3   0 3311.47   91.09
   0  -3   0    6.40    8.00
   0  -3   0   -1.40    3.80
   0   3   0   10.00    8.50
   0   3   0    5.80    5.10
  -1  -3   0 3433.66   82.39
  -1  -3   0 3200.28   91.99
   1   3   0 3180.28   81.09
   1   3   0 3115.19   91.39
  -2  -3   0   73.09   15.80
  -2  -3   0   63.49   16.60
   2   3   0   78.99   16.70
   2   3   0   53.69   16.20
  -3  -3   0  297.27   31.20
  -3  -3   0  325.27   31.00
   3   3   0  316.57   30.80
   3   3   0  332.07   31.80
  -4  -3   0    6.60   11.60
  -4  -3   0    0.40   10.60
   4   3   0    7.00   12.80
   4   3   0   16.70   13.00
  -5  -3   0  177.08   33.10
  -5  -3   0  225.68   37.50
   5   3   0  162.08   31.10
   5   3   0  177.48   34.60
  -6  -3   0  -24.40   10.20
  -6  -3   0   45.70   21.30
   6   3   0  -14.30   12.10
  -7  -3   0   85.69   31.90
  -7  -3   0  132.39   38.30
   6  -4   0   46.50   20.90
   5  -4   0   -3.90   12.80
   4  -4   0   -0.10    7.00
   4  -4   0   30.00   16.70
   4  -4   0   11.40    8.70
  -4   4   0  -15.60   10.40
   3  -4   0  136.39   14.10
   3  -4   0  164.48   15.40
   3  -4   0  134.59   25.30
  -3   4   0  131.49   24.80
   2  -4   0    3.90    5.20
   2  -4   0    5.00   10.10
  -2   4   0    0.40    7.70
  -2   4   0    0.80    4.30
   1  -4   0    1.90    5.00
   1  -4   0   23.70   12.90
  -1   4   0    0.70    5.50
  -1   4   0   -6.70    7.70
   0  -4   0 7213.28  169.78
   0  -4   0 7370.46  137.29
   0   4   0 7431.76  168.88
   0   4   0 7064.29  135.79
  -1  -4   0   -8.30    5.60
  -1  -4   0    1.50   10.00
   1   4   0   -1.70    8.00
   1   4   0    8.70   10.80
  -2  -4   0    0.60    9.80
  -2  -4   0   -1.10    7.50
   2   4   0   13.00    9.50
   2   4   0    3.70   10.70
  -3  -4   0  222.88   27.80
  -3  -4   0  139.79   28.20
   3   4   0  132.59   26.40
   3   4   0  117.19   27.10
  -4  -4   0    1.50   10.20
  -4  -4   0   23.00   16.80
   4   4   0   27.30   17.60
   4   4   0   -1.10   12.30
  -5  -4   0    3.00   16.10
  -5  -4   0    8.00   13.40
   5   4   0    0.50   16.10
   5   4   0   21.80   16.80
  -6  -4   0   42.70   22.60
  -6  -4   0   21.20   19.70
  -7  -4   0  -11.90   17.30
  -7  -4   0    0.30   23.50
   6  -5   0   19.10   19.90
   5  -5   0  363.36   45.40
  -5   5   0  407.16   48.20
  -4   5   0  252.67   45.10
   3  -5   0   27.50   18.50
  -3   5   0   47.70   19.50
   2  -5   0    8.40   14.60
   2  -5   0   13.50    6.20
  -2   5   0   15.80   13.00
  -2   5   0   16.80    7.10
   1  -5   0 1195.58   68.19
   1  -5   0 1254.87   42.50
  -1   5   0 1313.27   43.50
  -1   5   0 1286.27   68.19
   0  -5   0    0.20    6.90
   0  -5   0   -0.10   12.10
   0   5   0   -5.50    7.60
   0   5   0  -17.50   11.10
  -1  -5   0 1367.96   56.99
  -1  -5   0 1333.77   71.19
   1   5   0 1321.07   58.39
   1   5   0 1321.27   72.29
  -2  -5   0   13.00   15.30
  -2  -5   0   10.30   11.80
   2   5   0   22.80   13.60
   2   5   0   10.00   14.80
  -3  -5   0   12.50   17.30
  -3  -5   0   12.70   14.00
   3   5   0   28.00   17.90
   3   5   0    4.60   12.50
  -4  -5   0  292.87   44.40
  -4  -5   0  220.48   37.40
   4   5   0  245.08   42.40
   4   5   0  234.38   39.00
  -5  -5   0  349.77   51.59
  -5  -5   0  270.17   44.40
  -6  -5   0   18.60   22.80
  -6  -5   0    3.70   23.50
   5  -6   0   11.90   21.20
   4  -6   0    6.60   17.30
   3  -6   0   83.39   27.80
  -3   6   0  108.19   26.90
   2  -6   0  -18.90   14.60
  -2   6   0   11.50   14.50
   1  -6   0   10.90   17.10
  -1   6   0    7.20   14.10
   0  -6   0 3150.38  124.59
   0  -6   0 3125.09   86.39
   0   6   0 2973.80  119.69
   0   6   0 2999.70   88.29
  -1  -6   0  -23.20   12.60
  -1  -6   0   -9.30    9.20
   1   6   0   -2.10   11.40
  -2  -6   0   12.80   13.00
  -2  -6   0    0.20   15.10
   2   6   0   -7.90   13.30
   2   6   0    0.00   14.00
  -3  -6   0   84.09   26.50
  -3  -6   0  102.79   31.00
   3   6   0   73.19   24.40
  -4  -6   0   14.70   16.00
  -4  -6   0   -3.70   17.50
  -5  -6   0  -14.00   16.80
  -5  -6   0  -12.30   17.80
   4  -7   0   13.20   20.70
   3  -7   0   89.09   29.20
   2  -7   0   33.10   24.80
   1  -7   0   52.19   22.50
   0  -7   0   20.30   16.60
  -1  -7   0   -2.10   19.30
  -2  -7   0   19.20   22.00
  -3  -7   0   94.19   31.70
  -3  -7   0   46.10   20.70
  -4  -7   0   40.40   21.50
  -4  -7   0    0.30   23.50
   1  -8   0    1.70   18.10
   0  -8   0  166.98   38.60
  -1  -8   0   24.90   19.40
  -1  -8   1  216.78   45.60
   0  -8   1  -13.60   21.70
   1  -8   1  188.68   44.40
  -4  -7   1  -32.70   21.30
  -4  -7   1   25.40   18.70
  -3  -7   1   33.90   26.10
  -3  -7   1   45.50   19.40
  -2  -7   1   93.69   29.70
  -2  -7   1   81.59   34.20
  -1  -7   1  149.79   35.40
   0  -7   1   66.29   28.30
   1  -7   1  163.68   39.20
   2  -7   1   91.39   31.50
   3  -7   1   30.60   23.80
   4  -7   1    3.60   22.40
  -5  -6   1   18.80   19.70
  -5  -6   1   35.00   23.10
  -4  -6   1  104.89   34.30
  -4  -6   1   96.99   29.20
   3   6  -1   -5.90   15.00
  -3  -6   1  -26.70   12.80
  -3  -6   1   10.30   13.10
   2   6  -1   81.59   23.40
   2   6  -1   72.19   20.80
  -2  -6   1   84.69   21.20
  -2  -6   1   72.69   24.60
   1   6  -1  526.85   50.89
   1   6  -1  551.74   41.60
  -1  -6   1  489.45   37.50
  -1  -6   1  544.85   52.79
   0   6  -1  -26.40   10.50
   0   6  -1   -4.40   15.60
   0  -6   1   -8.10   15.70
   0  -6   1   37.10   14.40
  -1   6  -1  488.05   48.40
   1  -6   1  490.95   50.09
  -2   6  -1   53.89   22.30
   2  -6   1   72.29   22.20
  -3   6  -1  -39.00   14.60
   3  -6   1    1.80   15.60
   4  -6   1  106.29   31.00
   5  -6   1   46.30   22.60
  -6  -5   1  -15.10   23.10
  -6  -5   1  -25.30   26.90
  -5  -5   1  -25.80   12.70
  -5  -5   1   23.30   15.50
   4   5  -1   11.90   14.90
   4   5  -1   35.80   23.80
  -4  -5   1   -3.80   12.00
  -4  -5   1   55.99   19.50
   3   5  -1  120.89   27.80
   3   5  -1  151.08   28.70
  -3  -5   1   92.99   22.00
   2   5  -1  164.58   31.10
   2   5  -1  147.49   25.30
  -2  -5   1   94.39   24.90
  -2  -5   1  194.68   28.90
   1   5  -1  189.58   31.40
   1   5  -1  267.97   28.40
  -1  -5   1  216.68   35.20
  -1  -5   1  238.88   24.60
   0   5  -1 1157.38   65.89
   0   5  -1 1104.19   47.20
   0  -5   1 1092.39   65.09
  -1   5  -1  234.78   35.70
  -1   5  -1  284.37   21.90
   1  -5   1  249.58   37.90
   1  -5   1  205.38   19.30
  -2   5  -1  211.68   33.10
  -2   5  -1  142.19   14.60
   2  -5   1  146.29   31.40
   2  -5   1  168.78   15.30
  -3   5  -1  124.09   29.00
   3  -5   1  111.29   27.80
  -4   5  -1   17.10   17.20
   4  -5   1   53.69   22.40
  -5   5  -1   24.10   20.40
   5  -5   1   38.60   21.90
   6  -5   1   12.50   18.70
  -7  -4   1   -7.10   21.30
  -7  -4   1   64.89   29.30
  -6  -4   1  249.48   43.80
  -6  -4   1  165.88   34.80
   5   4  -1   85.69   27.60
   5   4  -1   60.59   21.90
  -5  -4   1   83.29   25.80
  -5  -4   1   86.99   26.40
   4   4  -1  356.96   40.70
   4   4  -1  337.87   39.10
  -4  -4   1  344.67   38.90
  -4  -4   1  307.47   37.70
   3   4  -1   15.20   11.80
   3   4  -1   -4.40    7.10
  -3  -4   1   10.30   12.80
  -3  -4   1   -9.80    9.90
   2   4  -1  122.59   25.90
   2   4  -1  169.48   25.00
  -2  -4   1  173.98   28.80
  -2  -4   1  166.08   24.30
   1   4  -1 2004.70   79.89
   1   4  -1 1963.50   67.09
  -1  -4   1 1950.40   65.49
  -1  -4   1 2144.59   82.59
   0   4  -1   66.69   14.20
   0   4  -1   83.39   20.60
   0  -4   1   81.39   20.80
   0  -4   1   82.59   14.20
  -1   4  -1 1991.60   53.19
  -1   4  -1 1880.01   75.39
   1  -4   1 2024.80   53.49
   1  -4   1 1977.60   78.89
  -2   4  -1  149.29   13.60
  -2   4  -1  161.68   26.70
   2  -4   1  143.09   13.90
   2  -4   1  122.89   23.20
  -3   4  -1   -6.20   10.40
   3  -4   1    5.60    7.10
   3  -4   1   -3.30   10.30
  -4   4  -1  380.76   38.90
   4  -4   1  338.87   37.40
   4  -4   1  299.47   24.30
   4  -4   1  360.36   26.20
   5  -4   1   39.10   20.30
   6  -4   1  271.77   61.69
   6  -4   1  223.98   38.60
  -7  -3   1   43.20   28.70
  -7  -3   1   95.49   30.70
   6   3  -1   22.20   17.90
  -6  -3   1   14.90   16.30
  -6  -3   1    1.10   13.60
   5   3  -1   31.50   19.20
   5   3  -1   36.50   20.10
  -5  -3   1   69.29   22.70
  -5  -3   1   91.89   22.80
   4   3  -1   79.79   21.50
   4   3  -1  123.99   26.60
  -4  -3   1  137.99   25.00
  -4  -3   1  148.59   27.20
   3   3  -1  859.81   50.79
   3   3  -1  865.11   50.49
  -3  -3   1  917.61   51.69
  -3  -3   1  882.91   51.19
   2   3  -1 5571.64  130.19
   2   3  -1 5612.54  136.59
  -2  -3   1 5522.45  128.59
  -2  -3   1 5538.65  133.89
   1   3  -1  190.98   22.60
   1   3  -1  155.18   17.30
  -1  -3   1  177.18   19.00
  -1  -3   1  181.78   22.60
   0   3  -1   14.30    9.20
   0   3  -1   19.50    7.20
   0  -3   1   10.90    6.10
   0  -3   1   10.10    8.70
  -1   3  -1  226.28   22.30
  -1   3  -1  176.68   13.80
   1  -3   1  180.68   14.40
   1  -3   1  184.38   22.10
  -2   3  -1 5533.55  130.29
  -2   3  -1 5553.14  101.19
   2  -3   1 5619.74  132.99
   2  -3   1 5412.56  100.79
  -3   3  -1  903.91   49.00
   3  -3   1  912.61   50.09
   3  -3   1  903.91   36.30
   3  -3   1  896.61   36.70
  -4   3  -1  126.09   24.60
   4  -3   1  108.89   23.50
   4  -3   1  111.69   18.20
   4  -3   1  150.28   18.80
   5  -3   1   51.39   16.80
   5  -3   1   71.19   21.90
   5  -3   1   46.70   15.10
   5  -3   1   53.59   19.80
   6  -3   1   22.40   19.20
   6  -3   1   -3.00   12.20
   7  -3   1   46.30   24.90
  -7  -2   1  -15.20   14.40
  -7  -2   1   30.90   20.80
   6   2  -1  221.88   36.10
   6   2  -1  134.89   29.70
  -6  -2   1  237.38   41.20
  -6  -2   1  220.98   37.90
   5   2  -1   49.30   18.10
   5   2  -1   49.90   19.10
  -5  -2   1   44.50   16.80
  -5  -2   1   77.69   20.10
   4   2  -1  426.36   37.60
   4   2  -1  407.56   35.30
  -4  -2   1  353.66   33.00
  -4  -2   1  392.46   35.20
   3   2  -1  946.21   49.60
   3   2  -1  996.50   48.50
  -3  -2   1 1008.70   50.29
  -3  -2   1  995.90   47.90
   2   2  -1 4535.45  105.99
   2   2  -1 4446.56  105.99
  -2  -2   1 4468.45  104.99
  -2  -2   1 4452.05  104.69
   1   2  -1 1623.14   49.20
   1   2  -1 1539.75   52.49
  -1  -2   1 1609.24   52.39
  -1  -2   1 1543.35   48.00
   0   2  -1 2433.36   53.89
   0   2  -1 2475.35   65.39
   0  -2   1 2489.55   66.59
   0  -2   1 2445.96   53.89
  -1   2  -1 1630.24   38.30
  -1   2  -1 1581.74   50.89
   1  -2   1 1591.14   37.70
   1  -2   1 1605.94   52.19
  -2   2  -1 4581.84  104.59
  -2   2  -1 4553.04   88.09
   2  -2   1 4677.13   88.79
   2  -2   1 4594.04  105.19
  -3   2  -1  946.31   45.80
   3  -2   1 1018.80   40.40
   3  -2   1 1005.20   47.40
   3  -2   1 1008.40   40.20
   4  -2   1  427.06   31.40
   4  -2   1  499.45   37.00
   4  -2   1  417.66   30.40
   4  -2   1  427.16   35.20
   5  -2   1   58.69   19.00
   5  -2   1   64.59   17.20
   5  -2   1   38.50   16.10
   5  -2   1   70.09   17.70
   6  -2   1  178.68   30.70
   6  -2   1  256.17   36.50
   6  -2   1  247.08   36.30
   6  -2   1  282.27   32.50
   7  -2   1  -19.50   10.00
   7  -2   1  -12.50   10.20
  -7  -1   1   10.80   18.60
   6   1  -1  205.48   36.10
   6   1  -1  186.68   32.40
  -6  -1   1  217.88   37.30
  -6  -1   1  159.18   30.70
   5   1  -1   73.79   20.00
   5   1  -1   80.99   20.30
  -5  -1   1   41.40   14.80
  -5  -1   1   53.09   19.30
   4   1  -1   -7.00    7.10
  -4  -1   1   16.80   10.70
  -4  -1   1   30.90   10.60
   3   1  -1 1542.45   55.69
   3   1  -1 1651.93   61.29
  -3  -1   1 1553.84   60.09
  -3  -1   1 1708.73   58.39
   2   1  -1  143.09   15.00
   2   1  -1  145.79   15.30
  -2  -1   1  128.99   15.60
  -2  -1   1  151.28   15.30
   0   1  -1  273.87   11.60
   0   1  -1  268.77   13.80
   0  -1   1  291.27   14.70
   0  -1   1  222.58   13.80
   2  -1   1  146.69   13.80
   2  -1   1  141.69   13.10
   2  -1   1  159.58   15.70
   3  -1   1 1608.44   58.09
   3  -1   1 1724.53   56.99
   3  -1   1 1721.43   58.59
   3  -1   1 1694.23   55.79
   4  -1   1    4.50    8.70
   4  -1   1   16.00    9.70
   4  -1   1   11.30    8.80
   5  -1   1   47.30   16.90
   5  -1   1   34.20   15.90
   5  -1   1   56.79   17.60
   5  -1   1   65.59   18.00
   6  -1   1  161.58   29.60
   6  -1   1  160.08   31.50
   6  -1   1  209.38   34.40
   6  -1   1  137.39   27.70
   7  -1   1   22.10   18.40
   7  -1   1   19.40   17.40
   7  -1   1   15.90   18.10
   8   0  -1    1.00   20.60
   7   0  -1   50.69   23.90
   7   0  -1   82.49   27.60
   6   0  -1  266.87   31.70
   5   0  -1  124.09   22.80
   5   0  -1  167.28   28.00
  -5   0   1  180.98   28.70
  -5   0   1  120.19   22.30
   4   0  -1 1923.51   71.89
   4   0  -1 1942.11   68.19
  -4   0   1 1939.01   67.59
  -4   0   1 1776.62   69.19
   3   0  -1    6.00    6.30
   3   0  -1   12.40    8.10
  -3   0   1    2.70    7.60
  -3   0   1   16.00    8.20
   2   0  -1 2331.27   59.49
   2   0  -1 2245.98   55.19
  -2   0   1 2271.07   55.29
  -2   0   1 2205.08   58.29
  -1   0   1  955.20   24.10
  -1   0   1  953.40   26.40
   0   0  -1    0.10    0.10
  -1   0  -1  939.91   26.70
  -1   0  -1  930.51   26.70
  -2   0  -1 2262.67   58.59
  -2   0  -1 2234.88   59.09
   2   0   1 2311.57   59.29
   2   0   1 2126.69   58.29
  -3   0  -1    9.20    8.80
   3   0   1   10.50    8.10
   3   0   1   11.90    7.20
  -4   0  -1 1808.42   67.69
   4   0   1 1698.83   67.79
  -5   0  -1  134.39   24.40
   5   0   1  146.29   26.60
   5   0   1  155.38   26.80
   5   0   1  137.69   26.70
   6   0   1  243.28   38.70
   6   0   1  207.88   33.60
   7   0   1   33.70   21.50
   7   0   1   53.49   20.60
   7   0   1   74.89   24.40
   8   0   1    6.00   19.80
   7  -1  -1   11.70   17.30
   7  -1  -1   18.80   19.30
   6  -1  -1  191.68   29.60
   6  -1  -1  188.48   32.10
   6  -1  -1  177.08   30.70
   6  -1  -1  169.38   29.30
   5  -1  -1   17.40   13.70
   5  -1  -1   85.39   20.10
   5  -1  -1   71.99   18.00
   5  -1  -1   54.39   16.30
   4  -1  -1   11.30    8.70
   4  -1  -1    6.50    8.10
   4  -1  -1   -0.90    9.50
   4  -1  -1   34.20   12.10
   3  -1  -1 1660.53   54.09
   3  -1  -1 1628.04   54.19
   3  -1  -1 1654.93   55.09
   2  -1  -1  150.58   12.60
   2  -1  -1  130.89   13.80
   0  -1  -1  273.57    9.60
   0  -1  -1  247.78   17.40
   0   1   1  287.47   14.40
  -2  -1  -1  140.89   16.00
  -2  -1  -1  113.29   16.20
   2   1   1  155.48   16.60
   2   1   1  142.19   15.60
  -3  -1  -1 1725.33   62.59
   3   1   1 1647.34   59.69
   3   1   1 1539.65   59.99
  -4  -1  -1    8.10    9.30
  -4  -1  -1   11.70    8.60
   4   1   1   28.00   13.60
   4   1   1    7.40    9.20
  -5  -1  -1   48.60   17.50
  -5  -1  -1   76.09   20.90
   5   1   1   42.50   18.20
   5   1   1   52.49   18.20
  -6  -1  -1  202.88   34.70
   6   1   1  182.28   33.50
   6   1   1  217.58   36.20
  -7  -1  -1  -29.00   14.30
   7   1   1   63.69   22.70
   7   1   1    4.90   15.80
   7  -2  -1   21.20   17.00
   7  -2  -1   -1.20   11.80
   6  -2  -1  248.08   31.60
   6  -2  -1  236.18   29.60
   6  -2  -1  190.58   30.30
   6  -2  -1  271.37   32.70
   5  -2  -1   52.09   16.00
   5  -2  -1   49.30   16.00
   5  -2  -1   57.89   16.90
   5  -2  -1   28.90   13.40
   4  -2  -1  541.35   37.50
   4  -2  -1  421.86   29.40
   4  -2  -1  501.55   32.00
   4  -2  -1  430.46   33.90
   3  -2  -1 1021.40   38.70
   3  -2  -1  950.00   37.30
  -3   2   1  974.20   44.80
   2  -2  -1 4479.25   81.79
   2  -2  -1 4501.65  100.89
   2  -2  -1 4657.93   82.59
  -2   2   1 4468.35   99.89
   1  -2  -1 1590.44   31.20
   1  -2  -1 1638.04   50.69
  -1   2   1 1560.84   31.10
  -1   2   1 1537.05   48.80
   0  -2  -1 2416.46   65.29
   0  -2  -1 2390.96   49.80
   0   2   1 2508.45   50.99
   0   2   1 2463.95   64.99
  -1  -2  -1 1528.85   46.30
  -1  -2  -1 1657.53   53.59
   1   2   1 1611.54   53.89
   1   2   1 1639.54   48.40
  -2  -2  -1 4639.74  106.79
  -2  -2  -1 4532.15  108.19
   2   2   1 4495.25  105.69
   2   2   1 4543.75  108.49
  -3  -2  -1  999.30   50.29
  -3  -2  -1  965.90   49.10
   3   2   1 1135.59   53.29
  -4  -2  -1  421.26   36.20
  -4  -2  -1  415.16   36.20
   4   2   1  466.45   37.70
   4   2   1  466.15   38.00
  -5  -2  -1   28.40   15.80
  -5  -2  -1   72.49   21.70
   5   2   1   31.50   17.80
   5   2   1   29.60   16.30
  -6  -2  -1  222.48   38.50
   6   2   1  204.08   42.80
   6   2   1  157.08   41.20
  -7  -2  -1    5.80   19.80
   6  -3  -1    4.00   15.30
   6  -3  -1   -0.70   11.80
   5  -3  -1  105.09   23.00
   5  -3  -1   48.70   15.00
   5  -3  -1   57.59   18.60
   5  -3  -1   34.10   13.20
   4  -3  -1  131.29   18.70
   4  -3  -1  118.19   17.60
   4  -3  -1  111.39   22.70
  -4   3   1  116.89   22.50
   3  -3  -1  876.51   33.20
   3  -3  -1  929.71   34.10
   3  -3  -1  842.52   47.20
  -3   3   1  929.51   47.90
   2  -3  -1 5339.57   92.39
   2  -3  -1 5591.74  129.09
  -2   3   1 5546.74   93.19
  -2   3   1 5512.75  127.19
   1  -3  -1  200.28   22.50
   1  -3  -1  171.28   10.90
  -1   3   1  166.28   10.80
  -1   3   1  157.98   19.90
   0  -3  -1    1.60    8.40
   0  -3  -1   13.70    5.60
   0   3   1   14.80    6.60
   0   3   1   28.00   11.00
  -1  -3  -1  205.18   23.30
  -1  -3  -1  160.88   17.20
   1   3   1  128.19   21.50
   1   3   1  145.49   16.40
  -2  -3  -1 5445.16  127.89
  -2  -3  -1 5752.12  136.99
   2   3   1 5617.14  129.99
   2   3   1 5650.73  138.19
  -3  -3  -1  929.51   51.19
  -3  -3  -1  909.61   52.19
   3   3   1  893.01   52.49
   3   3   1  869.81   50.79
  -4  -3  -1  147.49   26.80
  -4  -3  -1  143.69   26.70
   4   3   1   78.89   22.30
   4   3   1  105.09   24.10
  -5  -3  -1   44.30   18.20
  -5  -3  -1   42.80   19.50
   5   3   1   55.99   22.70
   5   3   1   44.00   20.60
  -6  -3  -1   40.40   19.60
  -6  -3  -1    6.80   17.50
   6   3   1    8.00   16.40
  -7  -3  -1  -16.20   20.30
   6  -4  -1  272.77   42.30
   5  -4  -1   70.99   22.00
   4  -4  -1  303.57   23.40
   4  -4  -1  369.66   40.00
   4  -4  -1  329.87   23.10
  -4   4   1  298.67   35.00
   3  -4  -1   26.40   14.80
   3  -4  -1    1.90    4.80
   3  -4  -1    2.50    5.50
  -3   4   1    9.70   11.20
   2  -4  -1  212.68   26.90
   2  -4  -1  154.28   11.30
  -2   4   1  154.88   26.10
  -2   4   1  157.78   11.20
   1  -4  -1 2030.10   78.79
   1  -4  -1 2070.29   48.80
  -1   4   1 1966.30   48.10
  -1   4   1 2090.89   78.69
   0  -4  -1   76.59   12.50
   0  -4  -1  107.99   23.00
   0   4   1   86.79   14.20
   0   4   1   78.69   18.50
  -1  -4  -1 1853.71   76.99
   1   4   1 2127.09   67.49
   1   4   1 1958.50   79.49
  -2  -4  -1  190.98   23.20
  -2  -4  -1  153.98   26.90
   2   4   1  160.38   24.70
   2   4   1  165.58   28.20
  -3  -4  -1    4.00    8.90
  -3  -4  -1   13.00   13.90
   3   4   1   39.00   17.60
   3   4   1   17.10   12.30
  -4  -4  -1  377.26   40.20
  -4  -4  -1  281.07   40.30
   4   4   1  319.87   39.70
   4   4   1  310.17   37.00
  -5  -4  -1  116.39   27.50
  -5  -4  -1   77.59   23.80
   5   4   1   58.69   22.20
   5   4   1  101.19   27.40
  -6  -4  -1  293.07   47.90
  -6  -4  -1  194.48   40.40
  -7  -4  -1  -19.00   17.10
  -7  -4  -1   27.60   25.00
   6  -5  -1    9.00   29.00
   5  -5  -1   23.70   18.80
  -5   5   1    7.60   21.80
   4  -5  -1   24.40   16.40
  -4   5   1   24.60   19.10
   3  -5  -1  131.19   29.60
  -3   5   1  102.89   24.70
   2  -5  -1  164.68   31.60
   2  -5  -1  138.49   10.70
  -2   5   1  144.69   11.30
  -2   5   1  153.98   28.70
   1  -5  -1  247.98   36.70
   1  -5  -1  264.07   17.60
  -1   5   1  262.77   33.30
  -1   5   1  215.18   17.50
   0  -5  -1 1246.98   68.99
   0  -5  -1 1188.58   45.90
   0   5   1 1203.58   66.99
   0   5   1 1254.57   47.80
  -1  -5  -1  256.57   25.80
  -1  -5  -1  184.78   33.50
   1   5   1  230.18   34.80
  -2  -5  -1  118.19   27.20
  -2  -5  -1  150.98   26.10
   2   5   1  156.28   31.10
   2   5   1  134.29   25.40
  -3  -5  -1  120.69   29.20
  -3  -5  -1  156.68   29.30
   3   5   1  141.59   31.80
   3   5   1   79.19   22.80
  -4  -5  -1   41.10   22.30
  -4  -5  -1   28.80   19.30
   4   5   1   31.60   20.20
   4   5   1   45.60   20.10
  -5  -5  -1   36.00   19.50
  -5  -5  -1   70.09   27.60
  -6  -5  -1    3.50   19.10
  -6  -5  -1  -13.20   19.70
   5  -6  -1   17.60   20.30
   4  -6  -1  198.08   40.30
   3  -6  -1  -13.40   14.60
  -3   6   1  -16.30   13.30
   2  -6  -1   64.79   24.70
  -2   6   1   53.29   20.80
   1  -6  -1  531.75   51.19
  -1   6   1  438.96   46.20
   0  -6  -1    5.70    8.90
   0  -6  -1    8.60   18.90
   0   6   1    2.90   12.80
   0   6   1   -0.70   17.20
  -1  -6  -1  510.95   37.60
  -1  -6  -1  474.05   49.99
   1   6   1  541.65   40.30
   1   6   1  528.65   51.69
  -2  -6  -1   59.19   25.20
  -2  -6  -1   54.09   18.30
   2   6   1   61.29   25.20
   2   6   1   70.49   20.60
  -3  -6  -1   32.40   20.20
   3   6   1   15.90   19.40
  -4  -6  -1  102.49   31.90
  -4  -6  -1  172.88   35.10
  -5  -6  -1   -6.10   19.00
  -5  -6  -1   19.90   22.50
   4  -7  -1   -4.50   19.80
   3  -7  -1    3.70   21.30
   2  -7  -1  112.99   34.00
   1  -7  -1  215.18   42.10
   0  -7  -1   24.20   21.40
  -1  -7  -1  217.68   44.20
  -2  -7  -1  129.49   34.60
  -3  -7  -1   14.80   18.20
  -3  -7  -1   43.00   25.70
  -4  -7  -1   -8.70   21.70
  -4  -7  -1   -9.20   14.90
   1  -8  -1   91.29   35.60
   0  -8  -1   50.79   26.00
  -1  -8  -1  157.18   38.40
  -1  -8   2   14.30   17.40
   0  -8   2  141.89   37.70
   1  -8   2   49.10   26.80
  -4  -7   2   -4.60   17.80
  -4  -7   2    4.50   22.80
  -3  -7   2    9.00   16.30
  -3  -7   2   12.90   26.10
  -2  -7   2  -29.10   15.00
  -2  -7   2   28.80   21.00
  -1  -7   2   32.20   23.60
   0  -7   2   42.90   20.00
   1  -7   2   69.29   27.20
   2  -7   2   28.30   21.00
   3  -7   2   27.20   26.80
   4  -7   2  -11.30   17.00
  -5  -6   2    4.80   19.50
  -5  -6   2    8.20   20.20
  -4  -6   2    2.60   20.20
  -4  -6   2    8.50   16.40
   3   6  -2   61.49   25.30
  -3  -6   2   76.49   28.20
  -3  -6   2   40.40   18.30
   2   6  -2   84.89   24.20
   2   6  -2   67.79   24.20
  -2  -6   2  111.49   29.80
  -2  -6   2   69.09   19.70
   1   6  -2  421.26   35.70
   1   6  -2  364.76   43.50
  -1  -6   2  392.46   43.10
  -1  -6   2  397.36   34.70
   0   6  -2  106.39   26.70
   0   6  -2  132.29   21.80
   0  -6   2  135.99   20.50
   0  -6   2  178.98   37.40
  -1   6  -2  416.86   45.60
   1  -6   2  395.06   43.60
  -2   6  -2   59.09   21.70
   2  -6   2   58.59   21.70
  -3   6  -2   70.69   26.80
   3  -6   2   45.10   23.10
   4  -6   2   14.60   17.10
   5  -6   2   14.50   18.10
  -6  -5   2   40.80   25.90
  -5  -5   2   48.70   21.80
  -5  -5   2   80.29   24.90
   4   5  -2    7.60   15.80
   4   5  -2    7.30   18.90
  -4  -5   2   12.80   14.40
  -4  -5   2   21.80   13.80
   3   5  -2   40.00   21.50
   3   5  -2   80.09   23.10
  -3  -5   2   35.30   17.80
   2   5  -2   -0.40   11.30
   2   5  -2  -12.20   11.40
  -2  -5   2    7.40   10.40
  -2  -5   2   28.50   17.10
   1   5  -2  421.26   33.70
   1   5  -2  342.47   38.20
  -1  -5   2  358.96   31.30
  -1  -5   2  349.37   37.30
   0   5  -2   99.79   19.30
   0   5  -2   83.49   22.60
   0  -5   2  128.89   27.90
   0  -5   2  120.69   19.50
  -1   5  -2  338.77   37.00
  -1   5  -2  447.76   27.80
   1  -5   2  447.06   27.60
   1  -5   2  351.86   38.50
  -2   5  -2   10.80   14.60
   2  -5   2  -20.40   10.70
   2  -5   2    9.50    7.80
  -3   5  -2   62.49   21.60
   3  -5   2   60.69   12.90
   3  -5   2   48.10   19.50
  -4   5  -2   -1.70   12.50
   4  -5   2   20.40   16.30
  -5   5  -2   17.50   22.20
   5  -5   2   39.80   22.80
   6  -5   2   37.40   21.60
  -7  -4   2   -8.50   16.20
  -7  -4   2  -24.10   24.60
  -6  -4   2   34.60   22.70
  -6  -4   2   81.29   28.90
   5   4  -2  176.38   41.60
   5   4  -2  128.79   31.70
  -5  -4   2  253.57   40.90
  -5  -4   2  185.08   34.90
   4   4  -2  209.48   35.30
   4   4  -2  170.38   32.90
  -4  -4   2  256.97   39.10
  -4  -4   2  197.38   33.20
   3   4  -2  362.56   38.20
   3   4  -2  375.46   36.70
  -3  -4   2  354.26   35.30
  -3  -4   2  340.37   36.00
   2   4  -2   90.49   20.70
   2   4  -2  133.89   26.70
  -2  -4   2  103.69   23.00
  -2  -4   2   93.19   18.80
   1   4  -2 2041.80   80.79
   1   4  -2 1941.71   67.69
  -1  -4   2 1993.50   80.09
  -1  -4   2 1990.00   67.79
   0   4  -2 5673.73  144.29
   0   4  -2 5624.64  119.59
   0  -4   2 5906.01  148.59
   0  -4   2 5938.81  121.29
  -1   4  -2 1972.40   55.99
  -1   4  -2 2015.90   78.19
   1  -4   2 2069.69   80.49
   1  -4   2 2072.19   57.59
  -2   4  -2  110.99   12.90
  -2   4  -2  122.99   23.40
   2  -4   2   82.19   19.80
   2  -4   2   92.59   13.50
  -3   4  -2  363.26   23.60
  -3   4  -2  339.37   34.50
   3  -4   2  388.06   38.20
   3  -4   2  366.86   24.30
  -4   4  -2  219.58   34.60
   4  -4   2  201.08   21.30
   4  -4   2  195.08   28.10
   4  -4   2  233.28   35.60
   6  -4   2   47.70   24.90
   6  -4   2  114.69   29.30
  -7  -3   2   52.69   23.70
  -7  -3   2   42.30   26.00
   6   3  -2  123.49   30.80
  -6  -3   2  102.69   28.50
  -6  -3   2  120.29   30.50
   5   3  -2  252.87   40.10
   5   3  -2  199.88   34.20
  -5  -3   2  180.98   32.00
  -5  -3   2  247.28   39.80
   4   3  -2  152.58   27.90
   4   3  -2  101.09   24.10
  -4  -3   2  134.09   24.20
  -4  -3   2  193.18   30.60
   3   3  -2   12.40   11.40
   3   3  -2   11.10   11.20
  -3  -3   2   -1.90    8.90
  -3  -3   2   16.30   10.70
   2   3  -2   49.80   14.20
   2   3  -2   58.59   16.30
  -2  -3   2   57.69   16.30
  -2  -3   2   52.09   13.80
   1   3  -2 5528.75  120.19
   1   3  -2 5729.53  132.49
  -1  -3   2 5826.72  132.79
  -1  -3   2 5466.45  118.99
   0   3  -2 4617.04  113.79
   0   3  -2 4619.94   95.89
   0  -3   2 4696.53  115.29
   0  -3   2 4856.31   97.59
  -1   3  -2 5272.67  100.99
  -1   3  -2 5587.64  127.59
   1  -3   2 5489.85  102.19
   1  -3   2 5497.95  128.19
  -2   3  -2   49.70    9.50
   2  -3   2   67.09   11.10
   2  -3   2   68.69   17.00
  -3   3  -2   12.40   11.20
   3  -3   2   13.00    9.50
   3  -3   2    5.90    6.60
  -4   3  -2  127.99   24.50
   4  -3   2  147.49   21.30
   4  -3   2  192.58   21.70
   4  -3   2  183.08   28.80
   5  -3   2  220.88   25.90
   5  -3   2  197.78   32.90
   5  -3   2  275.97   39.10
   5  -3   2  218.38   25.40
   6  -3   2   85.49   21.90
   6  -3   2   97.29   26.80
   6  -3   2  138.59   30.80
   7  -3   2  -16.00   17.80
  -7  -2   2   43.50   23.70
  -7  -2   2   58.89   24.20
   6   2  -2   21.40   17.30
   6   2  -2   22.60   14.80
  -6  -2   2   20.20   15.30
  -6  -2   2   10.50   16.30
   5   2  -2   38.10   18.40
   5   2  -2   25.60   15.80
  -5  -2   2   44.80   17.70
  -5  -2   2   38.00   16.50
   4   2  -2   26.20   13.80
   4   2  -2   11.80   10.00
  -4  -2   2    0.40    9.20
  -4  -2   2   -3.40    8.80
   3   2  -2    4.60    7.00
   3   2  -2  -14.80    5.50
  -3  -2   2   -2.20    5.70
  -3  -2   2   -0.50    7.00
   2   2  -2 1499.55   55.29
   2   2  -2 1592.54   55.99
  -2  -2   2 1403.26   64.59
  -2  -2   2 1577.44   55.19
   1   2  -2 3246.28   81.19
   1   2  -2 3315.07   77.49
  -1  -2   2 3325.67   77.99
  -1  -2   2 3329.37   81.29
  -1   2  -2 3319.27   65.69
  -1   2  -2 3237.88   80.29
   1  -2   2 3269.67   81.19
   1  -2   2 3257.07   65.19
  -2   2  -2 1653.23   56.79
  -2   2  -2 1565.94   45.00
   2  -2   2 1578.04   56.59
   2  -2   2 1580.74   45.50
  -3   2  -2    4.80    7.10
   3  -2   2    8.70    6.70
   3  -2   2    7.80    8.40
   3  -2   2    0.90    5.80
   4  -2   2    8.90    9.50
   4  -2   2   23.60   11.20
   4  -2   2   -4.20    8.20
   4  -2   2   15.60   10.10
   5  -2   2   24.40   13.00
   5  -2   2   16.60   13.00
   5  -2   2   22.70   12.70
   5  -2   2    8.70   11.30
   6  -2   2   11.20   14.30
   6  -2   2    3.40   11.60
   6  -2   2   14.10   14.40
   6  -2   2    8.50   14.70
   7  -2   2   38.60   21.00
   7  -2   2   -6.80   12.20
  -7  -1   2   39.80   22.50
   6   1  -2   24.90   15.50
   6   1  -2   24.20   14.10
  -6  -1   2   -3.40   15.50
  -6  -1   2   44.50   19.80
   5   1  -2  137.49   24.80
   5   1  -2  104.09   23.70
  -5  -1   2   96.09   22.30
  -5  -1   2  120.09   22.90
   4   1  -2   -0.40    7.60
  -4  -1   2   24.30   13.10
  -4  -1   2   27.60   11.30
   3   1  -2  640.94   34.40
   3   1  -2  732.13   40.80
  -3  -1   2  835.22   43.00
  -3  -1   2  725.93   36.50
   2   1  -2  593.54   27.90
   2   1  -2  619.94   31.70
  -2  -1   2  543.25   29.70
  -2  -1   2  556.44   27.10
   1   1  -2 4376.86   84.39
   1   1  -2 4259.57   80.99
  -1  -1   2 4284.97   80.99
  -1  -1   2 4051.79   82.59
  -1   1  -2 4150.18   74.79
  -1   1  -2 4171.88   82.49
   1  -1   2 4310.47   83.49
   1  -1   2 4190.08   75.09
   2  -1   2  559.74   29.10
   2  -1   2  580.24   26.40
   3  -1   2  760.42   36.80
   3  -1   2  742.53   36.20
   3  -1   2  605.64   42.90
   3  -1   2  699.43   37.30
   4  -1   2   12.00   10.10
   4  -1   2    0.50    8.80
   4  -1   2   12.60    8.80
   4  -1   2    6.50   10.00
   5  -1   2  146.99   27.00
   5  -1   2  100.29   21.90
   5  -1   2  141.59   24.90
   5  -1   2  115.79   23.70
   6  -1   2    4.50   13.00
   6  -1   2   28.30   15.80
   6  -1   2   25.60   16.30
   6  -1   2   28.10   17.40
   7  -1   2   -3.30   17.60
   7  -1   2   38.50   20.90
   7  -1   2   39.70   22.40
   8   0  -2  109.39   32.90
   7   0  -2   98.69   29.70
   7   0  -2   78.29   24.00
   5   0  -2    7.30   12.30
   5   0  -2   27.60   13.70
  -5   0   2   13.90   11.30
  -5   0   2    7.00   10.80
   4   0  -2   -1.60    6.90
   4   0  -2    2.00    7.50
  -4   0   2   17.20    9.00
  -4   0   2   -4.70    7.40
   3   0  -2  131.89   15.50
   3   0  -2  134.79   16.10
  -3   0   2  143.29   17.20
  -3   0   2  144.29   16.30
   2   0  -2 7048.19  119.69
   2   0  -2 6725.53  124.99
  -2   0   2 6821.52  118.29
  -2   0   2 6960.90  127.09
   1   0  -2  174.48   10.90
   1   0  -2  170.18    8.50
  -1   0   2  190.98   11.50
   0   0  -2   -0.10    0.30
   0   0   2    0.00    0.30
  -1   0  -2  196.48   12.90
   1   0   2  182.68   11.90
   1   0   2  186.58   12.20
  -2   0  -2 6917.41  129.39
   2   0   2 6879.41  129.09
   2   0   2 7099.29  130.09
  -3   0  -2  100.39   17.40
   3   0   2  149.29   17.50
   3   0   2  171.58   18.60
  -4   0  -2    1.20    8.40
   4   0   2    8.90    9.80
   4   0   2  -20.90   11.10
   4   0   2    6.90    8.40
  -5   0  -2    1.50    8.90
   5   0   2   12.80   11.40
   5   0   2    8.20   11.90
   5   0   2  -15.30    8.40
   6   0   2   -4.00   12.30
   6   0   2   30.70   16.20
   6   0   2   -5.10   15.90
   7   0   2   61.79   22.20
   7   0   2  125.79   33.00
   7   0   2  125.99   30.20
   8   0   2   12.60   23.30
   7  -1  -2   39.80   20.30
   7  -1  -2   37.30   20.70
   7  -1  -2   42.60   20.20
   6  -1  -2    5.30   11.00
   6  -1  -2    3.90   11.50
   6  -1  -2   33.70   15.50
   6  -1  -2   39.50   17.10
   5  -1  -2  120.59   24.20
   5  -1  -2  133.59   23.30
   5  -1  -2  151.58   24.90
   4  -1  -2   42.60   12.30
   4  -1  -2    6.30    8.40
   4  -1  -2    8.40    8.40
   3  -1  -2  690.53   33.60
   3  -1  -2  748.33   34.60
   3  -1  -2  747.03   35.10
  -3   1   2  763.92   35.30
   2  -1  -2  578.14   23.90
   2  -1  -2  565.24   25.30
  -2   1   2  578.74   23.90
   1  -1  -2 4013.30   69.59
   1  -1  -2 4287.17   75.99
  -1   1   2 4307.57   75.79
  -1  -1  -2 4389.36   86.09
  -1  -1  -2 4325.27   82.89
   1   1   2 4351.06   83.19
   1   1   2 4210.58   84.99
  -2  -1  -2  600.74   30.60
  -2  -1  -2  575.34   30.00
   2   1   2  579.74   30.90
   2   1   2  628.34   31.70
  -3  -1  -2  749.53   40.80
  -3  -1  -2  675.73   40.10
   3   1   2  729.33   40.20
   3   1   2  745.93   39.70
  -4  -1  -2   -3.40    7.80
  -4  -1  -2   19.40   12.00
   4   1   2  -11.40    6.70
   4   1   2   16.40   10.70
  -5  -1  -2   88.59   22.20
  -5  -1  -2  115.19   24.00
   5   1   2  181.48   31.00
   5   1   2   80.49   20.20
   6   1   2   32.50   18.90
   6   1   2   27.00   16.90
   6   1   2   29.50   17.70
  -7  -1  -2   39.80   22.60
   7   1   2   22.70   19.10
   7   1   2   12.50   20.10
   7  -2  -2    0.90   17.80
   6  -2  -2   13.50   12.50
   6  -2  -2   29.60   15.00
   6  -2  -2   25.50   13.80
   6  -2  -2   18.90   12.30
   5  -2  -2   41.30   16.00
   5  -2  -2   22.90   12.20
   5  -2  -2   38.00   15.80
   5  -2  -2   23.70   13.40
   4  -2  -2   14.80   11.00
   4  -2  -2   24.90   10.40
   4  -2  -2   -1.30    8.40
   3  -2  -2   15.10    9.00
   3  -2  -2    6.40    5.90
   3  -2  -2   11.20    6.50
  -3   2   2    1.80    6.10
   2  -2  -2 1538.85   37.30
   2  -2  -2 1535.55   51.29
   2  -2  -2 1571.74   38.00
  -2   2   2 1629.64   52.19
   1  -2  -2 3319.27   50.29
   1  -2  -2 3370.36   78.09
  -1   2   2 3327.17   77.29
  -1  -2  -2 3373.26   75.09
  -1  -2  -2 3366.16   82.99
   1   2   2 3234.48   74.09
   1   2   2 3332.27   82.79
  -2  -2  -2 1621.04   56.29
   2   2   2 1470.85   56.69
   2   2   2 1677.73   57.49
  -3  -2  -2    7.70    8.70
  -3  -2  -2    7.60    9.10
   3   2   2    8.90    9.70
   3   2   2    6.10    8.90
  -4  -2  -2    5.80   10.20
  -4  -2  -2    1.90   10.80
   4   2   2   18.70   12.50
   4   2   2  -12.30    9.40
  -5  -2  -2   17.30   12.80
  -5  -2  -2   32.70   16.50
   5   2   2   34.80   17.60
   5   2   2   71.29   21.40
  -6  -2  -2    9.00   14.20
  -6  -2  -2   -3.10   17.70
   6   2   2   19.80   19.20
   6   2   2   21.70   17.30
  -7  -2  -2    4.80   19.90
   7   2   2   34.20   21.20
   6  -3  -2  155.18   27.50
   5  -3  -2  197.08   32.30
   5  -3  -2  222.58   24.90
   5  -3  -2  236.08   34.60
   5  -3  -2  225.78   24.10
   4  -3  -2  166.38   18.50
   4  -3  -2  179.38   19.10
   4  -3  -2  191.38   28.10
  -4   3   2  184.48   27.60
   3  -3  -2   31.30   11.60
   3  -3  -2   13.10    6.40
   3  -3  -2    8.00    6.20
   2  -3  -2   69.09    7.60
   2  -3  -2   68.19    7.10
   2  -3  -2   51.19   14.40
  -2   3   2   54.99   14.00
   1  -3  -2 5554.04   85.69
   1  -3  -2 4907.11  137.69
  -1   3   2 5685.23  125.39
  -1   3   2 5565.74   85.99
   0  -3  -2 4553.74  113.09
   0  -3  -2 4731.03   88.69
   0   3   2 4873.91   89.99
   0   3   2 4790.32  114.49
  -1  -3  -2 5320.87  112.49
  -1  -3  -2 5657.53  130.69
   1   3   2 5501.55  130.29
   1   3   2 5476.05  113.79
  -2  -3  -2   66.69   14.50
  -2  -3  -2   91.29   19.50
   2   3   2   48.30   15.30
   2   3   2   63.79   15.00
  -3  -3  -2   10.10    9.20
  -3  -3  -2   -4.20    8.70
   3   3   2   11.00   11.20
   3   3   2   11.30   11.70
  -4  -3  -2  158.38   29.10
  -4  -3  -2  131.39   26.00
   4   3   2  126.39   26.90
   4   3   2  158.08   28.80
  -5  -3  -2  330.37   38.20
  -5  -3  -2  226.18   36.10
   5   3   2  191.28   32.90
   5   3   2  186.28   35.40
  -6  -3  -2  111.79   28.60
  -6  -3  -2   94.49   27.90
   6   3   2  103.29   26.10
  -7  -3  -2   52.69   27.00
   6  -4  -2   68.69   22.60
   5  -4  -2  190.08   32.90
   4  -4  -2  220.18   18.50
   4  -4  -2  211.98   34.10
  -4   4   2  276.37   37.50
   3  -4  -2  406.26   37.20
   3  -4  -2  387.56   18.00
   3  -4  -2  425.36   19.10
  -3   4   2  389.86   36.50
   2  -4  -2  103.49    7.40
   2  -4  -2  124.29   23.90
  -2   4   2  113.39   21.50
   1  -4  -2 2020.90   44.60
   1  -4  -2 1970.00   77.29
  -1   4   2 1982.80   45.10
  -1   4   2 2041.30   77.59
   0  -4  -2 5882.71  111.19
   0  -4  -2 5649.43  143.69
   0   4   2 5632.74  142.39
   0   4   2 5860.11  112.49
  -1  -4  -2 1984.50   78.19
  -1  -4  -2 1974.10   79.69
   1   4   2 2119.89   66.49
   1   4   2 1983.80   79.89
  -2  -4  -2   93.59   22.10
  -2  -4  -2  100.89   20.00
   2   4   2  137.39   26.70
   2   4   2  119.69   21.90
  -3  -4  -2  387.16   35.90
  -3  -4  -2  431.36   41.50
   3   4   2  416.06   37.80
   3   4   2  413.66   40.00
  -4  -4  -2  216.38   36.00
  -4  -4  -2  230.68   36.80
   4   4   2  180.98   32.10
   4   4   2  264.87   33.80
  -5  -4  -2  209.88   38.20
  -5  -4  -2  221.88   37.80
   5   4   2  160.98   32.90
   5   4   2  184.68   36.80
  -6  -4  -2  101.59   31.50
  -6  -4  -2   99.39   28.40
  -7  -4  -2  -47.20   20.30
   5  -5  -2   76.89   24.30
  -5   5   2   10.80   19.70
   4  -5  -2   94.19   25.00
  -4   5   2   74.89   22.60
   3  -5  -2   27.60   18.60
  -3   5   2   40.70   17.50
   2  -5  -2    2.80    2.20
   2  -5  -2   16.80   15.10
  -2   5   2    5.70   11.60
   1  -5  -2  452.15   42.30
   1  -5  -2  420.76   20.60
  -1   5   2  357.76   37.20
  -1   5   2  358.76   20.20
   0  -5  -2  139.09   16.40
   0  -5  -2   97.39   24.30
   0   5   2  100.19   16.10
   0   5   2  108.79   25.20
  -1  -5  -2  444.16   32.20
  -1  -5  -2  423.26   41.60
   1   5   2  376.06   40.00
   1   5   2  335.77   29.50
  -2  -5  -2   14.30   12.60
   2   5   2    8.70   10.90
   2   5   2   -8.30   11.60
  -3  -5  -2   52.89   18.60
  -3  -5  -2   66.19   23.40
   3   5   2   -9.50   17.30
   3   5   2   24.00   15.60
  -4  -5  -2    7.80   17.90
  -4  -5  -2    4.20   11.10
   4   5   2   40.60   19.20
   4   5   2   33.30   17.40
  -5  -5  -2   71.09   26.30
  -5  -5  -2   23.80   20.40
  -6  -5  -2    7.10   21.90
  -6  -5  -2   20.30   23.90
   5  -6  -2   60.69   25.30
   4  -6  -2   10.70   17.70
   3  -6  -2   58.79   24.60
  -3   6   2   57.69   22.50
  -2   6   2  115.19   28.20
   1  -6  -2  387.06   44.40
  -1   6   2  321.17   40.60
   0  -6  -2   99.89   29.50
   0   6   2  154.98   32.10
  -1  -6  -2  419.36   33.50
  -1  -6  -2  376.56   46.20
   1   6   2  378.56   45.20
   1   6   2  432.46   35.60
  -2  -6  -2   48.20   16.40
  -2  -6  -2   86.99   25.00
   2   6   2   81.29   25.70
   2   6   2   81.89   22.00
  -3  -6  -2   35.40   20.50
  -3  -6  -2   38.90   21.00
  -4  -6  -2  -15.00   16.90
  -5  -6  -2   21.90   21.40
  -5  -6  -2   24.80   18.10
   4  -7  -2   14.30   20.40
   3  -7  -2   16.80   20.90
   2  -7  -2   39.40   25.00
   1  -7  -2   17.60   21.30
   0  -7  -2  -11.60   16.30
  -1  -7  -2   19.10   15.70
  -2  -7  -2    6.60   20.90
  -3  -7  -2   62.59   22.40
  -3  -7  -2    1.30   22.50
  -4  -7  -2   -7.30   15.60
  -4  -7  -2   10.80   22.80
   1  -8  -2   37.10   33.30
   0  -8  -2   56.39   27.40
  -1  -8  -2   14.70   17.90
  -1  -8   3   26.00   27.90
   0  -8   3   61.49   35.30
   1  -8   3   10.30   23.70
  -4  -7   3   10.90   19.40
  -4  -7   3   53.09   27.90
  -3  -7   3   60.19   27.30
  -3  -7   3   28.00   18.50
  -2  -7   3  100.19   32.70
  -2  -7   3   81.99   24.20
  -1  -7   3   35.20   23.20
   0  -7   3   34.40   23.10
   1  -7   3   42.80   26.00
   2  -7   3   96.19   29.50
   3  -7   3   97.29   31.60
   4  -7   3   55.29   24.90
  -5  -6   3   22.20   21.10
  -5  -6   3   65.29   29.50
  -4  -6   3   17.00   20.60
  -4  -6   3   -8.40   13.30
   3   6  -3   78.39   21.40
  -3  -6   3   94.29   25.40
  -3  -6   3   43.10   24.20
   2   6  -3  123.39   28.60
   2   6  -3  118.39   29.50
  -2  -6   3  180.78   30.30
  -2  -6   3  114.79   30.40
   1   6  -3  295.87   32.30
   1   6  -3  272.47   42.20
  -1  -6   3  304.17   31.70
  -1  -6   3  247.88   41.40
   0   6  -3  453.45   47.60
   0   6  -3  424.56   33.90
   0  -6   3  363.16   31.10
   0  -6   3  431.46   48.60
  -1   6  -3  188.28   35.60
   1  -6   3  252.07   24.10
   1  -6   3  320.97   46.70
  -2   6  -3   70.39   24.50
   2  -6   3   84.99   28.50
   3  -6   3   83.09   25.00
   4  -6   3    5.30   15.90
   5  -6   3   19.90   20.90
  -6  -5   3   18.30   27.20
  -5  -5   3   -8.10   15.70
  -5  -5   3   23.50   19.40
   4   5  -3   89.79   26.20
   4   5  -3   37.20   22.30
  -4  -5   3   14.20   15.00
  -4  -5   3   73.19   22.40
   3   5  -3   42.50   20.70
   3   5  -3  116.79   33.50
  -3  -5   3  107.29   23.90
   2   5  -3  326.77   37.50
   2   5  -3  310.57   34.80
  -2  -5   3  275.87   30.90
  -2  -5   3  299.67   43.00
   1   5  -3  189.68   26.80
   1   5  -3  203.18   33.40
  -1  -5   3  143.09   30.00
  -1  -5   3  177.48   26.40
   0   5  -3  361.26   36.60
   0   5  -3  309.37   27.40
   0  -5   3  387.76   39.10
   0  -5   3  359.26   28.20
  -1   5  -3  196.48   32.80
  -1   5  -3  200.08   21.10
   1  -5   3  170.28   19.40
   1  -5   3  149.69   30.20
  -2   5  -3  326.77   23.50
  -2   5  -3  285.57   39.90
   2  -5   3  266.57   22.30
   2  -5   3  271.57   39.50
  -3   5  -3  101.39   24.80
   3  -5   3   69.39   14.20
   3  -5   3  115.19   27.20
  -4   5  -3   58.99   20.90
   4  -5   3   61.69   23.70
   5  -5   3  -12.70   15.20
   6  -5   3  -14.90   17.70
  -7  -4   3   -6.20   26.50
  -7  -4   3    1.40   21.50
  -6  -4   3   29.80   21.90
  -6  -4   3   51.19   24.90
   5   4  -3   55.59   22.60
  -5  -4   3   52.29   19.00
  -5  -4   3   26.60   15.20
   4   4  -3  109.29   30.70
   4   4  -3  151.38   30.20
  -4  -4   3  134.89   28.70
  -4  -4   3  108.39   26.20
   3   4  -3   24.80   16.20
   3   4  -3    9.00   12.30
  -3  -4   3   18.10   12.70
  -3  -4   3    9.50   11.30
   2   4  -3  343.37   34.90
   2   4  -3  345.77   32.60
  -2  -4   3  416.86   38.00
  -2  -4   3  417.76   33.60
   1   4  -3  352.16   33.50
   1   4  -3  331.17   28.20
  -1  -4   3  371.86   29.30
  -1  -4   3  383.86   36.00
   0   4  -3  364.26   26.80
   0   4  -3  374.96   34.10
   0  -4   3  343.87   33.00
   0  -4   3  340.07   26.00
  -1   4  -3  382.16   24.40
  -1   4  -3  374.46   32.70
   1  -4   3  295.77   32.40
   1  -4   3  368.66   24.40
  -2   4  -3  418.96   24.80
  -2   4  -3  468.85   38.30
   2  -4   3  383.76   36.50
   2  -4   3  371.76   24.40
  -3   4  -3    0.80    6.80
  -3   4  -3   16.60   11.90
   3  -4   3   11.60   14.70
   3  -4   3   13.00    8.50
  -4   4  -3  123.59   27.40
   4  -4   3  142.59   21.20
   4  -4   3  159.18   30.90
   4  -4   3  102.99   18.20
   5  -4   3   73.49   21.70
   5  -4   3   63.99   22.60
   6  -4   3   34.20   20.20
   7  -4   3  -11.60   17.20
  -7  -3   3   67.89   32.60
  -7  -3   3   31.80   24.20
   6   3  -3   48.60   21.00
  -6  -3   3   34.70   21.10
  -6  -3   3   41.50   21.80
   5   3  -3   69.89   22.10
   5   3  -3   17.10   18.90
  -5  -3   3   61.49   21.00
  -5  -3   3   85.99   26.00
   4   3  -3   87.79   21.30
   4   3  -3   52.59   16.90
  -4  -3   3   20.60   15.60
  -4  -3   3   66.89   18.20
   3   3  -3  263.77   30.60
   3   3  -3  332.87   31.60
  -3  -3   3  326.97   30.40
  -3  -3   3  307.57   30.00
   2   3  -3  108.29   24.40
  -2  -3   3  109.09   20.70
  -2  -3   3  134.99   20.60
   1   3  -3 2866.21   79.39
   1   3  -3 2878.31   85.99
  -1  -3   3 2721.03   77.29
  -1  -3   3 2855.21   86.09
   0   3  -3 1411.06   46.70
   0   3  -3 1403.16   56.29
   0  -3   3 1461.25   58.09
   0  -3   3 1436.56   47.10
  -1   3  -3 2862.21   85.19
  -1   3  -3 2820.22   66.99
   1  -3   3 2869.61   86.19
   1  -3   3 2784.12   66.59
  -2   3  -3  114.29   13.40
  -2   3  -3  125.69   21.20
   2  -3   3  135.99   14.40
   2  -3   3  111.69   20.70
  -3   3  -3  313.67   23.30
  -3   3  -3  369.16   32.00
   3  -3   3  305.87   30.40
   3  -3   3  290.47   23.00
   4  -3   3   43.30   13.30
   4  -3   3   57.79   14.90
   4  -3   3   21.50   14.10
   5  -3   3   -3.30   15.90
   5  -3   3   56.99   19.90
   5  -3   3   44.50   15.20
   5  -3   3   14.80   13.80
   6  -3   3   43.60   19.50
   6  -3   3   24.20   21.00
   6  -3   3   62.49   20.30
   7  -3   3  111.59   32.30
  -7  -2   3   99.69   29.50
  -7  -2   3  151.28   32.40
   6   2  -3  237.48   35.80
   6   2  -3  262.27   48.30
  -6  -2   3  319.07   39.30
  -6  -2   3  331.47   47.70
   5   2  -3   60.69   19.20
   5   2  -3   46.30   20.30
  -5  -2   3   44.30   16.50
  -5  -2   3   33.40   17.40
   4   2  -3  512.75   37.50
   4   2  -3  433.46   38.70
  -4  -2   3  436.96   37.40
  -4  -2   3  522.45   38.30
   3   2  -3  138.49   21.40
   3   2  -3  103.59   19.90
  -3  -2   3  160.28   20.20
  -3  -2   3  127.49   21.20
   2   2  -3 1388.76   53.69
   2   2  -3 1343.87   51.39
  -2  -2   3 1470.25   52.29
   1   2  -3 1513.25   50.79
   1   2  -3 1456.75   48.50
  -1  -2   3 1458.65   48.20
  -1  -2   3 1425.56   49.60
   0   2  -3  184.78   18.50
   0   2  -3  185.08   15.30
   0  -2   3  192.98   19.60
   0  -2   3  204.18   16.00
  -1   2  -3 1545.05   51.79
  -1   2  -3 1506.65   41.90
   1  -2   3 1537.45   42.00
   1  -2   3 1544.25   52.09
  -2   2  -3 1409.86   53.19
  -2   2  -3 1438.06   44.20
   2  -2   3 1371.66   44.00
   2  -2   3 1415.76   54.29
  -3   2  -3  107.39   20.60
   3  -2   3  144.79   16.40
   3  -2   3  145.69   22.60
   4  -2   3  486.15   37.80
   4  -2   3  476.85   37.70
   4  -2   3  507.65   34.50
   5  -2   3   40.30   16.00
   5  -2   3   24.20   16.30
   5  -2   3   35.10   15.40
   5  -2   3   59.09   19.50
   6  -2   3  313.57   34.80
   6  -2   3  274.87   40.40
   6  -2   3  217.28   34.90
   6  -2   3  271.87   39.30
   7  -2   3   78.49   24.50
   7  -2   3   84.89   26.50
  -7  -1   3   92.29   29.50
   6   1  -3   48.90   18.70
   6   1  -3   47.10   22.40
  -6  -1   3   65.99   21.50
  -6  -1   3   94.19   24.10
   5   1  -3   -0.20    8.40
   5   1  -3   -5.80   10.20
  -5  -1   3   16.90   12.30
  -5  -1   3    9.40   12.80
   4   1  -3    4.30    9.80
   4   1  -3   -2.70    8.50
  -4  -1   3   12.40    9.90
  -4  -1   3   17.00   11.70
   3   1  -3 1459.05   51.29
   3   1  -3 1397.26   56.99
  -3  -1   3 1364.06   56.29
  -3  -1   3 1411.86   51.29
   2   1  -3 1516.25   46.00
   2   1  -3 1521.75   51.99
  -2  -1   3 1562.04   52.09
  -2  -1   3 1575.44   46.90
   0   1  -3 3156.78   62.99
   0   1  -3 3122.69   60.49
   0  -1   3 3099.39   60.59
   0  -1   3 3157.08   63.29
  -2   1  -3 1586.54   47.30
   2  -1   3 1545.05   51.29
   2  -1   3 1474.75   46.30
   2  -1   3 1534.65   50.79
   3  -1   3 1296.07   53.99
   3  -1   3 1378.66   51.89
   3  -1   3 1398.66   51.39
   3  -1   3 1423.76   55.09
   4  -1   3    5.40    8.80
   4  -1   3    8.60    8.60
   4  -1   3    5.90    8.70
   4  -1   3   12.90    8.90
   5  -1   3   13.50   11.60
   5  -1   3   10.80   12.20
   5  -1   3   54.89   17.20
   5  -1   3    7.00   13.20
   6  -1   3   80.19   22.90
   6  -1   3   39.10   19.40
   6  -1   3   59.09   19.20
   6  -1   3  106.59   27.50
   7  -1   3   10.00   21.20
   7  -1   3   80.69   26.70
   7  -1   3   40.90   24.20
   8   0  -3  -20.90   17.80
   7   0  -3   10.90   12.70
   6   0  -3  224.88   28.40
  -6   0   3  157.38   32.10
   5   0  -3   73.39   18.10
   5   0  -3   85.39   21.60
  -5   0   3   80.29   20.10
  -5   0   3   47.80   17.40
   4   0  -3   39.30   13.60
   4   0  -3   15.20    9.60
  -4   0   3   12.60   10.30
  -4   0   3   15.50   10.30
   3   0  -3   73.99   12.80
   3   0  -3   53.99   12.70
  -3   0   3   56.19   11.70
  -3   0   3   58.49   13.40
   1   0  -3 7640.44  121.19
   0   0  -3    0.80    1.20
   0   0   3    0.60    1.10
  -1   0  -3 8102.99  131.19
   3   0   3   75.59   15.20
   3   0   3   50.59   13.10
   3   0   3   64.69   14.40
  -4   0  -3   13.60   10.50
   4   0   3   22.00   11.80
   4   0   3   -4.50    6.40
   4   0   3   25.20   11.00
  -5   0  -3   24.90   15.60
   5   0   3   39.00   17.00
   5   0   3   79.69   20.90
   5   0   3   72.29   20.50
   6   0   3  166.18   33.00
   6   0   3  174.68   34.10
   6   0   3  159.58   28.90
   7   0   3   37.40   22.80
   7   0   3   38.10   18.60
   7   0   3   11.00   14.10
   8   0   3   18.40   23.30
   8   0   3   -4.60   20.10
   7  -1  -3   21.10   19.80
   7  -1  -3   76.19   26.20
   6  -1  -3   37.90   17.70
   6  -1  -3   45.70   19.40
   6  -1  -3   73.69   21.60
   6  -1  -3   83.79   21.40
   5  -1  -3    0.30   11.50
   5  -1  -3  -16.00    6.90
   5  -1  -3    7.70    9.70
   4  -1  -3   10.20    8.20
   4  -1  -3   -3.30    7.90
   4  -1  -3    2.60    7.80
  -4   1   3   -0.10    6.50
   3  -1  -3 1390.66   47.00
   3  -1  -3 1400.66   48.20
   3  -1  -3 1370.96   46.70
  -3   1   3 1457.35   49.20
   2  -1  -3 1624.94   42.60
   2  -1  -3 1591.24   43.20
  -2   1   3 1539.95   42.00
   0  -1  -3 3074.19   60.29
   0   1   3 3105.79   60.39
  -2  -1  -3 1490.55   50.79
  -2  -1  -3 1621.84   53.89
   2   1   3 1509.95   51.49
   2   1   3 1585.14   52.89
  -3  -1  -3 1462.15   58.19
  -3  -1  -3 1395.36   56.79
   3   1   3 1355.86   55.39
   3   1   3 1339.77   56.59
  -4  -1  -3    8.20   10.00
  -4  -1  -3   17.70   12.30
   4   1   3    8.80    8.20
   4   1   3    8.10    8.20
  -5  -1  -3    6.90   12.20
   5   1   3   10.00   11.90
   5   1   3   -5.20   11.40
  -6  -1  -3   97.19   25.60
   6   1   3   89.59   24.80
   6   1   3   79.89   23.60
   6   1   3   67.19   24.60
  -7  -1  -3   96.49   30.40
   7   1   3   52.69   25.50
   7   1   3   52.19   25.90
   7  -2  -3   95.09   40.60
   6  -2  -3  258.57   30.10
   6  -2  -3  212.18   32.20
   6  -2  -3  261.77   30.40
   6  -2  -3  259.87   30.60
   5  -2  -3   66.49   19.10
   5  -2  -3   23.60   13.90
   5  -2  -3   73.09   18.60
   5  -2  -3   29.20   13.80
   4  -2  -3  511.65   31.70
   4  -2  -3  510.15   33.80
   4  -2  -3  486.65   33.40
   4  -2  -3  505.95   38.20
   3  -2  -3  159.88   18.70
   3  -2  -3  139.69   14.50
   3  -2  -3  180.38   15.90
  -3   2   3  127.19   18.30
   2  -2  -3 1423.46   34.40
   2  -2  -3 1465.95   49.10
   2  -2  -3 1452.75   34.40
  -2   2   3 1430.76   47.70
   1  -2  -3 1469.55   47.00
  -1   2   3 1517.85   47.10
   0  -2  -3  172.08   10.90
   0  -2  -3  170.58   17.60
   0   2   3  197.18   18.40
   0   2   3  206.78   11.80
  -1  -2  -3 1453.85   50.39
  -1  -2  -3 1528.65   45.60
   1   2   3 1487.55   51.49
   1   2   3 1487.95   45.60
  -2  -2  -3 1432.36   52.89
  -2  -2  -3 1358.66   55.69
   2   2   3 1384.16   54.69
   2   2   3 1471.45   53.69
  -3  -2  -3  121.49   21.80
  -3  -2  -3  121.39   21.00
   3   2   3  126.49   21.50
   3   2   3  147.39   22.40
  -4  -2  -3  487.65   39.80
  -4  -2  -3  450.05   38.90
   4   2   3  552.04   41.80
   4   2   3  526.05   40.60
  -5  -2  -3   84.59   22.80
  -5  -2  -3    7.10   12.60
   5   2   3   42.80   18.30
   5   2   3   47.20   18.40
  -6  -2  -3  206.38   37.30
   6   2   3  221.68   37.80
  -7  -2  -3  132.49   32.30
   7   2   3  113.29   30.00
   6  -3  -3   44.30   18.70
   5  -3  -3   81.29   20.60
   5  -3  -3   39.30   13.10
   5  -3  -3   46.90   17.50
   4  -3  -3   66.09   13.30
   4  -3  -3   82.39   19.00
   4  -3  -3   61.29   13.40
  -4   3   3   34.50   15.50
   3  -3  -3  324.07   28.90
   3  -3  -3  287.47   17.30
   3  -3  -3  318.67   18.00
  -3   3   3  300.17   26.70
   2  -3  -3  115.49    6.90
   2  -3  -3  108.59   19.00
  -2   3   3   92.79   17.90
   1  -3  -3 2837.22   45.50
  -1   3   3 2900.81   82.29
   0  -3  -3 1404.26   38.70
   0  -3  -3 1461.15   57.29
   0   3   3 1439.76   56.39
   0   3   3 1431.26   39.20
  -1  -3  -3 2861.71   86.59
  -1  -3  -3 2869.21   73.39
   1   3   3 2868.91   87.99
   1   3   3 2813.52   73.39
  -2  -3  -3   86.89   18.40
  -2  -3  -3  116.19   18.50
   2   3   3  111.49   18.50
   2   3   3  109.99   20.40
  -3  -3  -3  377.16   34.10
  -3  -3  -3  320.17   30.30
   3   3   3  260.07   28.20
   3   3   3  293.87   31.60
  -4  -3  -3   68.89   21.80
  -4  -3  -3   37.60   15.00
   4   3   3   44.50   18.50
   4   3   3   41.10   17.30
  -5  -3  -3   22.60   17.60
  -5  -3  -3   83.79   23.40
   5   3   3   33.00   20.50
   5   3   3   54.79   24.00
  -6  -3  -3    4.00   17.40
  -6  -3  -3   45.90   23.40
   6   3   3   20.70   20.30
  -7  -3  -3   20.90   21.50
   7   3   3   10.80   37.90
   6  -4  -3   28.80   26.00
   5  -4  -3   65.59   21.70
   4  -4  -3  106.59   23.60
   4  -4  -3  125.79   14.40
  -4   4   3  158.48   29.30
   3  -4  -3    3.50    4.00
   3  -4  -3    6.20    3.70
   3  -4  -3  -10.60   10.40
  -3   4   3    5.70   11.50
   2  -4  -3  336.57   32.30
  -2   4   3  336.87   32.10
   1  -4  -3  387.36   15.50
   1  -4  -3  345.17   32.70
  -1   4   3  467.15   36.40
  -1   4   3  382.26   15.70
   0  -4  -3  306.17   32.10
   0  -4  -3  349.17   21.50
   0   4   3  329.27   21.40
   0   4   3  353.06   33.00
  -1  -4  -3  440.06   37.40
  -1  -4  -3  378.06   26.60
   1   4   3  393.36   36.10
   1   4   3  378.46   27.50
  -2  -4  -3  291.37   33.30
  -2  -4  -3  375.66   30.30
   2   4   3  408.56   38.30
   2   4   3  426.76   33.50
  -3  -4  -3   16.00   11.70
  -3  -4  -3   -2.80   12.40
   3   4   3   12.80   13.80
   3   4   3    9.40   12.40
  -4  -4  -3  122.59   28.40
  -4  -4  -3  134.09   27.80
   4   4   3  168.58   30.40
   4   4   3   85.99   30.50
  -5  -4  -3   37.90   21.70
  -5  -4  -3   43.00   21.60
   5   4   3   49.10   21.20
   5   4   3   71.49   24.70
  -6  -4  -3   26.30   20.70
  -6  -4  -3   -3.50   13.20
  -7  -4  -3   53.69   28.40
   5  -5  -3   -0.70   17.20
  -5   5   3   -6.80   23.70
   4  -5  -3   18.80   17.90
  -4   5   3   -5.80   14.50
   3  -5  -3   51.69   21.40
  -3   5   3   79.09   23.00
   2  -5  -3  339.47   37.90
  -2   5   3  250.97   31.50
   1  -5  -3  191.78   13.20
   1  -5  -3  161.88   30.20
  -1   5   3  140.29   27.70
  -1   5   3  211.78   14.50
   0  -5  -3  366.66   37.50
   0  -5  -3  394.06   24.80
   0   5   3  359.76   25.00
   0   5   3  363.06   35.80
  -1  -5  -3  182.38   31.60
  -1  -5  -3  224.08   23.00
   1   5   3  149.79   28.40
   1   5   3  197.48   23.20
  -2  -5  -3  302.47   29.90
  -2  -5  -3  318.67   37.80
   2   5   3  319.77   32.60
   2   5   3  343.07   40.70
  -3  -5  -3   77.09   23.40
  -3  -5  -3  117.19   24.50
   3   5   3   67.99   20.90
   3   5   3  113.89   28.20
  -4  -5  -3    6.10   15.50
  -4  -5  -3   73.89   21.90
   4   5   3   42.10   19.10
   4   5   3   14.00   18.90
  -5  -5  -3   35.30   21.40
  -5  -5  -3  -16.70   11.50
  -6  -5  -3   35.10   23.70
  -6  -5  -3   50.29   32.40
   5  -6  -3   18.30   22.10
   4  -6  -3   -2.00   17.60
  -4   6   3    0.20   17.80
   3  -6  -3   52.89   21.70
  -3   6   3   62.29   23.50
   2  -6  -3  194.18   36.90
  -2   6   3  171.48   33.20
   1  -6  -3  333.97   48.10
  -1   6   3  316.17   40.00
   0  -6  -3  408.36   45.20
   0  -6  -3  423.66   29.10
   0   6   3  441.96   46.00
  -1  -6  -3  283.67   43.30
  -1  -6  -3  294.47   28.20
   1   6   3  235.98   39.20
   1   6   3  288.47   30.20
  -2  -6  -3  204.88   38.60
  -2  -6  -3  149.59   26.30
   2   6   3  138.19   27.40
   2   6   3  108.29   27.10
  -3  -6  -3   31.80   18.90
  -3  -6  -3   28.40   22.40
  -4  -6  -3   -8.20   16.00
  -4  -6  -3   -0.10   14.50
  -5  -6  -3   37.20   21.50
  -5  -6  -3   89.39   39.90
   4  -7  -3    4.90   20.60
   3  -7  -3   29.40   26.10
   2  -7  -3   75.99   25.40
   1  -7  -3   38.70   24.40
   0  -7  -3   56.99   24.10
  -1  -7  -3   34.40   24.50
  -2  -7  -3  114.29   31.90
  -3  -7  -3  127.69   36.00
  -4  -7  -3   38.70   18.10
  -4  -7  -3   17.90   29.90
   1  -8  -3   76.39   36.00
   0  -8  -3   47.60   28.40
  -1  -8  -3   32.80   25.80
  -1  -8   4   18.80   24.80
   0  -8   4   56.09   34.30
   1  -8   4   55.99   26.50
  -4  -7   4   -7.00   19.80
  -4  -7   4   23.00   18.50
  -3  -7   4   83.09   26.70
  -3  -7   4   73.59   27.40
  -2  -7   4   22.70   23.30
  -2  -7   4   35.50   18.60
  -1  -7   4   88.09   30.40
   0  -7   4   27.20   23.80
   1  -7   4  149.69   39.10
   2  -7   4   51.69   19.50
   3  -7   4   36.40   24.80
  -5  -6   4   98.59   32.20
  -5  -6   4  171.78   41.40
  -4  -6   4   88.19   25.90
  -4  -6   4   19.10   20.00
   3   6  -4  115.59   28.50
  -3  -6   4  150.08   29.80
  -3  -6   4  112.69   29.30
   2   6  -4  193.28   34.10
   2   6  -4  163.68   33.80
  -2  -6   4  276.97   44.00
  -2  -6   4  152.68   28.80
   1   6  -4  184.98   35.10
   1   6  -4  205.48   32.40
  -1  -6   4  154.58   34.00
  -1  -6   4  211.78   30.70
   0   6  -4  609.64   40.60
   0   6  -4  497.15   50.69
   0  -6   4  540.55   38.70
   0  -6   4  570.34   55.69
  -1   6  -4  214.08   37.70
   1  -6   4  263.57   25.10
   1  -6   4  215.28   39.50
  -2   6  -4  172.78   35.30
   2  -6   4  164.28   34.10
   3  -6   4  117.29   30.50
   4  -6   4   26.10   19.40
   5  -6   4  167.28   37.10
  -6  -5   4   71.69   29.60
  -6  -5   4   30.60   25.30
  -5  -5   4   16.30   17.00
  -5  -5   4   34.30   20.60
   4   5  -4   50.49   20.60
   4   5  -4  129.79   30.90
  -4  -5   4   95.79   27.00
  -4  -5   4  111.29   27.30
   3   5  -4   21.50   15.40
  -3  -5   4   -1.40   10.80
  -3  -5   4   -8.10   13.20
   2   5  -4  133.39   25.20
   2   5  -4  123.89   28.10
  -2  -5   4  100.89   22.60
  -2  -5   4  164.48   31.20
   1   5  -4   11.10   11.30
   1   5  -4    0.00   10.90
  -1  -5   4   -8.80    9.60
  -1  -5   4    7.10   11.80
   0   5  -4  173.18   30.40
   0   5  -4  242.38   25.10
   0  -5   4  229.48   24.60
   0  -5   4  268.77   38.80
  -1   5  -4    8.70    9.10
  -1   5  -4   37.70   16.40
   1  -5   4   12.70   12.90
  -2   5  -4  157.38   29.00
  -2   5  -4  149.59   18.60
   2  -5   4  112.29   28.50
   2  -5   4  126.29   18.40
  -3   5  -4    7.90   10.40
   3  -5   4   10.40   10.30
   3  -5   4   -5.10   13.90
  -4   5  -4   87.89   26.20
   4  -5   4  120.69   28.40
   5  -5   4   -9.90   14.00
   6  -5   4    0.70   17.20
  -6  -4   4  -14.40   16.60
  -6  -4   4   61.19   26.50
   5   4  -4  148.69   32.10
  -5  -4   4  123.59   28.90
  -5  -4   4  127.29   30.60
   4   4  -4    2.00   14.20
  -4  -4   4   41.90   17.80
  -4  -4   4   12.70   14.80
   3   4  -4  556.44   45.60
   3   4  -4  506.55   43.30
  -3  -4   4  563.44   44.30
  -3  -4   4  573.94   44.30
   2   4  -4  174.38   29.30
   2   4  -4  143.09   24.70
  -2  -4   4  123.59   23.10
  -2  -4   4  148.89   26.30
   1   4  -4  262.97   27.10
   1   4  -4  263.17   29.40
  -1  -4   4  329.27   32.00
  -1  -4   4  269.77   26.20
   0   4  -4 3214.18  103.79
   0   4  -4 3204.08   85.49
   0  -4   4 3273.07   88.19
   0  -4   4 3386.86  106.39
  -1   4  -4  270.17   29.20
  -1   4  -4  267.57   22.40
   1  -4   4  308.07   23.60
   1  -4   4  293.67   31.00
  -2   4  -4  180.08   18.10
  -2   4  -4  123.79   24.40
   2  -4   4  165.78   28.40
   2  -4   4  163.78   18.20
  -3   4  -4  524.85   31.00
  -3   4  -4  492.35   41.70
   3  -4   4  532.75   31.70
   3  -4   4  567.84   45.20
  -4   4  -4   18.10   14.60
   4  -4   4   40.90   19.50
   4  -4   4   21.10   11.80
   4  -4   4   37.00   14.00
   5  -4   4  109.59   23.10
   5  -4   4   93.19   26.00
   5  -4   4   86.49   24.20
   6  -4   4   34.40   20.40
  -7  -3   4   41.40   22.40
  -7  -3   4   -2.30   23.70
   6   3  -4   86.89   24.60
  -6  -3   4   83.29   26.10
  -6  -3   4   85.09   26.80
   5   3  -4  275.97   35.10
   5   3  -4  308.17   43.50
  -5  -3   4  222.38   36.80
  -5  -3   4  257.77   37.50
   4   3  -4  399.46   37.80
   4   3  -4  415.46   40.10
  -4  -3   4  380.36   34.60
  -4  -3   4  411.06   39.60
   3   3  -4    8.50    9.90
   3   3  -4   64.29   16.20
  -3  -3   4   36.00   13.50
  -3  -3   4   11.80   10.60
   2   3  -4  443.76   34.10
  -2  -3   4  468.55   34.50
  -2  -3   4  492.55   34.20
   1   3  -4  396.66   28.30
   1   3  -4  427.46   32.00
  -1  -3   4  421.36   29.20
  -1  -3   4  456.55   33.00
   0   3  -4   61.99   12.10
   0   3  -4   66.29   15.60
   0  -3   4   75.69   13.00
   0  -3   4   87.29   17.80
  -1   3  -4  434.06   24.70
  -1   3  -4  468.05   32.60
   1  -3   4  442.36   25.30
   1  -3   4  399.26   30.60
  -2   3  -4  503.05   27.20
  -2   3  -4  448.16   34.00
   2  -3   4  525.35   37.70
   2  -3   4  493.75   27.20
  -3   3  -4   38.70   15.00
  -3   3  -4   18.90    8.10
   3  -3   4   38.90   12.20
   3  -3   4   14.40   13.00
   4  -3   4  396.16   38.30
   4  -3   4  409.26   32.30
   5  -3   4  257.07   37.40
   5  -3   4  152.28   27.10
   5  -3   4  298.67   41.90
   5  -3   4  182.98   27.90
   6  -3   4   95.99   27.20
   6  -3   4  117.59   29.40
   6  -3   4   63.49   20.30
   7  -3   4    6.20   17.70
  -7  -2   4   43.20   25.10
  -7  -2   4   32.60   19.40
   6   2  -4   28.90   16.50
   6   2  -4   18.50   20.10
  -6  -2   4   10.50   18.10
  -6  -2   4   11.20   14.40
   5   2  -4  367.06   35.40
   5   2  -4  411.96   41.00
  -5  -2   4  406.66   38.20
  -5  -2   4  355.16   39.40
   4   2  -4   11.70   11.00
   4   2  -4   13.90   10.20
  -4  -2   4   28.50   13.10
  -4  -2   4   17.30   11.80
   3   2  -4  421.56   33.60
   3   2  -4  418.16   30.30
  -3  -2   4  444.46   31.60
  -3  -2   4  442.86   33.60
   2   2  -4 1345.97   50.69
   2   2  -4 1346.37   53.49
  -2  -2   4 1357.56   53.49
  -2  -2   4 1276.77   48.90
   1   2  -4 1192.88   44.50
   1   2  -4 1171.68   44.70
  -1  -2   4 1318.57   46.90
  -1  -2   4 1299.87   46.10
  -1   2  -4 1301.67   40.40
  -1   2  -4 1259.17   47.10
   1  -2   4 1235.18   39.10
   1  -2   4 1340.97   49.20
  -2   2  -4 1334.77   52.89
  -2   2  -4 1357.96   44.90
   2  -2   4 1381.36   45.60
  -3   2  -4  448.16   28.70
   3  -2   4  486.65   35.30
   3  -2   4  439.16   29.00
   4  -2   4   13.90    9.70
   4  -2   4   23.20   12.20
   4  -2   4    2.00    8.60
   4  -2   4    6.10   10.10
   5  -2   4  418.86   39.90
   5  -2   4  366.66   38.20
   5  -2   4  409.86   36.90
   5  -2   4  365.36   35.50
   6  -2   4   29.70   17.40
   6  -2   4   26.70   17.90
   6  -2   4   31.40   17.00
   7  -2   4   29.60   20.20
   7  -2   4   -2.70   14.30
  -7  -1   4  134.09   29.90
  -7  -1   4  143.89   35.00
   6   1  -4  157.08   32.80
   6   1  -4  117.09   25.60
  -6  -1   4   99.99   26.40
  -6  -1   4  129.89   25.70
   5   1  -4  236.38   27.60
   5   1  -4  332.57   36.40
  -5  -1   4  217.28   34.20
  -5  -1   4  308.77   30.10
   4   1  -4  474.25   37.30
   4   1  -4  424.56   30.50
  -4  -1   4  366.06   33.70
  -4  -1   4  440.86   31.80
   3   1  -4  181.88   18.60
   3   1  -4  186.58   20.70
  -3  -1   4  176.18   18.40
  -3  -1   4  183.88   21.50
   2   1  -4 1282.97   47.70
   2   1  -4 1232.08   40.10
  -2  -1   4 1278.37   47.60
  -2  -1   4 1259.77   40.80
   1   1  -4  428.96   20.70
   1   1  -4  466.25   23.40
  -1  -1   4  381.86   21.50
  -1  -1   4  445.76   20.60
   0   1  -4 3970.70   75.69
   0   1  -4 4012.90   75.59
   0  -1   4 3943.01   75.49
   0  -1   4 3937.11   76.09
  -1   1  -4  478.15   22.50
  -1   1  -4  443.06   23.60
   1  -1   4  437.76   21.40
   1  -1   4  442.26   23.10
  -2   1  -4 1312.27   44.20
   2  -1   4 1279.97   43.80
   2  -1   4 1305.37   47.50
   2  -1   4 1271.77   47.20
   3  -1   4  155.08   19.70
   3  -1   4  151.58   21.80
   3  -1   4  139.39   17.30
   4  -1   4  397.26   34.00
   4  -1   4  486.65   35.50
   4  -1   4  507.25   37.50
   4  -1   4  450.05   33.80
   5  -1   4  278.37   32.10
   5  -1   4  272.67   32.10
   5  -1   4  208.78   31.20
   5  -1   4  267.77   30.20
   6  -1   4  124.29   27.70
   6  -1   4  124.39   27.00
   6  -1   4   77.29   23.60
   6  -1   4  109.29   30.10
   7  -1   4  222.88   39.90
   7  -1   4   77.49   27.00
   7  -1   4  130.19   31.80
   8   0  -4   43.00   27.60
   6   0  -4   51.79   23.70
   6   0  -4   29.80   15.40
  -6   0   4   72.49   21.30
   5   0  -4 1022.70   50.89
   5   0  -4  873.01   54.79
  -5   0   4 1037.80   57.79
  -5   0   4  870.31   47.10
   4   0  -4   70.49   14.30
   4   0  -4   55.49   15.40
  -4   0   4   82.99   18.80
  -4   0   4   46.90   13.00
   3   0  -4  550.84   27.60
   3   0  -4  553.74   32.40
  -3   0   4  541.35   27.30
  -3   0   4  515.65   33.10
   2   0  -4  191.18   12.70
   2   0  -4  157.08   15.40
  -2   0   4  178.58   12.40
  -2   0   4  193.08   16.60
   1   0  -4 1673.13   28.50
   1   0  -4 1729.83   41.30
  -1   0   4 1623.64   40.40
   0   0   4  105.39    6.70
  -1   0  -4 1741.63   45.00
  -1   0  -4 1690.23   43.50
   1   0   4 1747.53   44.90
   1   0   4 1716.23   43.80
  -2   0  -4  140.69   16.60
   2   0   4  187.58   18.30
   2   0   4  142.09   15.90
   2   0   4  173.28   16.10
  -3   0  -4  594.34   35.90
   3   0   4  549.25   34.30
   3   0   4  552.54   34.40
   3   0   4  607.94   35.50
  -4   0  -4   61.69   17.00
   4   0   4   58.59   16.30
   4   0   4   96.19   19.80
   4   0   4   66.79   16.70
  -5   0  -4  900.01   55.89
   5   0   4  898.71   55.59
   5   0   4  908.91   55.59
   5   0   4  851.01   53.59
   6   0   4   28.80   17.30
   6   0   4   74.09   22.90
   6   0   4   67.49   21.90
   7   0   4    6.70   17.90
   7   0   4   -4.60   18.10
   7   0   4    7.50   16.10
   8   0   4   59.69   48.80
   8   0   4   31.20   21.20
   7  -1  -4  139.39   34.10
   7  -1  -4  139.99   30.50
   6  -1  -4  134.89   24.80
   6  -1  -4  120.39   25.90
   6  -1  -4  128.39   25.00
   5  -1  -4  303.67   28.90
   5  -1  -4  229.38   25.60
   5  -1  -4  226.58   27.90
  -5   1   4  263.47   28.70
   4  -1  -4  443.96   29.50
   4  -1  -4  442.46   29.50
   4  -1  -4  443.36   31.80
  -4   1   4  472.05   32.30
   3  -1  -4  134.19   14.80
   3  -1  -4  142.09   16.60
   3  -1  -4  178.08   16.20
  -3   1   4  172.68   17.30
   2  -1  -4 1315.77   38.00
   2  -1  -4 1307.87   36.90
  -2   1   4 1318.17   38.20
   1  -1  -4  472.65   17.60
   1  -1  -4  484.95   14.90
  -1   1   4  392.86   17.00
  -1   1   4  453.85   17.10
   0  -1  -4 3845.62   71.99
   0  -1  -4 3887.31   64.89
   0   1   4 4006.90   73.09
   0   1   4 3976.90   65.29
  -1  -1  -4  444.46   23.90
   1   1   4  437.86   23.90
   1   1   4  488.05   22.80
   1   1   4  441.56   22.00
  -2  -1  -4 1287.57   48.50
   2   1   4 1412.16   50.29
   2   1   4 1261.87   47.00
  -3  -1  -4  158.38   22.90
   3   1   4  147.59   21.60
   3   1   4  160.58   19.30
  -4  -1  -4  462.45   37.80
   4   1   4  485.35   37.40
   4   1   4  438.86   36.40
  -5  -1  -4  271.07   32.40
   5   1   4  271.47   32.70
   5   1   4  252.47   36.40
   5   1   4  241.48   34.70
  -6  -1  -4  106.59   32.50
   6   1   4  144.19   32.20
   6   1   4  130.19   28.40
  -7  -1  -4  150.18   36.90
   7   1   4  145.79   33.10
   6  -2  -4   68.39   20.40
   6  -2  -4   36.30   16.20
   6  -2  -4    1.70   11.20
   5  -2  -4  423.06   34.70
   5  -2  -4  394.66   33.50
   5  -2  -4  436.06   35.20
   5  -2  -4  412.56   34.60
   4  -2  -4    7.20    8.90
   4  -2  -4   -1.40    7.30
   4  -2  -4   13.30    9.30
   3  -2  -4  464.55   28.80
   3  -2  -4  442.16   24.00
   3  -2  -4  455.85   24.20
  -3   2   4  434.86   27.80
   2  -2  -4 1389.16   46.40
   2  -2  -4 1306.27   31.80
   2  -2  -4 1358.56   32.10
  -2   2   4 1262.97   43.80
   1  -2  -4 1305.27   43.60
  -1   2   4 1279.07   42.50
  -1  -2  -4 1300.97   48.20
  -1  -2  -4 1324.17   42.20
   1   2   4 1231.68   41.10
   1   2   4 1292.97   48.40
  -2  -2  -4 1376.26   51.79
  -2  -2  -4 1338.47   54.19
   2   2   4 1326.07   53.89
   2   2   4 1368.16   52.09
  -3  -2  -4  425.66   34.10
  -3  -2  -4  454.35   34.20
   3   2   4  442.16   32.90
   3   2   4  464.45   34.60
  -4  -2  -4    5.00    8.20
  -4  -2  -4   22.70   12.60
   4   2   4   -7.20   10.40
   4   2   4    6.50   10.70
  -5  -2  -4  391.16   40.20
   5   2   4  429.56   42.80
   5   2   4  365.56   39.10
  -6  -2  -4   28.20   18.60
   6   2   4   44.50   20.70
   6   2   4   14.60   18.00
  -7  -2  -4    6.40   22.90
   7   2   4   54.59   23.30
   6  -3  -4  109.99   24.70
   5  -3  -4  228.58   28.10
   5  -3  -4  192.18   29.70
   5  -3  -4  220.88   27.60
   5  -3  -4  180.28   22.30
   4  -3  -4  400.66   25.60
   4  -3  -4  407.86   34.40
   4  -3  -4  399.76   25.30
  -4   3   4  394.76   33.70
   3  -3  -4   15.20   11.40
   3  -3  -4   23.00    6.40
   3  -3  -4   32.00    7.00
  -3   3   4    4.00   10.00
   2  -3  -4  487.25   32.60
  -2   3   4  412.16   29.40
   1  -3  -4  446.16   36.40
  -1   3   4  415.76   29.40
   0  -3  -4   86.49    9.70
   0  -3  -4   58.69   14.90
   0   3   4   88.39   10.00
   0   3   4   85.39   16.50
  -1  -3  -4  460.05   26.40
  -1  -3  -4  473.85   33.10
   1   3   4  431.66   26.50
   1   3   4  495.05   34.50
  -2  -3  -4  470.85   35.10
  -2  -3  -4  476.85   32.00
   2   3   4  443.56   35.40
   2   3   4  515.75   33.20
  -3  -3  -4   19.50   11.80
  -3  -3  -4   30.20   12.00
   3   3   4   28.30   15.90
   3   3   4   17.60   12.10
  -4  -3  -4  433.46   41.00
  -4  -3  -4  410.06   38.40
   4   3   4  326.07   35.10
   4   3   4  439.06   38.90
  -5  -3  -4  269.27   68.69
  -5  -3  -4  213.38   36.60
   5   3   4  240.98   38.00
   5   3   4  215.68   43.70
  -6  -3  -4   89.19   28.30
  -7  -3  -4   -8.60   20.20
   5  -4  -4  109.89   27.40
   4  -4  -4   26.40   15.80
   4  -4  -4   26.40   12.10
   3  -4  -4  528.85   40.60
  -3   4   4  537.65   40.00
   2  -4  -4  163.48   26.80
  -2   4   4  157.58   24.90
   1  -4  -4  284.17   30.00
  -1   4   4  269.87   11.10
  -1   4   4  297.97   28.90
   0  -4  -4 3315.97   72.99
   0  -4  -4 3216.68  102.19
   0   4   4 3378.56  103.29
   0   4   4 3283.37   73.49
  -1  -4  -4  274.67   30.50
  -1  -4  -4  256.57   22.20
   1   4   4  234.88   28.60
   1   4   4  280.27   23.90
  -2  -4  -4  129.59   25.10
  -2  -4  -4  206.78   24.50
   2   4   4  212.68   31.50
   2   4   4  159.08   23.40
  -3  -4  -4  527.95   45.10
  -3  -4  -4  485.95   39.40
   3   4   4  546.15   46.90
   3   4   4  515.55   41.80
  -4  -4  -4    3.40   13.50
  -4  -4  -4   19.00   18.00
   4   4   4   33.30   16.50
  -5  -4  -4  151.28   33.30
  -5  -4  -4  112.19   29.20
   5   4   4   78.49   27.30
   5   4   4   88.59   28.30
  -6  -4  -4   35.10   23.10
   5  -5  -4   28.80   18.90
   4  -5  -4  105.99   25.90
  -4   5   4  125.59   27.00
   3  -5  -4  -17.50   11.30
  -3   5   4  -15.10   12.90
   2  -5  -4  135.89   29.20
  -2   5   4   67.49   19.90
   1  -5  -4   12.00   13.40
  -1   5   4   19.20    5.70
  -1   5   4   28.60   15.00
   0  -5  -4  246.38   37.20
   0  -5  -4  225.48   18.90
   0   5   4  251.17   20.20
   0   5   4  224.48   34.10
  -1  -5  -4    0.50   13.30
  -1  -5  -4   18.70    9.90
   1   5   4    3.10   10.00
   1   5   4  -14.80   11.80
  -2  -5  -4  131.29   29.50
  -2  -5  -4   96.59   19.90
   2   5   4  124.29   23.80
   2   5   4   61.69   24.20
  -3  -5  -4    1.00   10.50
  -3  -5  -4  -10.80   11.40
   3   5   4  -12.80   11.80
  -4  -5  -4   94.69   27.00
  -4  -5  -4   93.39   26.00
   4   5   4   70.09   21.80
  -5  -5  -4   51.19   23.10
  -5  -5  -4   10.00   16.60
  -6  -5  -4   -1.40   20.90
   4  -6  -4   56.09   23.90
  -4   6   4   68.99   26.00
   3  -6  -4  157.38   32.00
  -3   6   4   80.99   24.40
   2  -6  -4  178.38   34.30
  -2   6   4  197.68   35.40
   1  -6  -4  224.58   39.80
  -1   6   4  201.98   36.00
   0  -6  -4  638.94   55.79
   0   6   4  706.73   56.49
  -1  -6  -4  205.18   23.10
  -1  -6  -4  162.98   33.30
   1   6   4  231.78   40.20
   1   6   4  232.28   28.00
  -2  -6  -4  223.98   32.00
  -2  -6  -4  145.59   31.80
   2   6   4  174.78   28.70
   2   6   4  196.28   39.70
  -3  -6  -4   77.59   21.90
  -3  -6  -4   89.99   27.10
   3   6   4  145.59   34.10
  -4  -6  -4   15.30   20.30
  -4  -6  -4   20.30   18.40
  -5  -6  -4   57.49   24.80
   4  -7  -4   31.70   22.00
   3  -7  -4   54.49   25.20
   2  -7  -4   66.39   26.20
   1  -7  -4  123.39   34.00
   0  -7  -4   75.29   26.20
  -1  -7  -4  136.39   33.50
  -2  -7  -4   41.00   20.00
  -3  -7  -4   79.99   32.60
  -4  -7  -4   -1.00   17.50
  -4  -7  -4   -0.40   23.50
   0  -8  -4   80.29   31.60
  -1  -8  -4   15.90   20.80
  -1  -8   5   27.40   26.30
   0  -8   5   25.80   23.00
   1  -8   5   34.80   22.90
  -4  -7   5  -24.30   20.10
  -4  -7   5   23.00   19.80
  -3  -7   5   87.09   27.50
  -3  -7   5   31.60   27.20
  -2  -7   5  128.39   29.00
  -2  -7   5  168.38   41.80
  -1  -7   5  216.88   44.60
   0  -7   5   14.10   21.90
   1  -7   5  162.18   40.00
   2  -7   5  114.79   30.10
   3  -7   5   86.59   30.20
   4  -7   5   30.90   27.80
  -5  -6   5   46.20   27.30
  -5  -6   5  -14.10   14.80
  -4  -6   5  113.49   29.40
  -4  -6   5  113.59   31.90
   3   6  -5    0.20   18.70
  -3  -6   5   54.69   22.20
  -3  -6   5    6.30   19.00
   2   6  -5   69.99   24.80
   2   6  -5   46.50   19.60
  -2  -6   5   12.10   22.10
  -2  -6   5   53.29   17.70
   1   6  -5  370.76   43.20
   1   6  -5  360.96   36.10
  -1  -6   5  396.66   46.20
  -1  -6   5  415.76   36.70
   0   6  -5   29.80   16.20
   0   6  -5   50.79   20.40
   0  -6   5   72.59   26.90
   0  -6   5   35.30   15.00
  -1   6  -5  392.76   42.90
   1  -6   5  379.16   30.90
   1  -6   5  417.86   47.40
  -2   6  -5   26.10   19.30
   2  -6   5   27.80   19.00
   3  -6   5   23.50   18.10
   4  -6   5  107.69   30.90
   5  -6   5   34.80   22.20
  -6  -5   5   20.80   22.00
  -6  -5   5    2.30   26.20
  -5  -5   5   38.90   23.00
  -5  -5   5   75.09   27.30
   4   5  -5   36.00   18.90
   4   5  -5   -2.70   17.60
  -4  -5   5   11.00   12.60
  -4  -5   5  -15.50   11.90
   3   5  -5  415.56   42.30
  -3  -5   5  395.56   41.00
  -3  -5   5  512.85   55.59
   2   5  -5  315.77   35.10
   2   5  -5  304.77   37.20
  -2  -5   5  344.77   40.10
  -2  -5   5  343.77   34.30
   1   5  -5  815.62   48.80
   1   5  -5  606.74   49.90
  -1  -5   5  733.03   54.79
  -1  -5   5  841.62   49.20
   0   5  -5   44.20   18.40
   0   5  -5   57.79   15.80
   0  -5   5   25.40   18.10
   0  -5   5   92.09   18.60
  -1   5  -5  827.02   56.59
  -1   5  -5  831.52   42.10
   1  -5   5  740.33   40.60
   1  -5   5  864.31   59.49
  -2   5  -5  299.87   25.00
  -2   5  -5  344.57   39.60
   2  -5   5  297.07   37.80
   2  -5   5  294.67   29.90
  -3   5  -5  414.66   29.10
  -3   5  -5  397.16   43.60
   3  -5   5  398.76   30.10
  -4   5  -5  -19.00   13.50
   4  -5   5   -9.20   14.80
   5  -5   5   63.99   24.70
   6  -5   5   32.10   25.30
  -6  -4   5   31.70   22.20
  -6  -4   5  100.99   31.70
   5   4  -5  234.98   38.60
  -5  -4   5  225.98   38.70
  -5  -4   5  200.68   36.10
   4   4  -5   22.40   18.40
   4   4  -5   29.70   17.80
  -4  -4   5   18.40   15.50
   3   4  -5   38.70   18.90
   3   4  -5   24.40   16.40
  -3  -4   5   59.19   19.90
  -3  -4   5   50.89   18.30
   2   4  -5  341.07   34.30
   2   4  -5  320.77   32.60
  -2  -4   5  366.16   33.10
  -2  -4   5  302.17   32.80
   1   4  -5  296.77   31.70
   1   4  -5  210.98   24.10
  -1  -4   5  271.07   30.70
  -1  -4   5  221.68   24.80
   0   4  -5   25.30   11.80
   0   4  -5   22.80   13.70
   0  -4   5   13.60   12.70
   0  -4   5    8.50    9.30
  -1   4  -5  216.38   20.80
  -1   4  -5  223.28   26.90
   1  -4   5  239.08   28.00
   1  -4   5  238.28   22.30
  -2   4  -5  322.87   25.10
  -2   4  -5  321.77   33.40
   2  -4   5  371.16   26.20
   2  -4   5  426.56   38.30
  -3   4  -5   62.59   14.30
  -3   4  -5   46.00   18.00
   3  -4   5   86.09   16.60
   3  -4   5   68.49   20.40
  -4   4  -5    2.00   13.30
   4  -4   5   28.30   13.50
   4  -4   5   34.00   18.20
   5  -4   5  274.97   41.30
   5  -4   5  199.58   30.00
   5  -4   5  189.38   34.00
   6  -4   5   66.99   28.00
  -7  -3   5   30.30   28.10
   6   3  -5  -14.60   11.70
  -6  -3   5  -26.00   12.10
   5   3  -5  153.28   29.80
   5   3  -5  168.68   32.80
  -5  -3   5  218.68   34.20
  -5  -3   5  247.18   40.30
   4   3  -5  111.79   26.00
   4   3  -5   69.79   21.10
  -4  -3   5   87.49   20.50
  -4  -3   5   72.69   21.30
   3   3  -5  283.97   30.20
   3   3  -5  276.57   29.70
  -3  -3   5  274.57   27.90
  -3  -3   5  308.07   30.30
   2   3  -5 1395.36   60.29
  -2  -3   5 1338.07   58.39
  -2  -3   5 1373.66   58.99
   1   3  -5   69.89   16.10
   1   3  -5   66.69   14.70
  -1  -3   5   59.49   13.90
  -1  -3   5   70.49   16.40
   0   3  -5  119.99   17.20
   0   3  -5  108.49   18.80
   0  -3   5  140.49   16.20
   0  -3   5  122.59   20.70
  -1   3  -5   65.19   12.20
  -1   3  -5   53.89   14.70
   1  -3   5   66.39   16.50
   1  -3   5   62.89   12.60
  -2   3  -5 1283.77   57.99
  -2   3  -5 1334.97   47.50
   2  -3   5 1374.36   48.50
   2  -3   5 1319.47   59.79
  -3   3  -5  324.37   32.50
  -3   3  -5  302.77   24.40
   3  -3   5  323.17   30.90
   3  -3   5  291.37   30.80
   4  -3   5  114.99   20.70
   4  -3   5   78.19   17.30
   4  -3   5   98.79   23.60
   5  -3   5  151.88   30.50
   5  -3   5  186.58   32.90
   5  -3   5  240.98   27.80
   5  -3   5  175.48   27.50
   6  -3   5   -7.30   14.60
   6  -3   5    7.80   15.10
   6  -3   5   -1.40   15.30
   7  -3   5   81.79   25.70
  -7  -2   5  -21.00   12.70
  -7  -2   5    3.00   13.00
   6   2  -5  718.03   52.69
  -6  -2   5  681.93   59.29
  -6  -2   5  644.34   49.10
   5   2  -5  321.57   33.30
   5   2  -5  271.67   33.30
  -5  -2   5  313.27   32.40
  -5  -2   5  286.77   41.20
   4   2  -5  230.18   26.50
   4   2  -5  247.68   30.20
  -4  -2   5  248.88   29.80
  -4  -2   5  231.88   26.40
   3   2  -5  695.43   38.80
   3   2  -5  786.12   45.90
  -3  -2   5  730.23   39.00
  -3  -2   5  645.64   41.10
   2   2  -5  189.18   21.10
   2   2  -5  168.18   18.60
  -2  -2   5  156.68   19.40
  -2  -2   5  199.88   19.30
   1   2  -5  446.56   27.50
   1   2  -5  447.16   27.10
  -1  -2   5  441.26   27.10
  -1  -2   5  425.86   26.70
   0   2  -5 1189.48   44.40
   0   2  -5 1215.08   41.30
   0  -2   5 1077.59   43.10
   0  -2   5 1193.58   41.20
  -1   2  -5  469.75   28.80
  -1   2  -5  422.26   23.90
   1  -2   5  471.45   24.70
   1  -2   5  380.56   26.90
  -2   2  -5  172.58   16.80
  -2   2  -5  168.98   19.50
   2  -2   5  190.78   18.10
   2  -2   5  151.48   18.40
  -3   2  -5  746.13   38.50
   3  -2   5  769.72   44.80
   3  -2   5  684.23   45.20
   4  -2   5  248.78   29.10
   4  -2   5  254.27   28.40
   4  -2   5  268.77   26.00
   4  -2   5  200.68   24.40
   5  -2   5  257.17   35.10
   5  -2   5  280.57   30.60
   5  -2   5  279.57   34.00
   5  -2   5  323.17   36.80
   6  -2   5  831.72   56.29
   6  -2   5  799.42   59.29
   6  -2   5  590.54   51.49
   6  -2   5  712.83   52.49
   7  -2   5  -11.50   15.10
   7  -2   5   20.50   17.00
  -7  -1   5  131.99   30.80
   6   1  -5  491.75   47.20
   6   1  -5  403.06   38.40
  -6  -1   5  444.46   44.70
  -6  -1   5  457.25   40.00
   5   1  -5  164.28   25.80
   5   1  -5  191.78   30.40
  -5  -1   5  208.38   24.30
  -5  -1   5  174.18   30.50
   4   1  -5  305.87   31.10
   4   1  -5  287.47   26.00
  -4  -1   5  303.17   30.90
  -4  -1   5  237.28   23.90
   3   1  -5 1209.18   53.69
   3   1  -5 1191.78   44.90
  -3  -1   5 1249.68   45.70
  -3  -1   5 1235.28   53.69
   2   1  -5 2624.24   72.59
   2   1  -5 2643.54   62.49
  -2  -1   5 2612.94   62.29
  -2  -1   5 2635.24   73.09
   1   1  -5 9269.87  146.79
  -1  -1   5 8932.81  145.99
   0   1  -5  884.71   29.90
   0   1  -5  840.92   29.80
   0  -1   5  844.62   29.40
   0  -1   5  883.31   30.80
  -1   1  -5 9761.42  159.58
  -1   1  -5 8846.31  151.18
   1  -1   5 9054.09  152.48
   1  -1   5 8750.92  155.58
  -2   1  -5 2741.53   70.09
   2  -1   5 2666.73   74.69
   2  -1   5 2690.23   74.59
   2  -1   5 2701.43   69.79
   3  -1   5 1161.88   52.29
   3  -1   5 1267.97   54.19
   3  -1   5 1192.78   50.09
   4  -1   5  272.87   27.40
   4  -1   5  285.77   29.40
   4  -1   5  259.27   28.00
   4  -1   5  208.88   26.10
   5  -1   5  198.68   30.80
   5  -1   5  186.88   30.70
   5  -1   5  153.38   29.00
   5  -1   5  163.18   29.10
   6  -1   5  386.96   79.19
   6  -1   5  394.46   58.19
   6  -1   5  423.46   46.10
   7  -1   5  108.79   29.80
   7  -1   5  134.59   31.70
  -7   0   5   39.00   21.00
   6   0  -5  423.16   37.20
   5   0  -5  309.27   33.10
  -5   0   5  212.58   24.80
  -5   0   5  261.67   31.00
   4   0  -5  756.02   37.30
   4   0  -5  835.02   46.20
  -4   0   5  744.33   44.10
  -4   0   5  779.12   37.80
   3   0  -5  338.87   20.80
   3   0  -5  324.97   25.50
  -3   0   5  344.67   21.20
  -3   0   5  374.66   32.70
   2   0  -5 1570.84   37.20
   2   0  -5 1541.85   48.30
  -2   0   5 1537.45   48.40
  -2   0   5 1644.74   37.70
   1   0  -5  569.54   23.20
   1   0  -5  612.94   12.40
  -1   0   5  615.04   12.40
  -1   0   5  560.14   23.10
   0   0  -5    3.00    2.40
   0   0  -5   -2.10    2.80
   0   0   5    0.10    2.40
   0   0   5    4.20    4.20
  -1   0  -5  597.24   25.90
  -1   0  -5  620.74   25.50
   1   0   5  559.34   25.10
   1   0   5  609.54   25.60
  -2   0  -5 1620.04   53.79
  -2   0  -5 1632.34   52.79
   2   0   5 1625.54   52.99
   2   0   5 1690.53   54.69
  -3   0  -5  330.07   27.10
   3   0   5  387.96   29.20
   3   0   5  346.47   27.20
   3   0   5  358.16   28.10
  -4   0  -5  711.33   45.20
   4   0   5  731.93   44.80
   4   0   5  779.32   46.20
   4   0   5  730.53   45.60
  -5   0  -5  282.37   33.30
   5   0   5  268.57   31.60
   5   0   5  253.57   31.60
   5   0   5  303.87   35.20
   6   0   5  549.45   49.10
   6   0   5  593.24   50.99
   7   0   5   40.20   19.40
   7   0   5   19.40   21.00
   7  -1  -5   68.59   25.40
   7  -1  -5   94.39   31.70
   6  -1  -5  431.86   43.20
   6  -1  -5  475.05   47.50
   6  -1  -5  511.75   38.70
   5  -1  -5  178.68   27.50
   5  -1  -5  203.48   23.30
  -5   1   5  167.68   26.90
   4  -1  -5  287.17   23.20
   4  -1  -5  308.27   24.10
   4  -1  -5  290.37   26.60
  -4   1   5  228.38   23.50
   3  -1  -5 1247.98   41.00
   3  -1  -5 1139.89   43.70
   3  -1  -5 1105.39   38.80
  -3   1   5 1245.88   45.70
   2  -1  -5 2656.03   55.69
   2  -1  -5 2563.44   58.59
  -2   1   5 2618.64   58.99
   1  -1  -5 8745.72  133.19
   1  -1  -5 9159.48  135.99
  -1   1   5 8943.11  135.29
  -1   1   5 9092.39  133.69
   0  -1  -5  892.31   28.10
   0  -1  -5  906.61   24.60
   0   1   5  908.61   24.90
   0   1   5  898.61   28.20
  -1  -1  -5 8990.70  156.08
   1   1   5 9088.09  152.28
   1   1   5 9153.38  156.88
  -2  -1  -5 2654.63   74.19
   2   1   5 2547.15   71.59
   2   1   5 2587.24   71.49
   2   1   5 2615.54   73.99
  -3  -1  -5 1244.38   55.09
   3   1   5 1170.08   53.39
   3   1   5 1266.27   55.29
   3   1   5 1291.87   83.99
  -4  -1  -5  256.17   29.30
   4   1   5  327.77   32.40
   4   1   5  301.67   30.00
   4   1   5  272.77   28.90
  -5  -1  -5  160.98   30.60
   5   1   5  186.18   32.00
   5   1   5  135.59   27.60
   5   1   5  173.58   31.30
  -6  -1  -5  422.36   44.60
   6   1   5  378.26   45.20
   6   1   5  436.46   44.50
   6   1   5  411.26   44.10
  -7  -1  -5   25.10   25.50
   7   1   5  148.49   36.40
   6  -2  -5  775.22   50.19
   6  -2  -5  665.73   50.39
   6  -2  -5  665.93   46.30
   5  -2  -5  333.97   31.10
   5  -2  -5  274.37   28.60
   5  -2  -5  277.37   28.10
   5  -2  -5  330.07   30.40
   4  -2  -5  203.88   21.00
   4  -2  -5  201.58   22.20
   4  -2  -5  237.38   22.90
   3  -2  -5  715.23   35.10
   3  -2  -5  751.02   31.00
  -3   2   5  827.02   36.70
   2  -2  -5  146.89   15.10
   2  -2  -5  185.98   10.90
  -2   2   5  146.69   14.70
   1  -2  -5  430.56   23.90
  -1   2   5  460.85   24.10
   0  -2  -5 1208.78   43.10
   0   2   5 1212.68   31.20
   0   2   5 1203.58   30.90
   0   2   5 1165.88   42.70
  -1  -2  -5  475.95   28.90
   1   2   5  389.16   23.20
   1   2   5  417.96   27.40
  -2  -2  -5  192.78   20.40
  -2  -2  -5  139.19   24.10
   2   2   5  155.78   19.00
   2   2   5  165.58   19.20
  -3  -2  -5  759.02   43.70
  -3  -2  -5  764.52   46.10
   3   2   5  837.02   47.60
   3   2   5  762.72   44.50
  -4  -2  -5  179.68   29.70
   4   2   5  189.38   29.00
   4   2   5  147.09   26.70
  -5  -2  -5  353.86   39.10
   5   2   5  289.57   36.10
   5   2   5  274.47   40.40
   5   2   5  297.47   34.70
  -6  -2  -5  707.63   58.09
   6   2   5  785.22   62.49
   6   2   5  670.63   57.19
  -7  -2  -5   21.10   22.00
   7   2   5   46.10   23.10
   6  -3  -5   18.00   23.10
   5  -3  -5  213.18   27.10
   5  -3  -5  171.88   20.90
   5  -3  -5  252.47   28.30
   4  -3  -5  104.99   15.20
   4  -3  -5   91.19   14.10
   4  -3  -5   67.09   17.40
  -4   3   5   94.69   19.60
   3  -3  -5  326.77   28.20
   3  -3  -5  335.17   16.50
   3  -3  -5  323.47   16.60
  -3   3   5  320.17   27.20
  -2   3   5 1313.27   51.69
   1  -3  -5   50.99   13.90
  -1   3   5   68.29   15.10
   0  -3  -5  122.19   19.50
   0   3   5  106.79   10.60
   0   3   5   94.59   17.30
  -1  -3  -5   58.29   16.00
  -1  -3  -5   64.19   11.40
   1   3   5   72.19   16.10
   1   3   5   52.19   11.60
  -2  -3  -5 1365.46   55.19
  -2  -3  -5 1324.97   60.59
   2   3   5 1468.85   64.59
   2   3   5 1394.46   56.29
  -3  -3  -5  329.47   32.30
  -3  -3  -5  335.77   31.10
   3   3   5  252.97   29.90
   3   3   5  282.27   29.40
  -4  -3  -5  109.59   23.90
  -4  -3  -5   82.79   23.70
   4   3   5  115.49   25.00
   4   3   5  123.09   27.30
  -5  -3  -5  197.08   36.40
   5   3   5  236.28   37.50
   5   3   5  196.08   35.30
  -6  -3  -5   32.50   19.60
   6   3   5  -18.60   12.50
  -7  -3  -5   12.60   22.50
   5  -4  -5  195.48   31.40
   4  -4  -5   30.00   17.30
  -4   4   5   26.30   15.60
   3  -4  -5   75.39   18.90
  -3   4   5   60.09   17.60
   2  -4  -5  308.67   30.40
  -2   4   5  340.87   30.70
   1  -4  -5  226.18   26.40
  -1   4   5  290.17   28.40
   0  -4  -5   10.90    9.60
   0  -4  -5   18.60    6.60
   0   4   5   20.50    7.60
   0   4   5   15.40   12.40
  -1  -4  -5  233.28   28.10
  -1  -4  -5  244.08   21.50
   1   4   5  178.48   28.00
   1   4   5  243.18   21.70
  -2  -4  -5  410.46   32.10
  -2  -4  -5  326.97   34.50
   2   4   5  350.76   36.70
   2   4   5  410.56   32.40
  -3  -4  -5   58.39   20.80
  -3  -4  -5   37.60   14.70
   3   4   5   78.19   20.20
   3   4   5   44.00   18.20
  -4  -4  -5   19.70   16.10
   4   4   5   14.80   18.20
   4   4   5   19.70   16.30
  -5  -4  -5  195.48   37.00
  -5  -4  -5  284.47   47.20
   5   4   5  194.98   42.60
   5   4   5  160.68   41.20
  -6  -4  -5   35.50   24.50
   4  -5  -5   -3.90   12.00
  -4   5   5   -0.40   12.80
   3  -5  -5  359.46   40.30
  -3   5   5  444.46   39.90
   2  -5  -5  238.58   36.50
  -2   5   5  269.27   32.10
   1  -5  -5  793.42   54.79
  -1   5   5  807.82   27.90
  -1   5   5  787.52   52.79
  -1   5   5  785.62   20.50
   0  -5  -5   84.99   23.60
   0  -5  -5   43.80   10.00
   0   5   5   48.70   11.20
   0   5   5   28.70   15.70
  -1  -5  -5  929.01   59.69
  -1  -5  -5  779.32   40.80
   1   5   5  827.42   42.40
   1   5   5  802.62   57.29
  -2  -5  -5  332.87   38.40
  -2  -5  -5  336.47   32.20
   2   5   5  380.46   33.80
   2   5   5  244.58   39.60
  -3  -5  -5  446.76   39.10
  -3  -5  -5  442.36   46.40
   3   5   5  379.46   42.00
   3   5   5  482.95   42.80
  -4  -5  -5   -7.50   14.10
  -4  -5  -5   -8.10   11.30
   4   5   5  -27.10   13.10
  -5  -5  -5   92.79   27.30
  -5  -5  -5  -22.60   16.50
  -6  -5  -5   53.19   30.80
   4  -6  -5   73.89   25.90
  -4   6   5   95.59   28.90
   3  -6  -5   58.79   24.70
  -3   6   5    7.30   18.50
   2  -6  -5   73.19   24.20
  -2   6   5   65.49   21.40
   1  -6  -5  368.06   44.60
  -1   6   5  366.86   41.10
   0  -6  -5   49.50   22.30
   0   6   5   19.60   19.80
  -1  -6  -5  375.26   30.90
  -1  -6  -5  398.56   46.10
   1   6   5  309.07   43.20
   1   6   5  322.97   39.70
  -2  -6  -5   67.39   23.30
  -2  -6  -5   39.90   15.60
   2   6   5   70.59   18.50
   2   6   5    6.00   15.80
  -3  -6  -5   38.70   18.10
  -3  -6  -5   33.20   20.80
   3   6   5   -2.60   19.00
  -4  -6  -5  106.49   31.50
  -4  -6  -5  100.09   27.10
  -5  -6  -5   17.40   19.90
  -5  -6  -5   15.20   33.10
   4  -7  -5   55.99   20.40
   3  -7  -5   82.79   30.90
   2  -7  -5   58.19   27.80
   1  -7  -5  288.17   47.20
   0  -7  -5   -8.40   17.90
  -1  -7  -5  197.68   38.50
  -2  -7  -5  122.59   34.80
  -3  -7  -5  168.48   40.80
  -4  -7  -5   25.90   29.80
  -4  -7  -5   21.70   25.80
   0  -8  -5   -2.90   17.60
  -1  -8  -5  -39.20   16.20
  -1  -8   6  -18.40   21.20
   0  -8   6  -20.10   19.70
   1  -8   6  -64.89   22.40
  -4  -7   6   28.40   24.50
  -4  -7   6   59.69   29.10
  -3  -7   6   37.10   25.50
  -3  -7   6    8.50   17.20
  -2  -7   6   48.50   20.00
  -2  -7   6   91.49   31.70
  -1  -7   6   74.89   25.80
  -1  -7   6   70.19   28.90
   0  -7   6    8.80   19.80
   1  -7   6   74.79   29.80
   2  -7   6   62.79   26.40
   3  -7   6    9.60   21.40
   4  -7   6    4.40   25.90
  -5  -6   6    5.80   20.60
  -5  -6   6    8.00   23.60
  -4  -6   6   87.09   28.10
  -4  -6   6   88.79   27.10
   3   6  -6   13.20   20.10
  -3  -6   6  -14.40   13.50
  -3  -6   6   12.20   12.80
   2   6  -6  115.39   28.20
   2   6  -6  135.39   31.30
  -2  -6   6  102.79   29.70
  -2  -6   6   95.59   24.40
   1   6  -6  -20.20   11.50
   1   6  -6  -19.00   13.30
  -1  -6   6    8.90   16.70
  -1  -6   6   -1.80   11.80
   0   6  -6  561.34   52.89
   0   6  -6  525.15   42.00
   0  -6   6  549.85   41.10
   0  -6   6  570.24   55.69
  -1   6  -6   22.60   22.60
  -1   6  -6    6.10   18.80
   1  -6   6   39.50   20.50
   1  -6   6   22.40   11.90
  -2   6  -6  113.29   31.50
   2  -6   6  106.29   29.20
   3  -6   6   27.00   18.90
   4  -6   6   97.59   28.50
   5  -6   6   -3.00   22.40
  -6  -5   6   16.90   22.80
  -6  -5   6    1.00   16.20
  -5  -5   6  106.79   29.30
  -5  -5   6   59.29   26.30
   4   5  -6  137.69   31.60
   4   5  -6   87.89   26.70
  -4  -5   6   48.60   22.60
  -4  -5   6  170.18   33.40
   3   5  -6   66.59   23.70
  -3  -5   6   89.49   24.50
  -3  -5   6   21.20   21.70
   2   5  -6   71.29   21.90
   2   5  -6  109.29   27.50
  -2  -5   6  120.19   28.40
  -2  -5   6  109.29   23.90
   1   5  -6  544.05   46.90
   1   5  -6  389.06   36.60
  -1  -5   6  416.56   43.60
  -1  -5   6  432.86   36.30
   0   5  -6  147.19   23.20
   0   5  -6  156.28   28.00
   0  -5   6  104.29   20.80
   0  -5   6  140.59   28.60
  -1   5  -6  476.85   42.60
  -1   5  -6  403.66   31.20
   1  -5   6  450.85   33.10
   1  -5   6  438.56   44.20
  -2   5  -6  118.49   27.60
  -2   5  -6  108.29   19.60
   2  -5   6  119.39   20.10
   2  -5   6  121.99   28.70
  -3   5  -6   47.80   14.30
  -3   5  -6   60.49   22.00
   3  -5   6   56.59   23.50
   3  -5   6   73.19   17.10
  -4   5  -6  103.69   27.70
   4  -5   6   51.89   22.70
   5  -5   6  104.39   29.00
   6  -5   6    8.30   22.40
  -6  -4   6   22.10   22.20
  -6  -4   6   34.40   18.90
   5   4  -6   91.49   26.70
  -5  -4   6   82.89   26.80
   4   4  -6  323.47   37.60
   4   4  -6  292.27   37.30
  -4  -4   6  378.16   57.39
  -4  -4   6  375.96   38.30
   3   4  -6   65.59   21.20
   3   4  -6   30.50   17.30
  -3  -4   6   53.89   18.70
  -3  -4   6   43.10   16.40
   2   4  -6  145.09   25.30
   2   4  -6  193.48   30.00
  -2  -4   6  158.18   26.50
  -2  -4   6  160.48   27.30
   1   4  -6   41.90   16.40
   1   4  -6   28.60   13.60
  -1  -4   6   59.19   18.80
  -1  -4   6   62.89   16.30
   0   4  -6  183.78   21.90
   0   4  -6  239.18   27.90
   0  -4   6  177.28   21.30
   0  -4   6  193.28   29.60
  -1   4  -6   60.29   17.80
  -1   4  -6   67.49   14.50
   1  -4   6   28.40   14.80
  -2   4  -6  137.59   26.60
  -2   4  -6  167.38   19.40
   2  -4   6  235.88   34.60
  -3   4  -6   43.50   12.20
  -3   4  -6   66.89   20.00
   3  -4   6   56.89   14.50
   3  -4   6   92.69   24.10
  -4   4  -6  390.56   41.60
  -4   4  -6  339.37   30.00
   4  -4   6  355.76   32.00
   4  -4   6  327.57   38.50
   5  -4   6   48.50   19.40
   5  -4   6   59.89   21.30
   5  -4   6   74.99   19.20
   6  -4   6   46.20   20.10
  -6  -3   6   34.10   18.70
  -6  -3   6   79.49   26.50
   5   3  -6  242.58   36.10
   5   3  -6  269.87   41.00
  -5  -3   6  175.78   31.20
  -5  -3   6  232.98   39.20
   4   3  -6   59.79   18.60
   4   3  -6   27.90   16.00
  -4  -3   6   68.69   18.10
  -4  -3   6   51.59   19.20
   3   3  -6  174.38   26.70
   3   3  -6  163.08   26.40
  -3  -3   6  189.38   27.00
  -3  -3   6  129.69   24.10
   2   3  -6  295.87   28.70
  -2  -3   6  304.27   28.40
  -2  -3   6  316.77   29.30
   1   3  -6  387.06   29.00
   1   3  -6  340.87   28.50
  -1  -3   6  353.06   29.90
  -1  -3   6  366.66   28.00
   0   3  -6   79.49   16.10
   0   3  -6   96.69   16.00
   0  -3   6   80.89   17.60
   0  -3   6   85.09   15.10
  -1   3  -6  348.97   24.70
   1  -3   6  371.96   25.00
   1  -3   6  338.07   29.90
  -2   3  -6  252.37   21.50
  -2   3  -6  294.17   28.80
   2  -3   6  312.37   30.50
   2  -3   6  279.47   23.40
  -3   3  -6  220.38   31.40
  -3   3  -6  194.68   21.30
   3  -3   6  163.88   20.30
   3  -3   6  180.98   28.00
   4  -3   6   55.09   15.60
   4  -3   6   51.99   19.70
   5  -3   6  215.58   31.20
   5  -3   6  183.88   32.90
   5  -3   6  184.08   39.80
   5  -3   6  208.08   30.70
   6  -3   6   35.70   18.80
   6  -3   6   28.60   18.90
   6  -3   6    9.40   18.70
   7  -3   6   90.59   28.10
  -7  -2   6   -7.80   19.50
   6   2  -6   51.59   19.80
  -6  -2   6   55.19   22.40
  -6  -2   6   61.99   19.70
   5   2  -6  376.56   36.80
   5   2  -6  284.67   42.60
  -5  -2   6  418.76   36.70
  -5  -2   6  368.56   39.00
   4   2  -6   -8.50    8.90
   4   2  -6   24.30   15.20
  -4  -2   6    6.20   10.50
  -4  -2   6   18.50   11.30
   3   2  -6 1963.20   75.29
   3   2  -6 2007.40   67.99
  -3  -2   6 2102.59   69.99
  -3  -2   6 2086.29   76.69
   2   2  -6  369.86   28.90
   2   2  -6  383.06   26.30
  -2  -2   6  408.66   29.90
  -2  -2   6  350.06   24.90
   1   2  -6  350.76   25.10
   1   2  -6  347.57   23.90
  -1  -2   6  339.17   24.00
  -1  -2   6  324.17   24.30
   0   2  -6  929.91   37.00
   0   2  -6  967.10   40.10
   0  -2   6  981.20   40.80
   0  -2   6 1039.00   39.40
  -1   2  -6  326.87   21.90
  -1   2  -6  287.57   23.90
   1  -2   6  335.97   21.90
   1  -2   6  377.66   26.70
  -2   2  -6  436.26   30.60
  -2   2  -6  370.46   24.70
   2  -2   6  394.36   26.40
   2  -2   6  406.06   30.50
  -3   2  -6 2113.29   68.89
   3  -2   6 2065.29   68.29
   3  -2   6 2069.99   76.49
   4  -2   6   15.70   12.90
   4  -2   6   23.10   13.20
   4  -2   6    6.70    9.40
   4  -2   6  -11.60    8.70
   5  -2   6  460.55   40.50
   5  -2   6  327.87   39.20
   5  -2   6  325.87   33.80
   5  -2   6  361.86   38.50
   6  -2   6   71.09   22.30
   6  -2   6   93.79   28.00
   6  -2   6   55.49   22.10
   6  -2   6   78.09   25.40
   7  -2   6   40.70   20.80
   7  -2   6   14.50   19.70
  -7  -1   6  -10.10   14.90
   6   1  -6   12.50   11.40
   6   1  -6    9.70   17.10
  -6  -1   6   16.60   15.10
  -6  -1   6    5.80   12.90
   5   1  -6   19.60   12.30
   5   1  -6   38.10   15.70
  -5  -1   6   21.10   15.40
  -5  -1   6   13.40    9.90
   4   1  -6  367.46   27.50
   4   1  -6  326.87   31.90
  -4  -1   6  347.37   33.20
   3   1  -6 3758.72  116.99
   3   1  -6 3591.44   84.69
  -3  -1   6 3711.93   85.49
  -3  -1   6 3364.06   96.49
   2   1  -6  108.39   12.30
   2   1  -6  117.29   17.60
  -2  -1   6   79.69   14.70
  -2  -1   6   88.39   11.00
   1   1  -6 4534.75   83.99
   1   1  -6 4504.15   94.89
  -1  -1   6 4444.96   94.49
  -1  -1   6 4504.65   84.29
   0   1  -6 3648.73   77.19
   0   1  -6 3791.22   75.49
   0  -1   6 3658.93   77.69
   0  -1   6 3686.73   74.89
  -1   1  -6 4695.83   94.49
  -1   1  -6 4659.83   97.49
   1  -1   6 4647.73   97.19
   1  -1   6 4718.33   94.89
  -2   1  -6  115.69   16.30
   2  -1   6  106.39   16.50
   2  -1   6   90.69   14.90
   2  -1   6   85.59   15.30
  -3   1  -6 3650.23   96.39
   3  -1   6 3531.35   99.89
   3  -1   6 3674.93   96.49
   3  -1   6 3651.23  101.39
   4  -1   6  336.87   31.70
   4  -1   6  312.87   29.10
   4  -1   6  334.27   30.60
   4  -1   6  355.36   33.20
   5  -1   6   -3.80   11.90
   5  -1   6   31.20   16.20
   5  -1   6   12.50   13.60
   5  -1   6    4.60   11.90
   6  -1   6   10.20   13.50
   6  -1   6   11.70   13.10
   6  -1   6   17.40   16.80
   6  -1   6   -1.20   15.20
   7  -1   6   36.90   18.30
   7  -1   6    5.50   15.50
   6   0  -6  144.59   25.10
   6   0  -6  115.59   28.60
  -6   0   6   78.49   24.80
   5   0  -6   11.10   12.40
   5   0  -6   13.70   12.20
  -5   0   6   19.50   13.00
  -5   0   6   18.80   11.30
   4   0  -6   -2.50    6.00
   4   0  -6    7.80    8.30
  -4   0   6   -3.40    5.00
  -4   0   6   -7.20    6.00
   3   0  -6  -10.90    4.40
   3   0  -6    0.30    4.50
  -3   0   6    1.60    4.70
   2   0  -6 1477.75   47.30
   2   0  -6 1421.76   33.20
  -2   0   6 1405.96   33.00
  -2   0   6 1457.25   47.70
   1   0  -6  523.65   23.60
  -1   0   6  517.75   10.80
  -1   0   6  514.55   23.30
  -1   0  -6  495.15   24.30
  -1   0  -6  512.75   24.70
   1   0   6  549.95   25.80
   1   0   6  565.24   25.90
  -2   0  -6 1458.05   50.29
  -2   0  -6 1522.45   52.59
   2   0   6 1431.16   50.39
   2   0   6 1411.26   51.09
  -3   0  -6    7.30    9.10
   3   0   6   11.10    8.10
   3   0   6   -0.10    6.10
   3   0   6   -7.20    6.10
  -4   0  -6   -4.20    7.50
   4   0   6    0.50    8.80
   4   0   6    8.50    9.80
   4   0   6    5.00    6.60
  -5   0  -6   25.20   15.70
   5   0   6   36.30   18.10
   5   0   6   33.40   15.00
   5   0   6   42.80   17.40
   6   0   6  105.09   30.30
   6   0   6  168.78   33.90
   6   0   6  172.48   32.20
   7   0   6   43.50   21.60
   7   0   6   57.09   25.60
   7  -1  -6   23.20   18.10
   6  -1  -6    3.50   12.40
   6  -1  -6   13.70   12.60
  -6   1   6    7.40   13.70
   5  -1  -6    5.90    9.50
   5  -1  -6   18.70   13.00
   5  -1  -6    8.50    9.80
  -5   1   6   25.00   12.80
   4  -1  -6  352.16   29.60
   4  -1  -6  367.16   25.30
   4  -1  -6  370.86   25.40
  -4   1   6  361.16   29.30
   3  -1  -6 3546.25   86.49
   3  -1  -6 3724.93   78.19
   3  -1  -6 3607.74   76.89
  -3   1   6 3582.64   86.79
   2  -1  -6  106.29    9.60
   2  -1  -6  123.89   12.40
  -2   1   6  105.99   11.20
   1  -1  -6 4411.56   77.09
   1  -1  -6 4745.02   76.29
  -1   1   6 4521.65   75.29
  -1   1   6 4530.55   77.59
   0  -1  -6 3713.73   71.99
   0  -1  -6 3737.53   68.49
   0   1   6 3822.42   69.49
   0   1   6 3670.63   71.69
  -1  -1  -6 4628.44   96.49
  -1  -1  -6 4669.13   93.19
   1   1   6 4829.52   97.79
   1   1   6 4570.74   92.69
  -2  -1  -6   88.79   15.60
   2   1   6  104.59   16.20
   2   1   6  111.29   17.40
   2   1   6  125.49   17.60
  -3  -1  -6 3643.34  102.39
   3   1   6 3578.64  100.69
   3   1   6 3702.93  106.39
  -4  -1  -6  443.26   37.90
   4   1   6  335.97   33.20
   4   1   6  350.46   33.50
   4   1   6  393.36   35.70
  -5  -1  -6   23.10   14.90
   5   1   6   -3.10   11.40
   5   1   6    2.30    9.50
   5   1   6   17.50   14.10
  -6  -1  -6   13.70   16.60
   6   1   6    9.60   15.80
   6   1   6   21.80   15.80
   6   1   6   15.70   13.00
  -7  -1  -6   12.40   18.30
   7   1   6   34.70   19.20
   6  -2  -6   49.00   17.40
   6  -2  -6   56.69   18.10
   5  -2  -6  428.26   33.70
   5  -2  -6  392.36   32.70
   5  -2  -6  414.06   34.30
   5  -2  -6  433.76   35.00
   4  -2  -6    4.00    8.10
   4  -2  -6    4.50    7.70
   4  -2  -6   21.00   11.80
  -4   2   6   27.10   12.00
   3  -2  -6 2036.50   60.09
   3  -2  -6 1981.40   53.99
  -3   2   6 2055.09   59.59
  -3   2   6 2024.30   54.09
   2  -2  -6  389.96   16.00
   2  -2  -6  436.26   23.80
  -2   2   6  411.96   23.10
  -2   2   6  382.96   15.80
   1  -2  -6  353.56    8.70
   1  -2  -6  330.87   21.40
  -1   2   6  368.36   21.60
  -1   2   6  329.47    8.90
   0  -2  -6  934.61   37.20
   0   2   6  927.71   27.40
   0   2   6  921.71   37.40
   0   2   6  929.41   27.40
  -1  -2  -6  348.87   25.00
   1   2   6  353.86   21.90
   1   2   6  346.77   25.00
   1   2   6  344.17   21.60
  -2  -2  -6  449.76   31.80
   2   2   6  448.66   32.40
   2   2   6  400.26   29.00
  -3  -2  -6 2067.29   78.29
   3   2   6 2059.69   77.79
   3   2   6 2045.80   75.99
  -4  -2  -6   31.80   15.90
   4   2   6    8.70    9.70
   4   2   6   -8.80   10.80
   4   2   6   33.90   15.90
  -5  -2  -6  425.26   43.60
   5   2   6  339.97   38.50
   5   2   6  362.86   39.80
  -6  -2  -6   52.69   21.50
   6   2   6   39.60   21.60
   6   2   6   43.70   24.90
  -7  -2  -6    9.60   18.40
   7   2   6  -17.50   16.40
   5  -3  -6  197.58   28.70
   5  -3  -6  202.58   22.00
   5  -3  -6  216.58   26.20
   4  -3  -6   42.30   11.10
   4  -3  -6   70.49   12.60
   4  -3  -6   76.69   18.80
  -4   3   6   16.40   13.60
   3  -3  -6  186.08   12.40
   3  -3  -6  162.88   11.50
   3  -3  -6  167.58   21.20
  -3   3   6  164.58   19.50
   2  -3  -6  297.67   25.10
  -2   3   6  301.47   25.10
   1  -3  -6  353.06   28.00
  -1   3   6  374.26   27.00
   0  -3  -6   98.69   17.60
   0   3   6   85.69    9.70
   0   3   6  112.99   19.20
   0   3   6   97.49   10.20
  -1  -3  -6  337.77   28.50
   1   3   6  325.57   22.70
   1   3   6  311.37   28.20
  -2  -3  -6  259.87   24.50
  -2  -3  -6  333.67   31.30
   2   3   6  336.57   27.60
   2   3   6  274.57   29.90
  -3  -3  -6  171.28   27.60
  -3  -3  -6  192.58   27.80
   3   3   6  193.78   30.30
   3   3   6  175.98   27.00
  -4  -3  -6   46.20   18.40
   4   3   6   23.50   14.20
   4   3   6   28.20   16.10
  -5  -3  -6  241.18   39.90
   5   3   6  226.98   38.70
   5   3   6  180.08   34.50
  -6  -3  -6   30.10   20.50
   6   3   6   73.79   26.40
  -7  -3  -6   70.29   31.20
   7   3   6  117.49   34.70
   5  -4  -6   75.09   21.20
   4  -4  -6  363.66   36.00
  -4   4   6  364.16   36.40
   3  -4  -6   56.79   18.10
  -3   4   6   71.99   18.70
   2  -4  -6  142.09   24.90
  -2   4   6  148.99   23.80
   1  -4  -6   78.39   19.60
  -1   4   6   49.30   15.00
   0  -4  -6  185.98   28.20
   0   4   6  189.58   28.20
   0   4   6  189.48   15.30
  -1  -4  -6   31.80   14.30
  -1  -4  -6   47.30   11.70
   1   4   6   47.00   18.00
   1   4   6   61.59   13.70
  -2  -4  -6  140.79   25.30
  -2  -4  -6  151.28   23.10
   2   4   6  157.38   25.10
   2   4   6  130.29   25.60
  -3  -4  -6   52.29   20.30
  -3  -4  -6  100.39   23.40
   3   4   6   36.40   17.20
   3   4   6   35.10   18.70
  -4  -4  -6  400.86   39.10
  -4  -4  -6  329.87   40.80
   4   4   6  353.76   42.00
   4   4   6  338.57   38.80
  -5  -4  -6   76.99   26.80
   5   4   6   56.39   26.30
  -6  -4  -6   -1.70   21.30
   6   4   6   20.10   19.00
   5  -5  -6  105.09   30.60
   4  -5  -6   49.70   20.20
  -4   5   6   73.79   26.70
   3  -5  -6   66.59   20.80
  -3   5   6   55.99   19.10
   2  -5  -6   92.59   24.90
  -2   5   6   82.39   22.50
   1  -5  -6  408.06   40.90
  -1   5   6  406.96   38.50
   0  -5  -6  149.59   29.50
   0   5   6  132.69   27.40
   0   5   6  100.69   15.50
  -1  -5  -6  450.75   43.40
  -1  -5  -6  411.56   30.20
   1   5   6  442.96   42.10
   1   5   6  478.25   32.70
  -2  -5  -6   71.19   17.60
  -2  -5  -6  115.99   27.80
   2   5   6   87.69   25.40
   2   5   6  111.49   23.00
  -3  -5  -6   86.59   25.40
  -3  -5  -6   68.79   19.30
   3   5   6   69.79   25.20
   3   5   6   91.29   24.30
  -4  -5  -6  112.59   27.40
  -4  -5  -6   87.89   26.90
   4   5   6   95.79   27.00
  -5  -5  -6  102.89   32.70
   4  -6  -6   71.29   26.40
   3  -6  -6   -9.10   11.50
  -3   6   6   26.30   15.70
   2  -6  -6   69.39   23.80
  -2   6   6  118.59   28.10
   1  -6  -6   47.20   21.40
  -1   6   6    5.40   14.90
   0  -6  -6  640.84   55.49
   0   6   6  666.93   54.69
  -1  -6  -6    4.70    8.50
  -1  -6  -6   -0.60   14.10
   1   6   6   14.30   17.00
  -2  -6  -6  126.49   24.70
  -2  -6  -6  146.59   32.60
   2   6   6  135.69   37.10
   2   6   6  150.88   26.90
  -3  -6  -6    0.80   14.90
  -3  -6  -6    3.00   16.10
   3   6   6  -22.70   17.00
  -4  -6  -6   43.10   23.30
  -4  -6  -6   32.50   19.70
  -5  -6  -6    4.50   16.60
   3  -7  -6   64.99   26.00
   2  -7  -6  105.49   30.50
   1  -7  -6   78.29   28.00
   0  -7  -6    8.20   17.70
  -1  -7  -6   70.29   24.90
  -2  -7  -6   62.39   26.30
  -3  -7  -6   40.20   28.40
  -4  -7  -6   27.90   29.70
   0  -8  -6   23.00   23.00
  -1  -8  -6   13.50   19.30
  -1  -8   7   28.20   26.50
   0  -8   7   65.69   31.80
   1  -8   7   16.90   26.00
  -3  -7   7  -20.90   12.60
  -3  -7   7    3.00   23.00
  -2  -7   7   49.30   26.50
  -2  -7   7   41.10   22.40
  -1  -7   7   21.80   15.70
  -1  -7   7   50.29   28.50
   0  -7   7    4.20   21.50
   1  -7   7   46.60   26.60
   2  -7   7   67.19   25.90
   3  -7   7   20.40   22.80
  -5  -6   7   98.69   32.10
  -5  -6   7  104.29   32.00
  -4  -6   7    0.10   14.80
  -4  -6   7    5.80   21.80
   3   6  -7   38.80   22.20
  -3  -6   7   42.10   20.60
  -3  -6   7   54.69   22.10
   2   6  -7    6.10   16.00
   2   6  -7   23.40   17.70
  -2  -6   7   15.60   18.20
  -2  -6   7    3.70   10.90
   1   6  -7   75.19   22.00
   1   6  -7   49.50   21.60
  -1  -6   7   81.49   21.60
  -1  -6   7   56.29   25.80
   0   6  -7   42.80   18.80
   0   6  -7   90.39   25.70
   0  -6   7   64.89   18.60
   0  -6   7   59.49   23.50
  -1   6  -7   36.00   20.80
  -1   6  -7   70.79   21.40
   1  -6   7   59.29   16.50
   1  -6   7  101.09   29.50
   2  -6   7   26.40   17.40
   3  -6   7   33.90   23.00
   4  -6   7    7.60   18.60
   5  -6   7   65.29   26.70
  -6  -5   7    1.50   23.90
  -6  -5   7   -0.30   18.70
  -5  -5   7   20.00   19.40
  -5  -5   7  -14.10   13.80
   4   5  -7  256.07   41.90
   4   5  -7  259.07   43.10
  -4  -5   7  209.38   35.60
  -4  -5   7  205.38   39.30
  -3  -5   7   55.39   24.80
  -3  -5   7   42.80   19.60
   2   5  -7   36.00   17.90
   2   5  -7   33.60   16.70
  -2  -5   7   26.00   17.30
  -2  -5   7    8.90   12.60
   1   5  -7  388.16   36.50
   1   5  -7  408.46   41.10
  -1  -5   7  358.86   41.90
  -1  -5   7  419.76   37.00
   0   5  -7   70.49   18.60
   0   5  -7   84.89   22.90
   0  -5   7  102.09   26.10
   0  -5   7  104.99   20.70
  -1   5  -7  412.26   32.90
  -1   5  -7  396.26   41.10
   1  -5   7  413.36   43.70
   1  -5   7  440.26   34.00
  -2   5  -7   27.20   17.80
   2  -5   7   32.80   18.90
   2  -5   7   23.20   13.30
  -3   5  -7   36.60   14.10
  -3   5  -7   27.50   18.50
   3  -5   7   43.60   21.80
   3  -5   7   58.19   15.40
  -4   5  -7  270.07   42.20
   4  -5   7  116.09   31.20
   5  -5   7    5.90   19.60
   6  -5   7   20.10   22.90
  -6  -4   7   13.00   16.20
  -6  -4   7   56.09   24.80
   5   4  -7   30.20   20.70
  -5  -4   7   13.90   16.20
  -5  -4   7   32.30   17.60
   4   4  -7   31.30   16.00
   4   4  -7   11.30   13.40
  -4  -4   7   13.60   11.50
  -4  -4   7   -3.20   10.90
   3   4  -7   22.40   15.20
   3   4  -7   32.20   16.50
  -3  -4   7   18.90   11.90
  -3  -4   7    3.10   14.30
   2   4  -7  811.42   51.69
   2   4  -7  818.82   50.69
  -2  -4   7  838.92   52.19
  -2  -4   7  824.02   50.29
   1   4  -7  295.57   30.90
   1   4  -7  296.47   28.60
  -1  -4   7  319.27   29.20
  -1  -4   7  256.97   30.50
   0   4  -7   -5.90    8.00
   0   4  -7    3.80    8.20
   0  -4   7   11.00    9.40
   0  -4   7    0.40   10.40
  -1   4  -7  249.78   27.80
  -1   4  -7  220.68   22.90
   1  -4   7  242.68   23.90
   1  -4   7  288.37   32.30
  -2   4  -7  801.02   40.40
  -2   4  -7  729.63   50.19
   2  -4   7  769.02   51.49
   2  -4   7  822.52   42.20
  -3   4  -7   30.30   12.90
  -3   4  -7   28.60   16.00
   3  -4   7   43.20   14.50
   3  -4   7   57.59   22.00
  -4   4  -7    7.40   11.40
   4  -4   7   20.80   13.50
   4  -4   7   32.20   22.70
   5  -4   7    3.80   10.70
   5  -4   7   20.50   18.60
   5  -4   7  -13.40   16.50
   6  -4   7   16.50   16.90
  -6  -3   7  132.99   33.10
  -6  -3   7  148.39   31.90
   5   3  -7   12.80   17.10
   5   3  -7   36.50   17.60
  -5  -3   7   31.70   16.80
  -5  -3   7   47.70   19.30
   4   3  -7  141.89   28.60
   4   3  -7  116.89   24.80
  -4  -3   7  105.19   27.10
  -4  -3   7  135.69   24.30
   3   3  -7  160.18   27.70
   3   3  -7  161.38   26.30
  -3  -3   7  162.98   27.30
  -3  -3   7  130.19   21.90
   2   3  -7 1426.06   62.59
  -2  -3   7 1527.45   61.79
  -2  -3   7 1425.16   62.79
   1   3  -7  890.71   46.00
   1   3  -7  932.71   45.80
  -1  -3   7  934.41   45.40
  -1  -3   7  936.51   47.70
   0   3  -7  714.13   40.70
   0   3  -7  664.33   35.60
   0  -3   7  609.44   34.50
   0  -3   7  675.73   39.90
  -1   3  -7  899.01   41.00
  -1   3  -7  948.51   48.50
   1  -3   7  805.92   46.20
   1  -3   7  908.61   40.70
  -2   3  -7 1457.85   54.19
  -2   3  -7 1426.96   63.39
   2  -3   7 1472.95   65.29
   2  -3   7 1429.66   61.99
  -3   3  -7  166.78   27.60
  -3   3  -7  137.09   20.90
   3  -3   7  142.89   27.00
   3  -3   7  196.48   22.70
  -4   3  -7  139.29   22.60
   4  -3   7   95.89   20.00
   4  -3   7  126.29   27.30
   5  -3   7   21.40   14.80
   5  -3   7   29.40   21.10
   5  -3   7   41.60   17.00
   6  -3   7  192.98   37.40
   6  -3   7  139.69   29.60
   7  -3   7    9.40   17.50
  -7  -2   7   60.29   27.60
  -6  -2   7  386.16   39.60
  -6  -2   7  464.85   49.80
   5   2  -7  116.59   23.10
  -5  -2   7  122.89   23.60
  -5  -2   7  131.69   28.80
   4   2  -7  211.88   31.60
  -4  -2   7  182.08   29.20
  -4  -2   7  192.08   23.40
   3   2  -7  481.35   32.40
   3   2  -7  491.05   37.30
  -3  -2   7  558.94   38.80
   2   2  -7  584.84   33.00
   2   2  -7  598.24   37.00
  -2  -2   7  626.34   37.80
  -2  -2   7  612.64   33.20
   1   2  -7  113.59   17.80
   1   2  -7  134.59   15.80
  -1  -2   7   90.59   15.90
  -1  -2   7  127.09   15.90
   0   2  -7  247.98   20.70
   0   2  -7  255.17   20.50
   0  -2   7  245.38   21.30
   0  -2   7  297.87   22.40
  -1   2  -7  125.99   15.10
  -1   2  -7  116.99   17.90
   1  -2   7  159.28   18.40
   1  -2   7  143.89   16.00
  -2   2  -7  643.24   33.70
  -2   2  -7  602.64   37.50
   2  -2   7  654.33   39.40
   2  -2   7  646.54   34.10
  -3   2  -7  455.85   31.90
   3  -2   7  478.95   32.90
   3  -2   7  536.25   38.20
   4  -2   7  206.98   31.70
   4  -2   7  206.48   31.50
   4  -2   7  204.68   25.70
   5  -2   7  107.69   23.90
   5  -2   7  116.79   26.20
   5  -2   7  135.29   28.00
   5  -2   7   98.39   24.60
   6  -2   7  459.95   48.30
   6  -2   7  443.56   46.60
   6  -2   7  331.17   52.79
   7  -2   7   81.49   27.20
   7  -2   7  102.49   29.20
  -7  -1   7   31.00   20.30
   6   1  -7  218.58   38.90
  -6  -1   7  284.97   32.10
  -6  -1   7  309.07   38.20
   5   1  -7  115.19   21.00
   5   1  -7   59.69   21.00
  -5  -1   7  127.39   21.50
  -5  -1   7   75.59   21.80
   4   1  -7  390.76   34.90
   4   1  -7  438.16   30.30
  -4  -1   7  405.66   35.50
  -4  -1   7  425.16   29.90
   3   1  -7   82.59   20.10
   3   1  -7   69.09   12.80
  -3  -1   7   67.59   12.20
  -3  -1   7   86.59   17.50
   2   1  -7 2310.87   69.99
   2   1  -7 2462.75   58.19
  -2  -1   7 2370.16   70.59
  -2  -1   7 2340.07   56.19
   1   1  -7  876.51   29.60
   1   1  -7  909.61   36.90
  -1  -1   7  872.31   36.50
  -1  -1   7  873.61   29.80
   0   1  -7    1.00    6.70
   0   1  -7   -0.80    4.90
   0  -1   7   -3.70    5.00
   0  -1   7    3.90    7.40
  -1   1  -7  879.81   35.50
  -1   1  -7  901.81   36.70
   1  -1   7  867.11   35.70
   1  -1   7  881.61   36.70
  -2   1  -7 2301.37   67.29
   2  -1   7 2406.16   69.19
   2  -1   7 2379.36   72.49
   2  -1   7 2456.75   73.59
  -3   1  -7   71.19   15.20
   3  -1   7  104.89   18.40
   3  -1   7   51.49   15.90
   3  -1   7  102.59   20.10
   4  -1   7  506.25   37.70
   4  -1   7  413.96   34.00
   4  -1   7  432.66   36.30
   4  -1   7  455.15   37.20
   5  -1   7   84.59   23.90
   5  -1   7  128.59   26.50
   5  -1   7  162.68   28.60
   5  -1   7  157.58   28.70
   6  -1   7  302.07   44.90
   6  -1   7  261.37   39.00
   6  -1   7  293.37   42.40
   6  -1   7  304.37   44.60
   7  -1   7   10.50   14.60
   7  -1   7   -3.60   15.60
  -7   0   7   12.50   17.30
   6   0  -7   12.40   10.20
  -6   0   7    4.20   12.50
   5   0  -7 1126.89   61.69
   5   0  -7 1056.99   49.00
  -5   0   7 1168.68   62.19
   4   0  -7    1.40    8.60
   4   0  -7   11.10    7.50
  -4   0   7   -2.50    5.50
  -4   0   7   -9.20    6.50
   3   0  -7  541.55   32.90
   3   0  -7  556.44   24.40
  -3   0   7  543.65   23.90
  -3   0   7  535.75   33.80
   2   0  -7 2733.03   49.00
   2   0  -7 2516.05   67.89
  -2   0   7 2642.14   69.29
  -2   0   7 2713.43   48.80
   1   0  -7 2870.51   64.99
   1   0  -7 2867.11   43.20
  -1   0   7 2914.21   65.29
  -1   0   7 2793.92   43.30
   0   0  -7   -3.60    3.30
   0   0   7    0.90    4.00
   0   0   7   10.10    6.90
  -1   0  -7 2932.21   69.39
  -1   0  -7 2994.70   69.59
   1   0   7 2958.00   69.19
   1   0   7 2812.52   68.79
  -2   0  -7 2797.02   75.29
  -2   0  -7 2704.03   76.09
   2   0   7 2766.22   75.39
   2   0   7 2727.43   76.09
  -3   0  -7  514.75   35.80
   3   0   7  571.74   36.90
   3   0   7  662.33   39.10
   3   0   7  549.15   38.30
  -4   0  -7  -11.20    7.30
   4   0   7   -3.20    9.80
   4   0   7   -4.70    5.80
   4   0   7    2.10    6.60
  -5   0  -7 1060.09   63.99
   5   0   7 1069.89   62.49
   5   0   7 1037.20   63.09
   5   0   7 1162.88   64.99
   6   0   7    6.20   15.40
   6   0   7   34.70   18.60
   6   0   7   14.00   14.00
   7   0   7   -8.40   11.80
   7   0   7    9.00   18.20
   6  -1  -7  284.87   28.60
   6  -1  -7  310.47   34.40
  -6   1   7  242.48   35.80
   5  -1  -7  125.19   24.20
   5  -1  -7   80.09   17.00
  -5   1   7   92.09   20.90
   4  -1  -7  420.06   32.00
   4  -1  -7  410.56   25.70
   4  -1  -7  432.66   26.40
  -4   1   7  435.36   32.10
   3  -1  -7   99.19   11.60
   3  -1  -7   91.29   11.20
   3  -1  -7   73.89   13.10
  -3   1   7   81.29   13.60
   2  -1  -7 2353.96   47.30
   2  -1  -7 2343.97   57.39
  -2   1   7 2372.06   57.59
   1  -1  -7  887.51   26.80
   1  -1  -7  865.51   23.30
  -1   1   7  878.61   27.00
  -1   1   7  865.61   23.30
   0  -1  -7    8.90    4.80
   0  -1  -7   -0.60    4.30
   0   1   7    4.40    5.30
   0   1   7   -2.20    4.30
  -1  -1  -7  862.91   33.60
  -1  -1  -7  956.40   37.60
   1   1   7  850.61   35.10
   1   1   7  827.82   33.30
  -2  -1  -7 2491.55   74.89
   2   1   7 2438.66   73.79
   2   1   7 2408.16   70.49
   2   1   7 2430.56   71.49
  -3  -1  -7   69.09   16.30
   3   1   7   42.70   13.50
   3   1   7   74.29   16.20
   3   1   7   88.89   18.50
  -4  -1  -7  397.26   36.20
   4   1   7  355.86   34.30
   4   1   7  497.35   39.60
   4   1   7  456.75   37.30
  -5  -1  -7  157.78   30.70
   5   1   7  114.99   23.90
   5   1   7  118.29   27.60
   5   1   7  119.99   26.50
  -6  -1  -7  261.17   41.50
   6   1   7  275.57   43.90
   6   1   7  200.78   35.90
   6   1   7  266.77   41.30
  -7  -1  -7  -18.50   18.40
   7   1   7   21.70   15.20
   6  -2  -7  382.46   36.90
   5  -2  -7  121.39   22.10
   5  -2  -7  132.59   20.70
   5  -2  -7   99.49   19.10
   4  -2  -7  226.88   22.10
   4  -2  -7  233.28   21.70
   4  -2  -7  196.18   20.40
  -4   2   7  180.48   20.30
   3  -2  -7  487.25   24.90
   3  -2  -7  518.95   28.10
  -3   2   7  500.65   27.00
  -3   2   7  471.35   24.60
   2  -2  -7  627.24   21.20
   2  -2  -7  612.94   28.20
  -2   2   7  646.24   21.50
  -2   2   7  598.24   27.20
   1  -2  -7  119.49    6.90
   1  -2  -7  131.79   14.10
  -1   2   7  121.59   13.10
   0  -2  -7  250.57   20.00
   0   2   7  253.47   19.90
   0   2   7  253.37   14.60
  -1  -2  -7  112.69   17.30
   1   2   7   97.39   16.30
   1   2   7  122.99   13.90
   1   2   7  116.69   13.90
  -2  -2  -7  653.83   38.90
   2   2   7  651.23   36.00
   2   2   7  621.04   35.80
   2   2   7  618.54   38.40
  -3  -2  -7  493.05   38.60
   3   2   7  512.95   37.40
   3   2   7  552.64   40.60
   3   2   7  551.54   38.80
  -4  -2  -7  214.88   32.40
   4   2   7  179.38   30.90
   4   2   7  206.28   31.00
   4   2   7  174.48   29.50
  -5  -2  -7  148.79   30.90
   5   2   7   68.29   26.70
   5   2   7  143.39   29.90
   5   2   7   68.19   39.50
  -6  -2  -7  419.36   47.10
   6   2   7  444.26   48.20
   6   2   7  498.85   51.49
  -7  -2  -7  106.59   34.00
   7   2   7   52.99   28.80
   5  -3  -7   50.99   15.40
   5  -3  -7   58.39   16.60
   5  -3  -7   45.10   13.40
   4  -3  -7  141.59   15.70
   4  -3  -7  101.09   14.40
   4  -3  -7   98.09   19.40
  -4   3   7  124.69   20.40
   3  -3  -7  150.98   10.80
   3  -3  -7  154.08   19.60
   3  -3  -7  134.89   10.80
  -3   3   7  138.69   20.70
   2  -3  -7 1449.46   55.19
  -2   3   7 1454.75   53.39
   1  -3  -7  926.11   43.10
  -1   3   7  889.11   41.30
   0  -3  -7  632.34   36.90
   0   3   7  691.93   38.60
   0   3   7  658.43   25.00
   0   3   7  628.14   24.70
  -1  -3  -7  937.91   47.30
   1   3   7  944.91   39.20
   1   3   7  901.51   38.40
   1   3   7  907.81   55.29
  -2  -3  -7 1502.25   66.09
   2   3   7 1456.75   65.99
   2   3   7 1504.95   58.79
  -3  -3  -7  115.49   23.20
   3   3   7  115.09   23.90
   3   3   7  158.68   25.70
  -4  -3  -7  139.09   28.70
   4   3   7  160.58   28.80
   4   3   7   97.69   24.80
  -5  -3  -7   39.80   19.80
   5   3   7   76.39   23.90
   5   3   7   33.20   19.70
   5   3   7   40.30   20.70
  -6  -3  -7  114.69   31.00
   6   3   7  169.58   35.90
  -7  -3  -7   11.80   22.70
   7   3   7   23.70   23.40
   5  -4  -7   11.40   13.20
   4  -4  -7   -0.40   10.40
  -4   4   7   20.40   14.10
   3  -4  -7   27.30   13.80
  -3   4   7   13.80   12.70
   2  -4  -7  808.92   48.10
  -2   4   7  810.72   46.70
   1  -4  -7  248.28   27.50
  -1   4   7  291.57   28.50
   0  -4  -7  -10.30    6.30
   0   4   7    1.50    4.60
   0   4   7    9.80    9.60
   0   4   7    2.30    4.80
  -1  -4  -7  264.07   30.10
   1   4   7  290.07   23.90
   1   4   7  240.68   29.40
  -2  -4  -7  784.02   52.59
   2   4   7  791.52   45.30
   2   4   7  838.42   55.49
  -3  -4  -7    9.10   12.00
   3   4   7   20.20   12.70
   3   4   7    1.30   14.80
  -4  -4  -7   10.80   15.00
   4   4   7    0.70   12.00
   4   4   7   12.30   12.60
  -5  -4  -7   37.90   23.10
   5   4   7    2.20   16.30
  -6  -4  -7   31.20   25.40
   6   4   7   -8.00   18.20
   4  -5  -7  287.87   36.40
  -4   5   7  267.37   33.50
   3  -5  -7   20.00   16.00
  -3   5   7   52.69   19.70
   2  -5  -7   26.80   16.10
  -2   5   7   18.20   13.60
   1  -5  -7  329.57   37.60
  -1   5   7  391.76   37.90
   0  -5  -7   81.49   23.20
   0   5   7   69.69   12.00
   0   5   7   47.60   20.60
   0   5   7   89.69   14.00
  -1  -5  -7  397.46   39.40
   1   5   7  393.36   42.00
   1   5   7  390.16   30.30
  -2  -5  -7   25.40   16.30
   2   5   7   23.40   12.50
   2   5   7   28.10   18.00
  -3  -5  -7   49.60   22.50
   3   5   7   42.00   16.60
   3   5   7   75.29   24.60
  -4  -5  -7  293.57   45.80
   4   5   7  213.28   37.80
  -5  -5  -7   12.10   19.60
  -6  -5  -7  -23.80   20.90
   6   5   7   16.60   26.90
   4  -6  -7   38.40   20.50
   3  -6  -7   70.29   23.80
  -3   6   7  103.29   27.20
  -2   6   7    3.10   15.30
   1  -6  -7   81.69   27.30
  -1   6   7   55.89   20.80
   0  -6  -7   56.09   22.00
   0   6   7   40.50   20.90
  -1  -6  -7   72.79   24.60
   1   6   7   79.39   24.00
  -2  -6  -7    0.70   13.60
   2   6   7  -12.60   12.00
  -3  -6  -7   54.19   24.20
   3   6   7   37.30   23.00
  -4  -6  -7  -12.40   16.00
  -5  -6  -7   22.00   31.00
   5   6   7  114.39   31.40
   3  -7  -7    8.10   17.30
   2  -7  -7   -1.80   20.80
   1  -7  -7   23.10   20.90
   0  -7  -7   17.10   19.50
  -1  -7  -7   50.59   23.80
  -2  -7  -7   12.40   21.60
  -3  -7  -7   46.50   23.80
   0  -8  -7   82.99   29.80
  -1  -8  -7   11.00   22.00
   0  -8   8  -30.20   21.40
  -3  -7   8   70.29   29.50
  -3  -7   8   65.99   23.40
  -2  -7   8   56.99   21.20
  -2  -7   8   20.30   24.90
  -1  -7   8   43.30   25.90
   0  -7   8    5.60   18.00
   1  -7   8   29.10   24.20
   2  -7   8   68.19   29.80
   3  -7   8   77.69   29.20
  -5  -6   8   50.39   26.00
  -4  -6   8  -10.00   15.70
  -4  -6   8   17.30   22.60
   3   6  -8  104.79   27.80
  -3  -6   8   55.79   24.20
  -3  -6   8   69.99   23.20
   2   6  -8  370.96   45.70
  -2  -6   8  329.27   48.70
   1   6  -8   72.09   24.30
   1   6  -8  123.69   25.70
  -1  -6   8  116.69   30.90
  -1  -6   8   90.69   23.30
   0   6  -8  553.14   43.60
   0   6  -8  425.96   48.00
   0  -6   8  498.85   39.40
   0  -6   8  487.25   51.59
  -1   6  -8  102.39   23.10
  -1   6  -8   97.89   27.10
   1  -6   8   73.49   26.50
   1  -6   8  124.19   23.40
   2  -6   8  421.76   50.09
   3  -6   8   55.89   24.20
   4  -6   8   12.10   20.50
   5  -6   8  -10.30   22.30
  -6  -5   8  -37.40   14.60
  -6  -5   8   35.80   25.50
  -5  -5   8    7.90   18.50
  -5  -5   8   23.10   16.00
   4   5  -8   21.20   18.40
  -4  -5   8   27.90   18.30
  -4  -5   8   19.70   14.50
   3   5  -8   15.60   13.90
  -3  -5   8   12.40   16.70
   2   5  -8  288.47   35.20
   2   5  -8  292.27   36.20
  -2  -5   8  301.97   34.40
  -2  -5   8  345.67   39.70
   1   5  -8  209.38   34.80
   1   5  -8  237.08   32.90
  -1  -5   8  224.68   38.50
  -1  -5   8  271.27   30.80
   0   5  -8   57.49   17.30
   0   5  -8   85.69   23.90
   0  -5   8   66.49   22.60
   0  -5   8  100.89   21.00
  -1   5  -8  209.98   34.10
  -1   5  -8  211.58   24.50
   1  -5   8  231.48   27.60
   1  -5   8  189.98   32.50
  -2   5  -8  314.07   29.20
   2  -5   8  292.97   43.60
   2  -5   8  349.96   31.00
  -3   5  -8   58.79   16.40
  -3   5  -8   37.10   19.30
   3  -5   8   28.10   13.10
   3  -5   8   20.30   18.80
   4  -5   8    7.10   18.90
   5  -5   8   10.10   17.70
   6  -5   8   13.80   18.20
  -6  -4   8   50.79   26.80
  -6  -4   8   12.80   25.50
  -5  -4   8   67.09   22.80
  -5  -4   8   50.39   22.90
   4   4  -8   57.69   20.90
   4   4  -8   32.60   17.50
  -4  -4   8   36.30   17.30
  -4  -4   8   23.10   18.60
   3   4  -8  797.32   54.89
   3   4  -8  724.03   50.99
  -3  -4   8  687.93   50.19
  -3  -4   8  770.02   51.59
   2   4  -8  551.74   42.90
   2   4  -8  580.64   43.60
  -2  -4   8  542.65   42.70
  -2  -4   8  588.34   43.40
   1   4  -8   85.79   20.50
   1   4  -8   84.59   20.60
  -1  -4   8   52.19   15.50
  -1  -4   8   61.69   19.00
   0   4  -8  259.17   29.20
   0   4  -8  264.07   29.40
   0  -4   8  268.57   31.20
   0  -4   8  268.57   26.00
  -1   4  -8   78.49   20.40
  -1   4  -8   87.19   17.10
   1  -4   8   59.49   17.60
   1  -4   8   56.99   15.60
  -2   4  -8  583.04   36.00
  -2   4  -8  612.04   45.70
   2  -4   8  572.94   36.60
   2  -4   8  475.05   41.80
  -3   4  -8  759.72   55.59
  -3   4  -8  789.72   43.80
   3  -4   8  781.12   44.20
   3  -4   8  734.43   54.89
  -4   4  -8   55.89   22.60
  -4   4  -8   20.40   14.30
   4  -4   8   55.49   17.70
   4  -4   8   42.20   22.50
   5  -4   8   58.29   22.70
   5  -4   8   43.70   22.60
   5  -4   8   32.10   18.00
   6  -4   8    6.90   19.10
  -7  -3   8   63.99   31.70
  -6  -3   8  -14.70   15.30
  -6  -3   8   -1.40   14.40
   5   3  -8   96.39   27.60
   5   3  -8   31.60   17.10
  -5  -3   8   82.19   21.90
  -5  -3   8   82.79   25.90
   4   3  -8  -13.00   11.50
   4   3  -8   20.50   13.80
  -4  -3   8   13.90   11.10
  -4  -3   8   31.20   16.80
   3   3  -8  845.92   53.59
   3   3  -8  809.02   48.30
  -3  -3   8  776.12   50.89
  -3  -3   8  805.72   46.40
   2   3  -8  722.33   44.80
  -2  -3   8  670.83   43.10
  -2  -3   8  667.83   40.30
   1   3  -8  227.48   23.70
   1   3  -8  134.89   21.60
  -1  -3   8  191.38   22.70
  -1  -3   8  221.88   24.60
   0   3  -8   43.50   12.50
   0   3  -8   27.20   11.10
   0  -3   8   67.79   14.60
   0  -3   8   43.30   14.10
  -1   3  -8  219.48   24.30
  -1   3  -8  210.08   20.90
   1  -3   8  219.68   25.70
   1  -3   8  225.98   24.70
  -2   3  -8  713.33   38.70
  -2   3  -8  701.73   44.40
   2  -3   8  671.13   38.00
   2  -3   8  727.83   46.00
  -3   3  -8  818.72   51.79
  -3   3  -8  830.02   51.79
   3  -3   8  816.32   44.40
   3  -3   8  851.31   53.69
  -4   3  -8    4.60    9.80
   4  -3   8    4.00    9.30
   4  -3   8  -11.30   10.10
   4  -3   8    8.50   11.80
   5  -3   8   48.40   15.80
   5  -3   8   13.70   16.30
   5  -3   8   42.20   17.00
   5  -3   8   54.49   21.20
   6  -3   8   -8.40   14.50
   7  -3   8   90.49   26.20
  -7  -2   8   18.40   21.80
  -6  -2   8   88.39   23.80
  -6  -2   8  107.59   31.60
   5   2  -8  158.28   26.50
  -5  -2   8  190.18   28.80
  -5  -2   8  177.18   39.40
   4   2  -8  448.46   39.70
   4   2  -8  465.75   34.90
  -4  -2   8  449.76   33.40
  -4  -2   8  506.25   42.40
   3   2  -8  483.65   37.60
   3   2  -8  523.85   33.70
  -3  -2   8  581.84   39.90
  -3  -2   8  506.15   38.90
   2   2  -8  395.16   27.00
   2   2  -8  332.77   28.50
  -2  -2   8  361.66   25.00
  -2  -2   8  366.36   28.90
   1   2  -8  158.18   16.90
   1   2  -8  159.18   18.90
  -1  -2   8  120.09   18.80
  -1  -2   8  146.39   16.90
   0   2  -8  299.37   22.90
   0   2  -8  303.77   23.20
   0  -2   8  295.07   23.50
   0  -2   8  317.87   23.90
  -1   2  -8  169.08   17.70
  -1   2  -8  151.98   18.30
   1  -2   8  153.98   24.10
   1  -2   8  152.78   16.40
  -2   2  -8  340.57   26.20
  -2   2  -8  365.16   30.50
   2  -2   8  308.17   27.20
   2  -2   8  335.27   30.40
  -3   2  -8  494.55   40.50
   3  -2   8  511.55   34.90
   3  -2   8  533.85   38.50
   3  -2   8  522.25   39.40
   4  -2   8  462.35   40.20
   4  -2   8  421.16   38.80
   4  -2   8  505.85   38.80
   5  -2   8  178.78   30.40
   5  -2   8  201.28   33.50
   5  -2   8  241.08   35.00
   5  -2   8  222.38   36.20
   6  -2   8  118.29   28.00
   6  -2   8   93.79   27.80
   6  -2   8   50.49   24.60
   6  -2   8  109.29   28.70
   7  -2   8   28.10   22.80
   7  -2   8   15.20   20.50
  -7  -1   8   89.39   29.70
   6   1  -8   79.59   25.70
  -6  -1   8   90.19   21.30
  -6  -1   8  139.59   30.10
   5   1  -8  218.68   33.90
   5   1  -8  280.77   46.20
  -5  -1   8  202.78   32.30
  -5  -1   8  248.08   25.80
   4   1  -8  473.05   30.10
   4   1  -8  477.85   38.70
  -4  -1   8  499.45   39.40
  -4  -1   8  458.95   29.80
   3   1  -8   30.60    9.60
   3   1  -8   17.40   10.70
  -3  -1   8   55.59   10.80
   2   1  -8  172.48   14.30
   2   1  -8  183.98   20.10
  -2  -1   8  161.18   13.40
  -2  -1   8  155.98   24.80
   1   1  -8  280.07   16.70
   1   1  -8  274.87   20.70
  -1  -1   8  266.97   21.40
  -1  -1   8  281.37   17.00
   0   1  -8 1696.93   47.10
   0   1  -8 1646.84   50.39
   0  -1   8 1650.23   46.70
   0  -1   8 1643.14   50.99
  -1   1  -8  283.07   21.10
  -1   1  -8  282.27   21.20
   1  -1   8  285.77   21.90
   1  -1   8  277.07   21.60
  -2   1  -8  165.08   18.60
   2  -1   8  159.68   18.70
   2  -1   8  186.98   28.30
   2  -1   8  155.98   19.80
  -3   1  -8   40.90   14.00
   3  -1   8   23.60   11.40
   3  -1   8   33.60   13.30
   3  -1   8   45.40   13.60
   4  -1   8  487.95   39.60
   4  -1   8  452.15   38.80
   4  -1   8  443.66   36.80
   4  -1   8  472.45   37.00
   5  -1   8  266.27   33.50
   5  -1   8  304.47   33.40
   5  -1   8  228.88   34.80
   5  -1   8  176.08   31.40
   6  -1   8  113.99   28.90
   6  -1   8  108.59   27.20
   6  -1   8  129.89   30.20
   7  -1   8   74.29   27.40
   7  -1   8   85.29   27.70
  -7   0   8    0.70   16.10
   6   0  -8   45.90   15.60
  -6   0   8   82.89   27.40
   5   0  -8  120.19   25.80
   5   0  -8  187.48   22.20
  -5   0   8  168.58   30.00
   4   0  -8   15.20   10.80
   4   0  -8   25.90    9.30
  -4   0   8   56.39   14.70
  -4   0   8   36.40   10.10
   3   0  -8 1273.67   51.79
   3   0  -8 1268.07   36.60
  -3   0   8 1289.57   52.39
  -3   0   8 1243.98   36.30
   2   0  -8   35.40    4.80
   2   0  -8   58.09   11.80
  -2   0   8   39.40   10.90
   1   0  -8 1803.52   50.59
  -1   0   8 1795.62   50.39
   0   0  -8 3030.70   67.69
   0   0   8 2905.11   67.09
   0   0   8 2913.51   59.69
  -1   0  -8 1823.52   53.19
  -1   0  -8 1789.12   53.09
   1   0   8 1836.12   53.09
   1   0   8 1850.91   54.09
  -2   0  -8   57.69   12.10
  -2   0  -8   56.19   12.60
   2   0   8   59.99   12.90
   2   0   8   45.50   11.50
  -3   0  -8 1362.16   59.19
   3   0   8 1312.77   56.79
   3   0   8 1212.88   58.89
  -4   0  -8   23.00   14.30
   4   0   8   39.30   14.40
   4   0   8   36.50   13.90
   4   0   8   34.70   14.70
  -5   0  -8  225.98   35.90
   5   0   8  246.48   37.60
   5   0   8  167.68   31.00
   5   0   8  167.88   31.10
   6   0   8   42.20   18.10
   6   0   8   79.19   25.50
   6   0   8   52.79   20.90
   7   0   8  -31.70   12.20
   7   0   8   13.70   17.20
   6  -1  -8   78.69   23.00
  -6   1   8  120.09   25.80
   5  -1  -8  260.97   31.30
   5  -1  -8  224.38   22.80
  -5   1   8  305.07   30.30
   4  -1  -8  461.25   26.20
   4  -1  -8  469.55   26.30
   4  -1  -8  565.74   37.10
  -4   1   8  493.85   34.40
   3  -1  -8   30.50    9.40
   3  -1  -8   44.10    8.20
   3  -1  -8   37.80    7.80
  -3   1   8   39.30   10.70
   2  -1  -8  157.98   14.70
   2  -1  -8  172.78    9.80
  -2   1   8  165.38   14.30
   1  -1  -8  247.98   15.20
   1  -1  -8  268.67   12.20
  -1   1   8  285.87   12.70
  -1   1   8  261.87   15.70
   0  -1  -8 1696.83   44.40
   0  -1  -8 1726.13   44.90
   0   1   8 1712.63   45.00
   0   1   8 1762.12   45.70
  -1  -1  -8  281.87   21.00
  -1  -1  -8  256.57   19.10
   1   1   8  284.77   20.20
   1   1   8  248.98   20.00
   2   1   8  157.08   24.80
   2   1   8  179.58   20.50
  -3  -1  -8   39.00   14.10
   3   1   8   42.20   14.90
   3   1   8   38.50   13.50
   3   1   8   35.50   13.70
  -4  -1  -8  486.15   40.40
   4   1   8  410.76   37.90
   4   1   8  491.65   38.50
   4   1   8  388.26   35.30
  -5  -1  -8  198.68   35.30
   5   1   8  211.78   34.40
   5   1   8  313.77   36.90
   5   1   8  200.08   34.20
  -6  -1  -8   63.69   23.80
   6   1   8   71.49   22.90
   6   1   8  112.59   27.90
   6   1   8  131.39   32.00
  -7  -1  -8   55.49   27.10
   7   1   8  119.79   32.00
   6  -2  -8  129.29   25.60
   5  -2  -8  182.58   22.80
   5  -2  -8  152.58   22.20
   5  -2  -8  140.69   23.00
  -5   2   8  177.68   25.30
   4  -2  -8  455.45   28.30
   4  -2  -8  475.85   30.30
   4  -2  -8  451.65   28.50
  -4   2   8  410.26   34.50
   3  -2  -8  583.84   27.50
   3  -2  -8  549.54   27.90
  -3   2   8  551.24   26.80
  -3   2   8  517.55   26.70
   2  -2  -8  392.96   22.10
   2  -2  -8  373.36   17.10
  -2   2   8  364.26   21.00
  -2   2   8  369.96   16.70
   1  -2  -8  161.08    9.40
   1  -2  -8  143.49   14.40
  -1   2   8  162.88    9.70
  -1   2   8  179.18   15.30
   0  -2  -8  286.57   20.90
   0  -2  -8  305.27   16.60
   0   2   8  271.07   20.70
   0   2   8  268.07   15.90
  -1  -2  -8  155.38   18.10
   1   2   8  171.28   16.30
   1   2   8  148.19   18.10
   1   2   8  159.58   16.20
  -2  -2  -8  366.76   29.80
   2   2   8  367.56   27.80
   2   2   8  370.86   30.30
   2   2   8  381.06   28.60
  -3  -2  -8  561.44   41.10
   3   2   8  513.35   40.30
   3   2   8  584.74   39.90
   3   2   8  562.64   39.80
  -4  -2  -8  409.76   38.30
   4   2   8  484.45   41.50
   4   2   8  428.26   40.70
   4   2   8  409.46   38.40
  -5  -2  -8  228.08   37.70
   5   2   8  203.38   42.30
   5   2   8  201.08   33.80
   5   2   8  161.38   32.80
  -6  -2  -8   95.89   28.50
   6   2   8   89.29   31.10
   6   2   8   93.49   29.60
  -7  -2  -8   40.30   26.50
   7   2   8   20.20   20.30
   5  -3  -8   46.50   14.40
   5  -3  -8   76.79   19.20
   4  -3  -8   19.40    8.10
   4  -3  -8   21.40   11.90
   4  -3  -8   19.10    8.30
  -4   3   8   11.60   10.40
   3  -3  -8  812.82   25.20
   3  -3  -8  834.62   25.10
  -3   3   8  828.32   40.80
   2  -3  -8  696.53   37.30
  -2   3   8  667.23   35.50
   1  -3  -8  188.48   20.00
  -1   3   8  201.38   19.80
   0  -3  -8   24.40   10.40
   0   3   8   37.00    7.70
   0   3   8   46.50    8.30
   0   3   8   33.40   11.90
  -1  -3  -8  221.18   24.30
   1   3   8  217.08   19.00
   1   3   8  196.08   18.90
  -2  -3  -8  671.73   44.20
   2   3   8  690.43   39.30
   2   3   8  789.12   47.70
   2   3   8  752.62   43.30
  -3  -3  -8  794.92   51.99
   3   3   8  834.82   49.90
   3   3   8  728.93   46.70
   3   3   8  850.41   52.99
  -4  -3  -8    2.80   12.90
   4   3   8   33.20   17.10
   4   3   8    5.50   13.10
   4   3   8  -13.90   10.80
  -5  -3  -8   26.20   19.60
   5   3   8   61.99   23.80
   5   3   8   48.40   20.80
   5   3   8   63.09   21.30
  -6  -3  -8  -16.00   17.10
   6   3   8   30.00   21.40
  -7  -3  -8   47.50   29.80
   7   3   8   56.69   31.50
   5  -4  -8   79.29   23.10
   4  -4  -8   34.10   16.20
  -4   4   8   13.60   15.00
   3  -4  -8  754.82   46.80
  -3   4   8  756.42   45.60
   2  -4  -8  557.74   40.10
  -2   4   8  486.75   36.20
   1  -4  -8   66.39   17.10
  -1   4   8   55.99   16.40
   0  -4  -8  278.07   29.30
   0   4   8  291.27   18.60
   0   4   8  289.37   18.40
   0   4   8  286.67   29.40
  -1  -4  -8   67.79   18.70
   1   4   8   98.19   16.10
   1   4   8   54.99   12.90
   1   4   8   61.79   18.10
  -2  -4  -8  514.55   42.90
   2   4   8  550.04   37.60
   2   4   8  541.55   45.90
   2   4   8  525.75   37.10
  -3  -4  -8  691.13   52.59
   3   4   8  789.72   57.69
   3   4   8  715.73   48.30
  -4  -4  -8   25.80   16.20
   4   4   8   11.70   14.80
   4   4   8   28.00   18.50
   4   4   8   35.40   22.40
  -5  -4  -8    2.30   20.20
   5   4   8   65.59   24.50
  -6  -4  -8   76.79   29.00
   6   4   8   27.40   22.50
   4  -5  -8   21.00   16.70
  -4   5   8   -7.70   14.30
   3  -5  -8   41.30   19.10
  -3   5   8   23.70   15.60
  -2   5   8  259.67   32.10
   1  -5  -8  262.77   32.00
  -1   5   8  195.28   31.50
   0  -5  -8   57.69   19.80
   0   5   8  113.09   25.70
   0   5   8   61.29   11.30
   0   5   8   89.69   13.10
  -1  -5  -8  264.67   33.60
   1   5   8  203.28   34.30
   1   5   8  265.07   24.30
   1   5   8  248.48   24.90
  -2  -5  -8  305.07   37.60
   2   5   8  300.17   31.20
   2   5   8  304.37   49.60
  -3  -5  -8   25.40   14.00
   3   5   8   14.20   15.20
   3   5   8    7.20   17.20
  -4  -5  -8   -7.60    8.60
   4   5   8   21.70   19.00
   4   5   8    9.50   16.50
  -5  -5  -8   20.60   20.90
   5   5   8   18.20   19.30
  -6  -5  -8  -18.40   19.60
   6   5   8    4.10   14.80
   4  -6  -8   11.70   16.70
   3  -6  -8   84.49   24.30
  -3   6   8  -13.10   20.00
  -2   6   8  284.87   49.00
   1  -6  -8  114.99   33.40
  -1   6   8   81.39   23.60
   0  -6  -8  555.24   51.49
   0   6   8  604.84   53.09
  -1  -6  -8  107.19   27.80
   1   6   8   90.89   26.20
   1   6   8  140.69   21.90
  -2  -6  -8  367.86   45.70
   2   6   8  303.07   34.50
  -3  -6  -8   37.70   19.80
   3   6   8   63.09   25.80
   3   6   8   43.90   20.00
  -4  -6  -8   -4.10   17.20
   4   6   8  -45.70   16.00
  -5  -6  -8   35.40   25.20
   5   6   8  -20.90   18.00
   3  -7  -8   86.39   30.00
   2  -7  -8   25.20   23.10
   1  -7  -8   -1.20   15.90
   0  -7  -8  -16.80   11.90
  -1  -7  -8    5.30   14.40
  -2  -7  -8   49.10   22.10
   0  -8  -8   -4.90   21.00
  -3  -7   9   37.10   21.90
  -3  -7   9   -0.50   21.10
  -2  -7   9   12.90   21.00
  -2  -7   9   59.59   22.30
  -1  -7   9    5.40   21.30
  -1  -7   9   26.30   18.00
   0  -7   9   96.29   30.60
   1  -7   9  -23.80   14.90
   2  -7   9   55.49   29.10
  -5  -6   9   -7.90   17.40
  -5  -6   9   18.60   23.70
  -4  -6   9  119.59   32.90
  -4  -6   9   63.79   24.70
  -3  -6   9   32.70   20.90
  -3  -6   9   67.39   26.20
   2   6  -9   29.20   21.70
   2   6  -9   12.80   17.30
  -2  -6   9   25.90   20.10
  -2  -6   9   10.60   13.40
   1   6  -9   -3.10   12.10
   1   6  -9  -26.70   12.20
  -1  -6   9    2.70   18.00
  -1  -6   9    8.90   14.30
   0   6  -9  403.76   46.60
   0   6  -9  486.35   41.60
   0  -6   9  449.56   39.50
   0  -6   9  338.77   49.70
  -1   6  -9    0.40   13.40
  -1   6  -9   22.60   16.00
   1  -6   9   15.30   12.80
   1  -6   9    7.00   17.40
   2  -6   9   57.39   20.10
   2  -6   9   24.50   19.70
   3  -6   9   34.70   24.50
   4  -6   9   91.09   31.70
   5  -6   9   52.59   33.10
  -6  -5   9   17.80   25.20
  -6  -5   9   19.30   15.20
  -5  -5   9   24.10   21.10
  -5  -5   9   21.30   22.20
   4   5  -9  170.98   33.90
  -4  -5   9  144.49   30.30
  -4  -5   9  141.89   32.90
   3   5  -9  499.15   48.40
  -3  -5   9  414.26   42.80
  -3  -5   9  421.96   51.79
   2   5  -9  137.39   29.90
   2   5  -9   95.19   25.10
  -2  -5   9  120.19   25.70
  -2  -5   9   73.69   23.40
   1   5  -9   20.10   13.90
   1   5  -9   25.40   15.00
  -1  -5   9   46.80   15.90
  -1  -5   9    8.10   11.80
   0   5  -9   74.69   21.40
   0   5  -9   84.19   20.30
   0  -5   9   51.89   20.80
   0  -5   9   47.80   15.70
  -1   5  -9   19.70   16.90
  -1   5  -9   23.60   13.50
   1  -5   9    4.10   11.90
   1  -5   9   -6.40   13.00
  -2   5  -9  102.69   21.30
  -2   5  -9  157.28   33.40
   2  -5   9  118.49   22.30
  -3   5  -9  395.66   34.20
  -3   5  -9  351.26   42.30
   3  -5   9  491.75   49.80
   3  -5   9  364.36   32.90
   4  -5   9  118.29   28.20
   5  -5   9    6.70   17.30
   6  -5   9  -12.30   20.90
  -6  -4   9   17.80   18.20
  -6  -4   9    1.00   17.40
   5   4  -9  128.79   31.60
  -5  -4   9  138.49   28.30
  -5  -4   9  149.09   34.70
   4   4  -9  830.82   61.19
   4   4  -9  710.83   53.19
  -4  -4   9  871.81   56.29
  -4  -4   9  727.63   57.69
   3   4  -9  584.34   47.10
   3   4  -9  638.94   51.19
  -3  -4   9  634.74   49.90
  -3  -4   9  673.63   48.10
   2   4  -9  419.06   39.20
   2   4  -9  472.05   39.80
  -2  -4   9  407.46   37.70
  -2  -4   9  453.85   38.90
   1   4  -9   38.10   15.30
   1   4  -9   42.50   16.40
  -1  -4   9   28.30   15.90
  -1  -4   9   16.00   12.00
   0   4  -9  139.49   22.90
   0   4  -9  116.39   23.50
   0  -4   9  121.79   25.10
   0  -4   9  142.79   23.00
  -1   4  -9   45.20   16.60
  -1   4  -9   60.99   17.90
   1  -4   9   50.29   17.70
   1  -4   9   42.10   13.80
  -2   4  -9  477.95   41.90
  -2   4  -9  462.15   34.30
   2  -4   9  444.66   34.80
   2  -4   9  383.96   38.70
  -3   4  -9  661.63   52.29
  -3   4  -9  639.54   41.00
   3  -4   9  648.74   41.30
   3  -4   9  610.74   51.09
  -4   4  -9  755.52   58.19
  -4   4  -9  852.71   50.79
   4  -4   9  716.33   57.39
   4  -4   9  738.53   48.40
   5  -4   9  153.28   27.80
   5  -4   9  197.98   39.90
   6  -4   9   37.40   19.40
  -7  -3   9   32.10   24.30
  -6  -3   9   73.29   26.70
  -6  -3   9   75.19   20.90
   5   3  -9  140.49   32.20
   5   3  -9  131.59   28.20
  -5  -3   9  152.58   27.20
  -5  -3   9  179.78   34.10
   4   3  -9  484.95   39.50
   4   3  -9  410.96   43.30
  -4  -3   9  490.75   38.10
  -4  -3   9  401.66   41.30
   3   3  -9   75.99   20.80
   3   3  -9   54.99   17.20
  -3  -3   9   59.99   19.40
  -3  -3   9   76.79   17.80
   2   3  -9  523.75   38.50
  -2  -3   9  607.34   38.80
  -2  -3   9  573.34   40.70
   1   3  -9 1827.92   69.59
   1   3  -9 1807.52   67.89
  -1  -3   9 1886.91   69.39
  -1  -3   9 1793.92   67.89
   0   3  -9  410.46   30.00
   0  -3   9  415.16   30.50
   0  -3   9  405.76   32.50
  -1   3  -9 1867.21   71.59
  -1   3  -9 1847.22   63.99
   1  -3   9 1744.33   70.49
   1  -3   9 1823.62   63.89
  -2   3  -9  553.84   35.30
  -2   3  -9  583.24   40.90
   2  -3   9  640.14   37.40
   2  -3   9  646.84   43.80
  -3   3  -9   34.00   13.80
  -3   3  -9   91.19   22.90
   3  -3   9   68.29   20.20
   3  -3   9   71.89   17.40
  -4   3  -9  504.25   38.60
   4  -3   9  438.46   36.70
   4  -3   9  458.05   41.90
   4  -3   9  402.46   40.00
   5  -3   9  160.28   27.50
   5  -3   9  138.19   30.90
   5  -3   9  165.48   34.70
   5  -3   9  164.28   29.30
   6  -3   9   28.30   19.70
   6  -3   9   20.00   15.20
   6  -3   9   27.30   25.90
   7  -3   9  -33.30   13.10
  -7  -2   9   14.60   19.80
  -6  -2   9   85.29   29.00
  -6  -2   9   89.89   21.10
   5   2  -9  557.44   47.60
   5   2  -9  504.05   39.30
  -5  -2   9  579.04   40.70
   4   2  -9  154.68   28.60
   4   2  -9  108.79   20.30
  -4  -2   9  121.79   20.80
  -4  -2   9  124.79   25.80
   3   2  -9  360.26   33.60
   3   2  -9  418.86   29.60
  -3  -2   9  404.96   34.90
  -3  -2   9  350.36   27.70
   2   2  -9  243.88   24.80
   2   2  -9  231.98   20.90
  -2  -2   9  216.18   19.70
  -2  -2   9  318.97   28.10
   1   2  -9  389.16   25.80
   1   2  -9  364.36   28.10
  -1  -2   9  352.06   27.40
  -1  -2   9  392.66   26.20
   0   2  -9  204.18   20.20
   0   2  -9  208.78   19.80
   0  -2   9  216.08   20.70
   0  -2   9  191.58   19.80
  -1   2  -9  391.66   27.10
  -1   2  -9  390.66   28.60
   1  -2   9  380.96   28.30
   1  -2   9  351.56   26.40
  -2   2  -9  222.28   24.50
  -2   2  -9  244.28   22.70
   2  -2   9  224.78   25.30
   2  -2   9  280.07   24.40
  -3   2  -9  371.86   30.70
   3  -2   9  344.97   32.50
   3  -2   9  333.77   29.30
   3  -2   9  385.46   34.30
  -4   2  -9  128.39   23.70
   4  -2   9   96.79   23.80
   4  -2   9  125.79   24.90
   4  -2   9  133.49   25.90
   5  -2   9  566.24   50.09
   5  -2   9  570.44   46.60
   5  -2   9  543.75   48.00
   5  -2   9  494.95   41.40
   6  -2   9   71.69   23.30
   6  -2   9   84.09   26.30
   6  -2   9  144.69   31.90
   6  -2   9  127.09   27.90
   7  -2   9  -12.60   15.90
   7  -2   9    6.70   17.50
  -7  -1   9   -4.70   16.20
   6   1  -9   15.80   15.30
  -6  -1   9   13.00   13.30
  -6  -1   9   64.89   22.30
   5   1  -9  212.98   24.50
   5   1  -9  190.68   32.80
  -5  -1   9  195.08   22.80
  -5  -1   9  220.28   34.70
   4   1  -9  321.37   24.70
   4   1  -9  276.47   30.70
  -4  -1   9  271.77   23.00
  -4  -1   9  314.97   32.10
   3   1  -9  547.15   27.40
   3   1  -9  534.75   37.10
  -3  -1   9  568.24   27.80
  -3  -1   9  567.44   38.30
   2   1  -9 2866.91   63.69
   2   1  -9 2918.21   82.59
  -2  -1   9 2769.52   62.39
  -2  -1   9 2818.72   83.19
   1   1  -9 1097.39   44.10
   1   1  -9 1085.29   34.10
  -1  -1   9 1128.79   44.50
  -1  -1   9 1090.99   34.60
   0   1  -9 1129.69   42.40
   0   1  -9 1182.38   39.10
   0  -1   9 1111.79   42.20
   0  -1   9 1042.10   37.40
  -1   1  -9 1119.89   43.60
  -1   1  -9 1159.18   44.30
   1  -1   9 1108.99   44.20
   1  -1   9 1151.48   44.30
  -2   1  -9 2789.22   79.29
   2  -1   9 2890.41   83.89
   2  -1   9 2773.82   83.39
  -3   1  -9  549.05   36.40
   3  -1   9  498.45   34.50
   3  -1   9  481.85   36.40
   3  -1   9  628.44   41.10
   4  -1   9  318.17   33.70
   4  -1   9  259.17   29.30
   4  -1   9  290.47   32.50
   4  -1   9  299.57   30.00
   5  -1   9  226.78   36.30
   5  -1   9  177.48   32.30
   5  -1   9  190.18   31.00
   5  -1   9  230.18   34.20
   6  -1   9   -2.10   13.20
   6  -1   9   29.80   17.90
   6  -1   9    9.70   13.40
   6  -1   9   -3.00   14.30
   7  -1   9   16.90   17.20
   7  -1   9   85.59   29.60
  -7   0   9    3.00   19.40
   6   0  -9  167.78   37.50
   5   0  -9   18.20    8.60
   5   0  -9   -2.40   11.70
  -5   0   9    5.00   12.30
   4   0  -9   17.30    7.60
   4   0  -9   31.60   12.60
  -4   0   9   19.60    7.90
  -4   0   9   31.70   12.50
   3   0  -9  187.48   21.10
   3   0  -9  165.28   12.50
  -3   0   9  164.58   23.00
  -3   0   9  162.58   12.70
   2   0  -9   15.20    3.40
   2   0  -9   19.50    9.20
  -2   0   9   10.70    6.90
   1   0  -9  121.29   14.40
  -1   0   9  116.29   14.30
   0   0  -9   -0.50    5.90
   0   0   9    1.50    4.50
   0   0   9   -6.00    4.50
  -1   0  -9  136.19   15.20
  -1   0  -9  117.89   16.40
   1   0   9  113.19   14.10
   1   0   9  113.49   14.40
  -2   0  -9    0.90    7.40
   2   0   9   25.30   10.30
  -3   0  -9  174.88   25.90
  -3   0  -9  158.88   24.60
   3   0   9  148.39   23.40
   3   0   9  202.08   23.60
  -4   0  -9   17.20   13.80
   4   0   9    3.50   10.40
   4   0   9   12.50    9.30
   4   0   9   30.50   11.90
  -5   0  -9   -8.00   11.30
   5   0   9   17.50   12.10
   5   0   9   -5.40    8.10
   5   0   9    9.90    9.50
   6   0   9  130.49   30.30
   6   0   9  168.28   35.10
   6   0   9  136.49   31.50
   7   0   9   52.39   24.40
   7   0   9   73.79   27.90
  -7   1   9   44.10   22.20
   6  -1  -9    3.80   15.90
  -6   1   9   19.90   15.50
   5  -1  -9  165.08   20.00
   5  -1  -9  223.48   27.10
   5  -1  -9  215.88   21.60
  -5   1   9  175.78   26.40
   4  -1  -9  350.06   21.70
   4  -1  -9  340.17   21.70
  -4   1   9  334.07   29.50
   3  -1  -9  523.95   20.80
   3  -1  -9  483.55   20.20
   3  -1  -9  526.35   30.20
  -3   1   9  515.25   29.80
   2  -1  -9 2826.72   48.40
   2  -1  -9 2830.32   67.99
  -2   1   9 2816.72   67.89
   1  -1  -9 1087.29   34.20
   1  -1  -9 1108.39   27.00
  -1   1   9 1054.19   26.90
  -1   1   9 1084.29   34.40
   0  -1  -9 1104.59   35.80
   0  -1  -9 1129.49   36.70
   0   1   9 1167.18   37.50
   0   1   9 1143.69   36.50
  -1  -1  -9 1116.69   41.30
  -1  -1  -9 1053.09   41.70
   1   1   9 1078.99   40.60
   1   1   9 1052.99   41.70
  -2  -1  -9 2934.91   82.89
  -2  -1  -9 2965.20   85.79
   2   1   9 2940.31   85.39
   2   1   9 2954.90   82.89
  -3  -1  -9  457.15   35.40
   3   1   9  480.55   37.00
   3   1   9  547.75   38.30
   3   1   9  461.85   34.00
  -4  -1  -9  328.77   34.00
   4   1   9  407.26   38.50
   4   1   9  315.47   31.90
   4   1   9  300.77   33.10
  -5  -1  -9  206.68   36.60
   5   1   9  190.38   33.90
   5   1   9  169.68   30.20
   5   1   9  195.38   33.70
  -6  -1  -9    5.00   17.60
   6   1   9   17.40   18.80
   6   1   9   31.30   18.20
  -7  -1  -9   18.80   21.60
   7   1   9   -7.90   15.70
   5  -2  -9  574.24   34.60
   5  -2  -9  511.05   33.10
   5  -2  -9  512.25   36.50
  -5   2   9  514.15   37.10
   4  -2  -9  109.69   18.20
   4  -2  -9  168.08   17.80
   4  -2  -9  105.89   15.80
   3  -2  -9  340.57   21.20
   3  -2  -9  358.06   22.60
  -3   2   9  338.47   21.00
  -3   2   9  350.76   21.70
   2  -2  -9  215.18   14.00
   2  -2  -9  246.18   17.50
  -2   2   9  247.68   14.70
  -2   2   9  246.58   16.90
   1  -2  -9  379.86   16.10
   1  -2  -9  350.96   21.00
  -1   2   9  370.86   16.20
  -1   2   9  363.56   21.30
   0  -2  -9  167.18   13.60
   0  -2  -9  195.48   18.00
   0   2   9  195.78   18.50
   0   2   9  204.08   14.80
  -1  -2  -9  300.47   24.60
   1   2   9  373.66   23.70
   1   2   9  316.17   22.30
   1   2   9  350.06   26.50
  -2  -2  -9  223.08   24.50
   2   2   9  270.17   24.80
   2   2   9  239.18   23.00
  -3  -2  -9  343.67   31.80
   3   2   9  411.06   32.60
   3   2   9  351.06   32.40
   3   2   9  370.96   34.20
  -4  -2  -9  145.19   28.20
   4   2   9  125.89   25.10
   4   2   9  146.19   27.10
   4   2   9  151.48   29.00
   5   2   9  546.85   48.10
   5   2   9  490.35   58.59
   5   2   9  550.44   50.09
  -6  -2  -9   83.09   26.90
   6   2   9   87.69   24.80
  -7  -2  -9    5.70   19.90
   7   2   9   14.60   14.80
   5  -3  -9  107.39   20.40
   4  -3  -9  463.15   33.10
   4  -3  -9  495.95   26.50
   4  -3  -9  454.65   26.30
  -4   3   9  514.05   34.10
   3  -3  -9   60.09    8.20
   3  -3  -9   79.19    9.10
   3  -3  -9   80.49   16.10
  -3   3   9   82.89   15.40
   2  -3  -9  584.94   34.00
  -2   3   9  606.64   33.20
   1  -3  -9 1903.61   62.89
  -1   3   9 1814.02   61.29
   0  -3  -9  432.66   30.50
   0   3   9  513.55   33.70
   0   3   9  414.16   21.10
   0   3   9  456.05   22.10
  -1  -3  -9 1962.10   71.99
   1   3   9 1833.42   71.49
   1   3   9 1904.21   59.99
   1   3   9 1802.02   58.09
  -2  -3  -9  589.94   41.40
   2   3   9  641.54   43.40
   2   3   9  586.64   37.40
  -3  -3  -9   92.59   21.70
   3   3   9  108.09   21.30
   3   3   9   84.39   19.80
   3   3   9   73.39   19.70
  -4  -3  -9  475.55   43.20
   4   3   9  415.86   43.30
   4   3   9  487.65   42.20
   4   3   9  460.65   42.60
  -5  -3  -9  156.18   32.70
   5   3   9  144.79   32.00
   5   3   9  101.29   28.70
   5   3   9  148.29   33.10
  -6  -3  -9   92.29   28.50
   6   3   9   42.50   22.40
  -7  -3  -9   18.60   23.40
   7   3   9  -29.40   18.90
   4  -4  -9  819.12   49.30
  -4   4   9  879.81   51.19
   3  -4  -9  625.84   41.70
  -3   4   9  555.84   38.20
   2  -4  -9  491.95   37.20
  -2   4   9  507.15   35.70
   1  -4  -9   64.39   17.00
  -1   4   9   63.59   16.50
   0  -4  -9  153.48   26.30
   0   4   9  143.19   13.60
   0   4   9  176.98   15.00
   0   4   9  169.88   27.30
  -1  -4  -9   56.19   17.50
   1   4   9   58.09   19.00
   1   4   9   65.59   14.30
   1   4   9   74.89   17.10
  -2  -4  -9  460.15   41.10
   2   4   9  515.35   37.50
   2   4   9  500.75   44.20
   2   4   9  498.55   36.20
  -3  -4  -9  597.74   49.70
   3   4   9  600.64   51.79
   3   4   9  613.54   45.80
   3   4   9  588.34   45.10
  -4  -4  -9  814.92   62.19
   4   4   9  848.42   64.29
   4   4   9  829.02   60.49
  -5  -4  -9  156.48   35.70
   5   4   9  224.98   38.70
  -6  -4  -9    3.30   18.40
   6   4   9    0.20   19.20
   4  -5  -9  113.59   26.00
   3  -5  -9  404.46   38.80
  -3   5   9  472.15   39.90
   2  -5  -9   78.19   21.60
  -2   5   9  114.09   24.20
   1  -5  -9   18.60   14.60
  -1   5   9   11.20   12.90
   0  -5  -9   69.09   21.80
   0   5   9   56.39   10.70
   0   5   9   49.70   10.30
   0   5   9   60.29   18.00
  -1  -5  -9   45.30   19.90
   1   5   9   20.40   11.00
   1   5   9   19.90   10.40
   1   5   9   38.40   19.10
  -2  -5  -9   98.89   30.80
   2   5   9  124.19   23.10
   2   5   9  125.49   23.90
  -3  -5  -9  449.46   47.10
   3   5   9  416.06   41.30
   3   5   9  387.16   46.50
   3   5   9  426.26   39.90
  -4  -5  -9   63.19   24.20
   4   5   9  146.19   32.60
   4   5   9  161.58   32.20
  -5  -5  -9   38.90   26.90
   5   5   9   21.00   19.70
  -6  -5  -9   -4.60   20.70
   6   5   9    0.40   20.20
   3  -6  -9   10.70   17.90
  -3   6   9   34.10   21.80
   1  -6  -9    1.50   24.50
  -1   6   9   -1.30   12.30
   0  -6  -9  447.86   46.50
   0   6   9  469.95   47.70
  -1  -6  -9   30.20   17.80
   1   6   9   18.00   15.40
   1   6   9   19.30   12.30
  -2  -6  -9   30.60   20.90
   2   6   9   30.30   17.90
  -3  -6  -9   81.59   29.10
   3   6   9   60.89   23.40
   3   6   9  104.49   35.10
  -4  -6  -9  100.39   32.60
   4   6   9  111.89   29.00
  -5  -6  -9   34.80   25.70
   5   6   9   45.20   22.00
   3  -7  -9   18.50   18.80
   2  -7  -9   15.60   20.10
   1  -7  -9   14.50   17.10
   0  -7  -9  136.19   33.00
  -1  -7  -9    6.70   16.30
  -2  -7  -9   60.59   25.60
  -3  -7  -9   21.50   28.70
  -3  -7  10  -14.00   21.50
  -3  -7  10   22.20   20.40
  -2  -7  10   45.40   21.40
  -2  -7  10   46.70   27.60
  -1  -7  10   64.29   21.80
  -1  -7  10   66.59   27.50
   0  -7  10   -5.00   22.20
   1  -7  10  131.89   34.50
   2  -7  10   48.40   23.70
   3  -7  10   -0.70   20.70
  -5  -6  10   22.50   23.50
  -5  -6  10   -8.00    9.90
  -4  -6  10   -2.60   19.90
  -4  -6  10   -4.30   15.00
  -3  -6  10  307.87   46.10
  -3  -6  10  442.26   50.19
   2   6 -10   75.09   26.80
  -2  -6  10  107.39   26.70
  -2  -6  10   59.29   25.50
   1   6 -10   69.19   23.60
   1   6 -10   97.29   24.50
  -1  -6  10   30.10   17.20
  -1  -6  10   86.19   30.50
   0   6 -10    1.90   12.20
   0   6 -10   -6.40   14.20
   0  -6  10    6.00   11.70
   0  -6  10   13.90   19.70
  -1   6 -10   42.10   18.70
   1  -6  10   14.10   19.20
   1  -6  10   78.89   21.50
   2  -6  10   76.29   20.40
   2  -6  10   78.99   26.80
   3  -6  10  400.96   49.80
   4  -6  10    4.40   17.60
   5  -6  10  -20.10   18.80
  -6  -5  10   22.30   20.50
  -5  -5  10  112.09   29.40
  -5  -5  10   30.40   23.30
   4   5 -10   33.00   18.70
  -4  -5  10    4.80   15.90
  -4  -5  10   -8.60    9.70
   3   5 -10   97.49   27.60
  -3  -5  10  141.29   31.70
  -3  -5  10  168.88   37.50
   2   5 -10   70.79   22.90
   2   5 -10   71.79   21.60
  -2  -5  10   61.79   21.00
  -2  -5  10   68.99   22.30
   1   5 -10   68.59   21.70
   1   5 -10   66.69   20.70
  -1  -5  10   63.19   22.20
  -1  -5  10   80.79   21.90
   0   5 -10  106.19   25.50
   0   5 -10   20.90   15.50
   0  -5  10   77.49   24.70
   0  -5  10   74.09   20.60
  -1   5 -10   79.39   19.70
  -1   5 -10   86.49   22.30
   1  -5  10   75.29   24.70
   1  -5  10   97.39   21.30
  -2   5 -10   52.19   20.20
  -2   5 -10   55.19   17.50
   2  -5  10   55.19   17.70
   2  -5  10   52.99   22.50
  -3   5 -10  201.68   38.30
  -3   5 -10  193.18   28.00
   3  -5  10  139.89   25.10
   3  -5  10  127.39   31.10
   4  -5  10    8.90   17.10
   4  -5  10   31.50   18.10
   5  -5  10   55.69   24.50
   6  -5  10   16.50   22.60
  -6  -4  10   14.30   13.90
  -6  -4  10    6.80   21.30
   5   4 -10   53.39   19.80
  -5  -4  10   74.19   23.70
  -5  -4  10   27.80   19.70
   4   4 -10   45.80   18.30
   4   4 -10  118.29   28.60
  -4  -4  10  101.89   24.70
  -4  -4  10  147.89   30.70
   3   4 -10  903.81   60.19
   3   4 -10  880.31   56.69
  -3  -4  10  875.91   54.39
  -3  -4  10  767.82   55.79
   2   4 -10   53.99   18.20
   2   4 -10   33.30   16.10
  -2  -4  10   14.30   12.70
  -2  -4  10    4.30   10.50
   1   4 -10   87.59   20.20
   1   4 -10   83.29   19.90
  -1  -4  10   86.39   20.10
  -1  -4  10  116.29   25.30
   0   4 -10   56.79   16.70
   0   4 -10   94.99   21.00
   0  -4  10   64.19   19.10
   0  -4  10   85.89   19.70
  -1   4 -10   90.19   22.00
  -1   4 -10   43.00   14.30
   1  -4  10   86.19   18.20
   1  -4  10   84.49   22.00
  -2   4 -10   36.10   13.30
  -2   4 -10    4.80   13.40
   2  -4  10   33.00   17.10
   2  -4  10   46.10   16.10
  -3   4 -10  734.43   56.19
  -3   4 -10  848.82   47.90
   3  -4  10  904.81   61.59
   3  -4  10  811.02   48.40
  -4   4 -10  118.49   23.60
  -4   4 -10  118.59   30.00
   4  -4  10  118.19   28.90
   4  -4  10  134.09   25.60
   5  -4  10   39.40   20.50
   5  -4  10   53.79   18.70
   6  -4  10   68.59   27.00
  -7  -3  10   36.90   22.10
  -6  -3  10   86.39   24.80
  -6  -3  10  139.59   34.90
   5   3 -10  208.88   37.00
   5   3 -10  272.17   37.40
  -5  -3  10  274.17   32.20
  -5  -3  10  347.67   42.40
   4   3 -10  274.17   33.80
   4   3 -10  235.58   33.50
  -4  -3  10  237.98   37.00
  -4  -3  10  249.97   29.40
   3   3 -10  137.39   27.50
   3   3 -10  184.18   27.70
  -3  -3  10  217.08   25.00
  -3  -3  10  164.38   28.20
   2   3 -10  273.07   28.80
   2   3 -10  283.47   32.60
  -2  -3  10  311.87   30.90
  -2  -3  10  267.57   26.30
   1   3 -10  167.08   25.10
   1   3 -10  222.38   32.00
  -1  -3  10  227.28   24.90
  -1  -3  10  157.38   24.10
   0   3 -10  653.83   40.30
   0   3 -10  692.63   39.70
   0  -3  10  624.24   38.40
   0  -3  10  651.73   41.30
  -1   3 -10  191.38   27.80
  -1   3 -10  178.78   25.00
   1  -3  10  231.38   27.20
   1  -3  10  173.58   21.20
  -2   3 -10  241.88   28.00
   2  -3  10  288.17   26.10
   2  -3  10  233.18   28.60
  -3   3 -10  201.78   24.80
  -3   3 -10  188.88   30.30
   3  -3  10  164.88   29.50
   3  -3  10  197.28   24.80
  -4   3 -10  217.18   31.80
   4  -3  10  314.97   33.00
   4  -3  10  270.27   33.60
   4  -3  10  275.97   40.20
   5  -3  10  295.77   44.90
   5  -3  10  295.67   36.20
   5  -3  10  264.97   41.70
   5  -3  10  257.07   31.60
   6  -3  10   66.09   25.00
   6  -3  10  157.18   34.90
   6  -3  10   78.19   24.90
   7  -3  10   57.79   24.40
  -7  -2  10   42.60   25.80
  -6  -2  10   31.10   20.30
  -6  -2  10   15.20   13.00
   5   2 -10  422.96   43.70
   5   2 -10  389.76   34.50
  -5  -2  10  366.36   32.90
  -5  -2  10  348.57   41.80
   4   2 -10  409.66   40.10
   4   2 -10  399.36   32.40
  -4  -2  10  412.66   39.20
  -4  -2  10  395.76   30.50
   3   2 -10 1890.91   76.99
   3   2 -10 1880.71   63.89
  -3  -2  10 1923.21   77.49
  -3  -2  10 1774.62   60.79
   2   2 -10  108.69   16.70
   2   2 -10  115.39   20.30
  -2  -2  10  101.09   20.10
  -2  -2  10  113.79   17.40
   1   2 -10  794.62   41.70
   1   2 -10  748.33   35.80
  -1  -2  10  777.12   36.90
  -1  -2  10  701.83   39.50
   0   2 -10    7.20    7.40
   0   2 -10   40.90   11.40
   0  -2  10    8.30    8.50
  -1   2 -10  796.02   39.70
  -1   2 -10  749.62   39.80
   1  -2  10  790.42   41.60
  -2   2 -10  107.09   19.90
  -2   2 -10  162.38   22.70
   2  -2  10   87.99   17.20
   2  -2  10  120.69   22.20
  -3   2 -10 1908.31   71.09
   3  -2  10 1917.51   72.29
   3  -2  10 1849.02   76.49
   3  -2  10 1801.42   76.39
  -4   2 -10  301.67   32.00
   4  -2  10  419.26   40.00
   4  -2  10  398.36   36.40
   4  -2  10  356.36   37.10
   5  -2  10  311.17   35.00
   5  -2  10  498.65   44.50
   5  -2  10  364.16   76.39
   5  -2  10  367.66   57.39
   6  -2  10   35.40   18.90
   6  -2  10   33.40   17.40
   6  -2  10  -15.10   14.60
   7  -2  10   10.80   25.70
   7  -2  10   25.40   23.30
  -7  -1  10   51.49   21.20
   6   1 -10   -8.90   13.60
  -6  -1  10   34.40   17.70
   5   1 -10   55.29   14.70
   5   1 -10   53.99   21.20
  -5  -1  10   70.19   22.00
  -5  -1  10   61.49   14.60
   4   1 -10   12.50    8.30
   4   1 -10   22.30   13.10
  -4  -1  10   29.90    9.90
  -4  -1  10   30.00   14.10
   3   1 -10  274.97   26.50
   3   1 -10  277.37   19.60
  -3  -1  10  255.17   27.30
  -3  -1  10  263.17   18.70
   2   1 -10 5434.36   98.99
   2   1 -10 5447.46  124.49
  -2  -1  10 5351.16   98.39
  -2  -1  10 5147.89  121.99
   1   1 -10 1295.57   49.30
   1   1 -10 1242.58   37.80
  -1  -1  10 1252.67   37.80
  -1  -1  10 1197.08   47.80
   0   1 -10   43.50   11.20
   0   1 -10   39.40    8.80
   0  -1  10   50.89   10.60
   0  -1  10   29.10   10.80
  -1   1 -10 1326.57   49.30
  -1   1 -10 1336.37   49.90
   1  -1  10 1334.07   50.19
   1  -1  10 1227.08   47.50
  -2   1 -10 5309.17  122.69
   2  -1  10 5325.57  127.29
   2  -1  10 5552.74  126.19
   2  -1  10 5673.63  129.29
  -3   1 -10  322.57   29.50
   3  -1  10  313.37   30.40
   3  -1  10  280.07   29.30
   3  -1  10  251.07   26.80
   4  -1  10   21.20   12.90
   4  -1  10   13.60   12.70
   4  -1  10   22.20   13.50
   5  -1  10   68.09   22.20
   5  -1  10   32.70   17.40
   5  -1  10   43.40   18.20
   5  -1  10   65.09   20.10
   6  -1  10   13.70   17.30
   6  -1  10   -0.60   10.70
   6  -1  10    2.10   14.60
   6  -1  10   49.90   18.70
   7  -1  10   29.30   19.70
   7  -1  10  -11.90   15.80
  -7   0  10   -9.90   20.30
   6   0 -10   17.90   15.30
   5   0 -10   -0.20    7.10
   5   0 -10   34.40   15.30
   5   0 -10   -2.20    6.80
  -5   0  10   -5.20    9.60
   4   0 -10  541.65   38.90
   4   0 -10  557.94   26.60
  -4   0  10  560.44   39.40
   3   0 -10 9447.35  187.78
   3   0 -10 9943.01  149.79
  -3   0  10 9857.51  149.49
  -3   0  10 9718.53  189.38
   2   0 -10 4254.27   98.99
  -2   0  10 4094.99   97.39
  -2   0  10 4231.18   59.79
   1   0 -10 3971.90   88.79
  -1   0  10 3905.71   88.49
  -1   0  10 4014.30   65.59
  -1   0  10 4007.40   65.09
   0   0 -10 1351.06   45.50
   0   0  10 1372.26   46.10
   0   0  10 1365.86   39.50
   0   0  10 1386.16   39.60
  -1   0 -10 4121.79   94.79
  -1   0 -10 4146.59   93.89
   1   0  10 4100.09   95.59
   1   0  10 4237.58   94.19
  -2   0 -10 4204.78  105.09
  -2   0 -10 4351.46  108.09
   2   0  10 4527.75  108.19
   2   0  10 4261.17  106.79
  -3   0 -10 9906.11  204.38
  -3   0 -10 9857.21  200.08
   3   0  10 9999.00  204.58
   3   0  10 9818.92  199.58
  -4   0 -10  566.64   45.20
   4   0  10  576.14   43.70
   4   0  10  607.54   43.60
   4   0  10  594.54   44.80
  -5   0 -10  -13.50   11.00
   5   0  10   18.30   13.10
   5   0  10   -6.00   13.20
   5   0  10  -10.00    6.70
   6   0  10   19.00   17.60
   6   0  10    0.80   17.50
   6   0  10   -8.20   14.40
   7   0  10   -5.10   17.10
   7   0  10   36.90   25.70
  -7   1  10    0.70   16.00
   6  -1 -10   30.80   14.10
  -6   1  10    5.80   13.40
   5  -1 -10   47.20   12.10
   5  -1 -10   69.09   18.50
   5  -1 -10   59.59   13.10
  -5   1  10   52.49   17.50
   4  -1 -10   25.50    8.00
   4  -1 -10   18.00    6.90
   4  -1 -10   14.40   13.70
  -4   1  10   20.80   11.80
   3  -1 -10  290.97   13.90
   3  -1 -10  280.07   13.80
   3  -1 -10  330.77   25.50
  -3   1  10  270.67   23.10
   2  -1 -10 5310.17  106.99
   2  -1 -10 5412.26   77.69
   2  -1 -10 5382.36   77.59
  -2   1  10 5392.66  107.49
   1  -1 -10 1255.57   30.20
   1  -1 -10 1240.98   39.10
  -1   1  10 1302.57   40.10
  -1   1  10 1213.98   30.10
   0  -1 -10   17.20    6.20
   0  -1 -10   26.90    7.90
   0   1  10   37.20    9.50
   0   1  10   32.20    8.00
  -1  -1 -10 1254.47   45.70
  -1  -1 -10 1261.67   47.00
   1   1  10 1282.07   46.80
   1   1  10 1305.67   48.00
  -2  -1 -10 5576.94  125.29
  -2  -1 -10 5339.37  125.99
   2   1  10 5512.55  124.99
   2   1  10 5413.96  127.19
  -3  -1 -10  286.27   29.30
   3   1  10  282.17   28.60
   3   1  10  311.27   29.70
   3   1  10  286.37   27.10
  -4  -1 -10   19.00   12.60
   4   1  10   30.00   14.50
   4   1  10   41.90   16.40
   4   1  10   54.09   16.00
  -5  -1 -10   49.60   21.60
   5   1  10   16.70   15.80
   5   1  10   27.50   17.10
   5   1  10   75.99   35.40
  -6  -1 -10    1.50   15.80
   6   1  10   21.60   16.00
   6   1  10    1.10   13.50
  -7  -1 -10   12.70   22.20
   7   1  10  -20.30   12.10
  -6   2  10   28.70   15.50
   5  -2 -10  388.06   28.70
   5  -2 -10  380.06   32.80
  -5   2  10  357.56   31.90
   4  -2 -10  400.96   24.40
   4  -2 -10  377.86   28.20
   4  -2 -10  388.76   24.90
   3  -2 -10 1824.72   50.39
   3  -2 -10 1815.12   53.59
  -3   2  10 1820.82   49.90
  -3   2  10 1901.61   53.89
   2  -2 -10  112.69   11.60
   2  -2 -10  127.89   12.80
  -2   2  10  132.39   11.80
  -2   2  10  110.09   11.70
   1  -2 -10  794.62   26.20
   1  -2 -10  754.62   30.80
  -1   2  10  799.72   26.50
  -1   2  10  738.13   30.90
   0  -2 -10    1.90    6.40
   0  -2 -10    6.40    5.30
   0   2  10    8.50    5.60
   0   2  10   23.30    8.60
   1   2  10  749.82   35.50
   1   2  10  800.32   40.80
  -2  -2 -10  113.89   20.50
   2   2  10  133.49   21.20
   2   2  10  121.19   20.00
   2   2  10  106.29   19.50
  -3  -2 -10 1799.02   76.79
   3   2  10 1885.71   78.19
   3   2  10 1991.70   76.39
   3   2  10 1981.60   76.69
  -4  -2 -10  394.96   39.70
   4   2  10  391.56   37.00
   4   2  10  414.86   39.30
   4   2  10  413.36   39.30
  -5  -2 -10  370.16   45.70
   5   2  10  409.16   45.00
   5   2  10  435.46   44.10
   5   2  10  381.76   42.30
  -6  -2 -10   39.90   20.70
   6   2  10   17.90   16.20
  -7  -2 -10   46.50   30.00
   7   2  10   55.19   24.40
   4  -3 -10  241.68   28.20
   4  -3 -10  234.78   18.50
   4  -3 -10  236.38   19.80
  -4   3  10  231.88   23.50
   3  -3 -10  225.18   22.10
   3  -3 -10  202.28   13.20
  -3   3  10  178.58   19.50
   2  -3 -10  300.97   24.30
  -2   3  10  276.47   22.50
   1  -3 -10  205.58   21.00
  -1   3  10  174.98    9.70
  -1   3  10  199.68   10.40
  -1   3  10  184.38   19.90
   0  -3 -10  639.84   37.60
   0   3  10  682.93   28.10
   0   3  10  691.93   39.80
   0   3  10  619.24   27.00
  -1  -3 -10  198.18   23.60
   1   3  10  197.38   23.40
   1   3  10  156.48   17.80
   1   3  10  196.78   19.60
  -2  -3 -10  322.17   31.80
   2   3  10  282.07   27.90
   2   3  10  312.67   32.00
   2   3  10  313.97   27.50
  -3  -3 -10  203.48   31.80
   3   3  10  175.08   28.30
   3   3  10  164.18   27.50
   3   3  10  180.28   30.10
  -4  -3 -10  310.67   37.90
   4   3  10  280.77   35.00
   4   3  10  209.78   36.70
   4   3  10  243.38   36.00
  -5  -3 -10  257.67   41.60
   5   3  10  327.07   38.90
   5   3  10  231.88   41.30
   5   3  10  242.98   39.70
  -6  -3 -10  109.39   34.00
   6   3  10  107.39   30.90
   7   3  10   49.90   24.00
   4  -4 -10  144.79   24.40
  -4   4  10  144.99   24.90
   3  -4 -10  882.51   49.30
  -3   4  10  804.42   45.20
   2  -4 -10   30.40   14.70
  -2   4  10   17.40    9.50
   1  -4 -10   60.39   16.00
  -1   4  10   68.29   17.30
   0  -4 -10   86.89   20.00
   0   4  10   83.59   19.30
   0   4  10   77.79   11.60
   0   4  10   81.99   12.10
  -1  -4 -10   63.69   17.80
   1   4  10   38.50   12.30
   1   4  10   88.09   21.60
  -2  -4 -10   52.19   19.00
   2   4  10   17.40   12.00
   2   4  10   28.80   16.70
   2   4  10   26.90   12.70
  -3  -4 -10  870.11   59.79
   3   4  10  852.71   61.59
   3   4  10  813.02   53.79
   3   4  10  897.41   54.59
  -4  -4 -10   59.79   23.60
   4   4  10   85.39   27.60
  -5  -4 -10    1.40   17.90
   5   4  10   44.70   21.00
  -6  -4 -10   24.20   25.90
   6   4  10   36.20   20.70
   4  -5 -10   11.60   14.40
   3  -5 -10  175.58   29.90
  -3   5  10  113.09   24.60
   2  -5 -10   32.40   17.00
  -2   5  10   60.29   19.40
   1  -5 -10   72.59   20.90
  -1   5  10   97.39   23.10
   0  -5 -10   67.29   20.90
   0   5  10   73.79   12.90
   0   5  10   59.29   20.60
   0   5  10   92.99   13.60
  -1  -5 -10   65.09   22.50
   1   5  10   52.39   13.90
   1   5  10   50.09   14.50
   1   5  10  108.39   27.40
   2   5  10   12.50   18.10
   2   5  10   56.99   16.70
   2   5  10   47.20   16.30
  -3  -5 -10  166.08   32.90
   3   5  10  185.58   32.10
   3   5  10  209.08   34.00
   3   5  10  132.79   29.50
  -4  -5 -10  -12.00   14.80
   4   5  10  -10.50   12.80
   4   5  10   -8.40   16.30
  -5  -5 -10   86.29   31.00
   5   5  10   62.29   25.70
  -6  -5 -10  -27.30   21.50
   6   5  10   45.20   25.10
   2  -6 -10   86.69   29.50
  -1   6  10   62.59   22.80
   0  -6 -10  -11.70   11.30
   0   6  10   -4.70   14.40
  -1  -6 -10   59.59   21.90
   1   6  10   96.49   27.70
  -2  -6 -10  101.99   28.20
   2   6  10  131.89   24.00
  -3  -6 -10  481.35   52.99
   3   6  10  370.36   54.19
  -4  -6 -10  -22.30   18.90
   4   6  10    7.60   18.40
  -5  -6 -10  -37.10   17.60
   5   6  10   -3.30   17.80
   3  -7 -10   -1.50   19.80
   2  -7 -10   25.00   20.90
   1  -7 -10   89.19   29.00
   0  -7 -10   13.90   17.90
  -1  -7 -10  132.99   34.90
  -2  -7 -10   -4.00   16.90
  -3  -7 -10    8.10   19.60
  -3  -7  11  -35.10   18.20
  -3  -7  11  -19.10   17.20
  -2  -7  11   11.40   18.60
  -2  -7  11   53.29   26.90
  -1  -7  11   45.10   18.80
  -1  -7  11   42.50   27.80
   0  -7  11   -4.50   21.20
   1  -7  11   35.80   24.80
   2  -7  11   20.90   21.20
   3  -7  11  -25.70   19.10
  -4  -6  11  218.58   42.80
  -4  -6  11  229.48   44.40
  -3  -6  11   17.90   18.50
  -3  -6  11   41.10   22.30
   2   6 -11  167.48   34.10
  -2  -6  11   87.29   25.30
  -2  -6  11  119.69   31.30
   1   6 -11   13.10   15.90
   1   6 -11   -8.00   16.20
  -1  -6  11   -5.00   11.60
  -1  -6  11   37.80   21.90
   0   6 -11   71.79   20.70
   0   6 -11   45.40   20.50
   0  -6  11   86.49   23.70
   0  -6  11   53.09   24.50
  -1   6 -11    5.00   15.90
   1  -6  11   22.20   15.00
   1  -6  11   28.90   20.50
   2  -6  11  124.19   23.60
   2  -6  11  109.49   32.80
   3  -6  11   22.80   20.60
   4  -6  11  192.58   42.70
  -5  -5  11   40.70   22.20
  -5  -5  11   39.10   22.90
   4   5 -11  101.39   27.70
  -4  -5  11  134.29   30.60
  -4  -5  11  148.49   32.30
   3   5 -11   24.90   17.90
   3   5 -11    8.70   18.70
  -3  -5  11   28.50   20.60
  -3  -5  11   54.09   21.80
   2   5 -11  105.39   26.00
   2   5 -11   87.39   25.00
  -2  -5  11  141.19   30.40
  -2  -5  11  139.09   28.80
   1   5 -11   47.50   20.20
   1   5 -11   73.69   22.40
  -1  -5  11   67.29   22.20
  -1  -5  11   62.39   18.90
   0   5 -11   61.69   22.20
   0   5 -11  131.29   25.50
   0  -5  11  145.49   26.20
   0  -5  11   78.79   25.40
  -1   5 -11   45.00   23.20
  -1   5 -11   81.39   20.60
   1  -5  11   55.39   23.50
   1  -5  11   77.39   20.00
  -2   5 -11  126.99   29.10
  -2   5 -11  106.49   22.90
   2  -5  11   84.99   27.60
   2  -5  11  102.89   22.80
  -3   5 -11   46.10   16.90
  -3   5 -11   15.40   19.70
   3  -5  11   56.99   18.90
   3  -5  11   37.10   21.80
   4  -5  11   75.39   27.10
   4  -5  11  153.88   27.20
   5  -5  11   63.79   26.60
  -6  -4  11  120.89   33.50
  -5  -4  11   45.00   23.00
  -5  -4  11   26.10   15.90
   4   4 -11  179.78   33.50
   4   4 -11  271.27   39.00
  -4  -4  11  175.18   31.00
  -4  -4  11  171.18   32.80
   3   4 -11  -10.50   13.60
   3   4 -11    3.10   12.90
  -3  -4  11    8.20   12.20
  -3  -4  11   -2.60   12.20
   2   4 -11  190.68   30.30
   2   4 -11  227.38   33.30
  -2  -4  11  234.08   29.40
  -2  -4  11  188.48   31.10
   1   4 -11  402.26   36.00
   1   4 -11  397.96   36.50
  -1  -4  11  369.26   34.80
  -1  -4  11  471.95   40.50
   0   4 -11  187.48   29.10
   0   4 -11  221.38   30.50
   0  -4  11  183.08   31.20
   0  -4  11  183.58   28.20
  -1   4 -11  404.66   37.50
  -1   4 -11  414.86   34.70
   1  -4  11  432.16   38.90
   1  -4  11  473.05   36.10
  -2   4 -11  232.18   29.00
  -2   4 -11  185.78   27.30
   2  -4  11  233.58   27.90
   2  -4  11  182.98   32.90
  -3   4 -11   -8.70    7.90
  -3   4 -11  -10.90   13.20
   3  -4  11    0.80   13.70
  -4   4 -11  194.88   36.30
  -4   4 -11  256.27   31.00
   4  -4  11  186.28   35.50
   4  -4  11  191.88   31.30
   5  -4  11   75.09   21.40
   5  -4  11    6.80   19.40
   6  -4  11  134.09   34.50
  -7  -3  11   35.00   25.10
  -6  -3  11   57.19   25.50
   5   3 -11  159.08   33.10
   5   3 -11  147.09   27.30
  -5  -3  11  210.98   31.70
  -5  -3  11  146.89   32.70
   4   3 -11  370.66   36.60
  -4  -3  11  420.96   36.30
  -4  -3  11  369.56   40.00
   3   3 -11  201.88   31.60
   3   3 -11  206.38   30.00
  -3  -3  11  188.38   28.10
  -3  -3  11  194.58   31.40
   2   3 -11  103.09   22.40
   2   3 -11  100.49   20.10
  -2  -3  11  128.59   22.60
   1   3 -11 1208.78   57.29
  -1  -3  11 1143.19   54.39
  -1  -3  11 1144.79   55.79
   0   3 -11   26.90   12.00
   0   3 -11   19.00   11.20
   0  -3  11   15.60   11.80
   0  -3  11   12.90    9.40
  -1   3 -11 1021.20   54.09
   1  -3  11 1231.28   59.39
   1  -3  11 1288.37   55.59
  -2   3 -11  162.58   25.40
  -2   3 -11  160.38   26.10
   2  -3  11  146.69   22.40
   2  -3  11  123.49   24.40
  -3   3 -11  208.08   29.00
  -3   3 -11  206.08   33.10
   3  -3  11  241.28   28.00
   3  -3  11  179.98   31.20
  -4   3 -11  369.16   36.40
   4  -3  11  417.56   41.30
   4  -3  11  363.56   36.60
   4  -3  11  438.86   44.60
   5  -3  11  195.18   37.40
   5  -3  11  218.98   35.80
   5  -3  11  101.09   30.80
   6  -3  11   43.60   20.10
   6  -3  11   70.99   22.00
   6  -3  11   28.80   19.00
   7  -3  11  -14.40   19.60
  -7  -2  11   58.19   26.40
  -6  -2  11   32.90   22.20
   5   2 -11  101.69   21.50
   5   2 -11   44.40   22.10
  -5  -2  11   75.59   25.00
  -5  -2  11   63.79   17.60
   4   2 -11  387.66   31.00
   4   2 -11  416.46   38.60
  -4  -2  11  335.47   35.10
  -4  -2  11  354.66   28.60
   3   2 -11  821.02   50.99
   3   2 -11  831.22   40.60
  -3  -2  11  831.12   39.90
  -3  -2  11  831.32   50.99
   2   2 -11  637.64   33.90
   2   2 -11  615.34   40.30
  -2  -2  11  575.64   32.30
  -2  -2  11  569.54   38.90
   1   2 -11  738.93   41.50
   1   2 -11  806.82   37.40
  -1  -2  11  871.71   44.30
  -1  -2  11  766.62   37.80
   0   2 -11  930.41   42.60
   0   2 -11  949.80   44.80
   0  -2  11 1007.70   46.80
   0  -2  11  982.40   44.50
  -1   2 -11  761.22   41.20
  -1   2 -11  811.02   41.80
   1  -2  11  789.52   41.30
   1  -2  11  740.73   40.90
  -2   2 -11  594.04   40.00
  -2   2 -11  611.64   46.30
   2  -2  11  573.24   39.80
   2  -2  11  598.04   37.70
  -3   2 -11  840.02   47.30
   3  -2  11  910.61   50.29
   3  -2  11  894.71   53.59
   3  -2  11  935.91   55.19
  -4   2 -11  422.96   37.40
   4  -2  11  405.16   40.10
   4  -2  11  403.36   39.80
   4  -2  11  363.36   35.60
   5  -2  11  120.49   25.90
   5  -2  11  125.89   29.40
   5  -2  11  105.09   27.10
   5  -2  11   79.59   25.80
   6  -2  11   18.60   16.50
   6  -2  11   40.80   21.40
   6  -2  11   56.69   23.40
   7  -2  11   19.20   21.40
   7  -2  11   10.80   19.20
  -7  -1  11   59.59   26.10
   6   1 -11   48.80   20.80
  -6  -1  11   23.10   15.60
   5   1 -11   50.69   20.20
   5   1 -11   40.70   13.30
  -5  -1  11   51.69   19.00
  -5  -1  11   63.19   14.60
   4   1 -11   27.60    9.70
   4   1 -11   20.60   13.80
  -4  -1  11   -5.80    9.60
   3   1 -11  735.53   31.00
   3   1 -11  750.12   44.30
  -3  -1  11  703.83   29.80
  -3  -1  11  824.02   47.10
   2   1 -11 1848.62   47.20
   2   1 -11 1694.93   64.09
  -2  -1  11 1825.42   46.90
  -2  -1  11 1746.83   64.39
   1   1 -11   89.99   10.80
   1   1 -11  112.79   17.90
  -1  -1  11   95.89   11.60
  -1  -1  11   76.99   15.00
   0   1 -11 1157.78   41.60
   0   1 -11 1219.98   47.60
   0  -1  11 1274.77   43.30
   0  -1  11 1223.08   48.50
  -1   1 -11   99.59   16.80
   1  -1  11   76.29   15.70
   1  -1  11   60.29   13.20
  -2   1 -11 1836.32   65.29
   2  -1  11 1866.71   68.79
   2  -1  11 1817.72   66.09
   2  -1  11 1813.32   67.19
  -3   1 -11  755.52   44.80
   3  -1  11  621.24   42.50
   3  -1  11  781.12   46.10
   3  -1  11  730.13   46.90
  -4   1 -11   20.90   13.00
   4  -1  11   36.30   16.80
   4  -1  11    1.60    9.00
   4  -1  11   24.00   11.20
   5  -1  11   26.20   17.80
   5  -1  11   70.09   19.90
   5  -1  11   40.70   21.50
   5  -1  11   29.50   20.00
   6  -1  11   47.80   25.10
   6  -1  11   33.00   21.50
   6  -1  11   16.40   18.50
   6  -1  11   46.10   22.50
   7  -1  11   19.20   19.90
   7  -1  11   65.69   25.50
  -7   0  11   86.19   28.40
   6   0 -11  156.18   30.70
  -6   0  11  183.98   34.00
   5   0 -11   11.90    9.30
   5   0 -11   13.40   14.70
   5   0 -11   -7.90    6.10
  -5   0  11   -3.40    8.90
   4   0 -11  109.69   21.80
   4   0 -11   64.49   11.00
  -4   0  11   45.60   15.20
   3   0 -11 6130.69   96.39
   3   0 -11 5971.20  136.59
  -3   0  11 5982.00  137.09
   2   0 -11 2288.87   68.59
  -2   0  11 2111.69   66.29
   1   0 -11   39.40   10.20
  -1   0  11   44.60    6.00
  -1   0  11   22.80    9.40
  -1   0  11   40.80    5.90
   0   0 -11    4.50    6.00
   0   0  11   -3.30    6.00
   0   0  11    1.10    5.10
   0   0  11    1.80    4.60
  -1   0 -11   25.80    9.90
  -1   0 -11   31.10   10.50
   1   0  11   49.70   11.30
   1   0  11   53.39   12.60
  -2   0 -11 2249.97   72.79
  -2   0 -11 2322.17   75.19
   2   0  11 2308.67   74.69
   2   0  11 2293.07   74.69
  -3   0 -11 6539.85  154.58
  -3   0 -11 6011.00  146.39
   3   0  11 6196.38  148.79
   3   0  11 6268.37  151.88
  -4   0 -11   76.89   21.10
   4   0  11   63.29   18.40
   4   0  11   35.90   15.40
   4   0  11  106.89   24.00
  -5   0 -11  -22.70   15.10
   5   0  11   -3.50   13.50
   5   0  11   26.50   15.40
   5   0  11  -28.70   15.40
   6   0  11  181.48   36.00
   6   0  11  209.88   38.50
   6   0  11  213.18   43.40
   7   0  11   74.89   29.20
   7   0  11  113.79   30.70
  -7   1  11   76.39   23.80
   6  -1 -11   47.10   18.80
  -6   1  11   26.50   15.00
   5  -1 -11   25.70   10.20
   5  -1 -11   11.40   12.50
  -5   1  11   30.40   14.60
   4  -1 -11    0.60    7.90
   4  -1 -11    7.90    5.70
   4  -1 -11   15.50    6.20
  -4   1  11   22.10   11.20
   3  -1 -11  736.63   38.00
   3  -1 -11  708.63   19.00
   3  -1 -11  711.23   19.00
  -3   1  11  691.73   36.60
   2  -1 -11 1881.91   55.79
  -2   1  11 1733.33   53.39
   1  -1 -11   85.29    8.10
   1  -1 -11   86.69   13.00
  -1   1  11   86.59    8.20
  -1   1  11   60.39   10.70
   0  -1 -11 1179.58   41.00
   0  -1 -11 1174.48   38.90
   0   1  11 1182.28   39.20
   0   1  11 1196.98   42.30
  -1  -1 -11   78.19   14.50
  -1  -1 -11   98.19   15.30
   1   1  11   77.79   13.90
   1   1  11   93.09   15.60
  -2  -1 -11 1835.92   65.19
  -2  -1 -11 1840.82   67.79
   2   1  11 1860.91   67.99
   2   1  11 1834.62   65.79
  -3  -1 -11  742.13   46.70
   3   1  11  773.92   45.10
   3   1  11  733.83   46.60
   3   1  11  715.53   44.20
  -4  -1 -11    1.70   12.70
   4   1  11   22.90   14.00
   4   1  11   10.00   11.70
   4   1  11   -2.60    9.50
  -5  -1 -11   48.30   22.10
   5   1  11   39.60   18.90
  -6  -1 -11   57.99   22.20
   6   1  11    7.80   14.20
  -7  -1 -11   47.80   29.70
   7   1  11   34.60   17.20
  -6   2  11   -1.30   12.70
   5  -2 -11   66.59   17.60
   5  -2 -11   81.19   22.50
  -5   2  11   79.79   18.70
   4  -2 -11  421.66   24.70
   4  -2 -11  407.66   23.30
   4  -2 -11  403.96   29.50
  -4   2  11  456.05   31.30
   3  -2 -11  930.31   32.70
   3  -2 -11  889.91   36.70
  -3   2  11  930.41   32.20
  -3   2  11  849.91   36.10
   2  -2 -11  570.14   24.70
   2  -2 -11  578.24   24.50
  -2   2  11  546.35   24.40
  -2   2  11  550.64   23.90
   1  -2 -11  765.62   27.90
   1  -2 -11  814.72   32.00
  -1   2  11  804.32   32.10
  -1   2  11  783.02   28.20
   0  -2 -11  952.80   35.10
   0  -2 -11 1009.90   40.70
   0   2  11 1021.20   36.80
   0   2  11  915.51   39.50
  -1  -2 -11  814.22   41.10
  -1  -2 -11  791.22   36.90
   1   2  11  797.72   37.70
   1   2  11  790.72   41.20
  -2  -2 -11  562.84   38.00
   2   2  11  572.64   36.40
   2   2  11  563.54   38.40
   2   2  11  575.64   36.30
  -3  -2 -11  832.72   51.69
   3   2  11  937.01   55.69
   3   2  11  875.61   50.89
   3   2  11  963.80   53.49
  -4  -2 -11  408.16   40.90
   4   2  11  384.46   40.60
   4   2  11  407.46   39.70
   4   2  11  365.66   38.50
  -5  -2 -11  118.99   30.40
   5   2  11   74.09   23.50
   5   2  11   98.09   27.80
   5   2  11   67.79   21.90
  -6  -2 -11    1.30   18.20
   6   2  11   23.70   20.00
  -7  -2 -11   54.89   28.60
   4  -3 -11  319.37   23.10
   4  -3 -11  447.86   31.10
   3  -3 -11  222.58   14.30
   3  -3 -11  184.88   20.70
  -3   3  11  188.08   19.80
  -3   3  11  220.78   14.00
   2  -3 -11  133.09   18.80
  -2   3  11  113.19   17.40
   1  -3 -11 1133.19   47.30
  -1   3  11 1141.59   47.50
  -1   3  11 1157.08   30.00
   0  -3 -11   17.10    9.10
   0   3  11   32.20    7.70
   0   3  11   11.50    6.10
   0   3  11   31.10   12.10
  -1  -3 -11 1180.18   55.49
   1   3  11 1213.08   47.90
   1   3  11 1188.18   47.20
   1   3  11 1124.69   55.49
  -2  -3 -11  124.89   24.80
   2   3  11  136.39   21.90
   2   3  11  128.99   21.50
   2   3  11  118.19   23.60
  -3  -3 -11  245.68   35.90
   3   3  11  227.88   34.70
   3   3  11  226.18   28.30
   3   3  11  232.68   32.10
  -4  -3 -11  446.66   45.00
   4   3  11  411.86   50.29
   4   3  11  343.77   38.50
   4   3  11  445.76   43.50
  -5  -3 -11  141.29   34.70
   5   3  11  170.98   35.90
   5   3  11  145.99   32.50
   5   3  11   97.09   27.00
  -6  -3 -11   45.30   24.10
   6   3  11   41.70   22.30
  -7  -3 -11   60.29   28.40
   7   3  11   24.70   20.00
   4  -4 -11  203.68   25.60
  -4   4  11  219.98   38.20
   3  -4 -11   10.30   12.10
  -3   4  11   -6.90    7.90
   2  -4 -11  199.48   25.30
  -2   4  11  223.98   24.20
   1  -4 -11  410.56   34.00
  -1   4  11  427.66   34.20
   0  -4 -11  163.18   26.20
   0   4  11  169.58   27.70
   0   4  11  173.28   16.10
   0   4  11  174.18   15.80
  -1  -4 -11  441.36   38.80
   1   4  11  471.55   41.20
   1   4  11  408.06   28.80
   1   4  11  433.46   29.90
  -2  -4 -11  174.68   30.90
   2   4  11  212.58   26.20
   2   4  11  164.68   30.20
   2   4  11  220.48   25.40
   3   4  11   -3.60   15.00
   3   4  11   -3.20   10.60
   3   4  11   12.10   11.40
  -4  -4 -11  219.38   40.50
   4   4  11  140.19   35.40
   4   4  11  153.58   34.30
   4   4  11  175.38   32.70
  -5  -4 -11   37.00   23.50
   5   4  11   21.50   19.40
  -6  -4 -11   63.89   30.00
   6   4  11    8.00   18.00
   3  -5 -11   55.39   19.70
  -3   5  11   66.59   20.10
   2  -5 -11   86.29   22.40
  -2   5  11   94.39   21.20
   1  -5 -11   82.59   21.40
  -1   5  11   61.69   19.40
   0  -5 -11   79.49   23.90
   0   5  11  116.39   14.50
   0   5  11   69.79   21.80
   0   5  11   79.59   12.70
  -1  -5 -11   58.89   20.70
   1   5  11   24.20   18.50
   1   5  11   67.49   15.60
   1   5  11   44.40   14.20
  -2  -5 -11   53.59   19.60
   2   5  11  126.09   22.40
   2   5  11   97.69   21.80
   2   5  11   33.70   22.00
  -3  -5 -11   14.90   17.20
   3   5  11   10.80   17.40
   3   5  11   32.60   16.80
   3   5  11  -12.10   14.10
  -4  -5 -11  176.78   36.50
   4   5  11  132.99   30.50
   4   5  11  120.49   28.70
  -5  -5 -11   70.79   27.20
   5   5  11  107.99   31.10
   3  -6 -11   35.30   21.70
   2  -6 -11   84.29   28.90
   1  -6 -11   63.49   35.00
  -1   6  11   19.30   17.60
   0  -6 -11   50.29   21.10
   0   6  11   46.70   20.50
  -1  -6 -11   47.50   21.20
   1   6  11   34.50   19.10
  -2  -6 -11  114.19   29.70
   2   6  11  145.29   25.70
  -3  -6 -11   -5.50   18.20
  -4  -6 -11  171.08   38.80
   4   6  11  222.08   39.00
   2  -7 -11   34.20   21.90
   1  -7 -11   23.50   19.90
   0  -7 -11   -8.50   14.30
  -1  -7 -11   40.30   21.50
  -2  -7 -11   60.89   26.60
  -3  -7 -11  -22.80   17.00
  -3  -7  12   27.50   25.60
  -3  -7  12   34.10   21.20
  -2  -7  12   -5.30   18.60
  -2  -7  12   30.90   22.30
  -1  -7  12   17.40   25.10
  -1  -7  12   15.60   17.50
   0  -7  12  296.77   51.49
   1  -7  12   11.60   22.40
   2  -7  12    0.20   21.30
   3  -7  12   35.10   27.30
  -4  -6  12   -2.50   22.50
  -4  -6  12   30.70   20.80
  -3  -6  12   -3.10   18.20
  -3  -6  12  -25.70   11.20
   2   6 -12  289.57   44.90
  -2  -6  12  331.17   49.70
  -2  -6  12  347.27   40.60
   1   6 -12   61.59   31.90
  -1  -6  12  -21.20   12.90
   0   6 -12   21.00   14.20
   0  -6  12    9.50   13.60
   0  -6  12   37.70   21.30
  -1   6 -12   31.00   16.70
   1  -6  12   48.80   20.60
   2  -6  12  376.96   47.90
   2  -6  12  338.37   36.40
   3  -6  12   -0.70   18.40
   4  -6  12   -7.30   18.50
  -5  -5  12  -15.50   15.90
  -5  -5  12  -32.10   17.30
   4   5 -12   22.10   17.20
  -4  -5  12   53.39   22.90
  -4  -5  12   18.80   17.80
   3   5 -12  157.08   35.10
   3   5 -12  106.09   28.40
  -3  -5  12  130.89   29.80
   2   5 -12  215.58   37.00
   2   5 -12  198.08   35.60
  -2  -5  12  226.88   37.80
  -2  -5  12  226.08   37.60
   1   5 -12  212.48   34.60
   1   5 -12  214.98   34.90
  -1  -5  12  225.58   34.10
  -1  -5  12  247.18   38.60
   0   5 -12   65.69   21.70
   0   5 -12   88.69   22.00
   0  -5  12   49.80   20.90
   0  -5  12  113.99   24.30
  -1   5 -12  219.88   42.00
  -1   5 -12  243.68   29.70
   1  -5  12  238.98   29.40
  -2   5 -12  225.08   37.00
  -2   5 -12  262.87   31.90
   2  -5  12  247.38   40.20
   2  -5  12  205.68   31.30
  -3   5 -12  107.89   27.80
  -3   5 -12  118.19   23.90
   3  -5  12   94.79   30.10
   3  -5  12   92.69   23.90
   4  -5  12   52.79   17.50
   4  -5  12   16.10   20.70
   5  -5  12   38.50   23.00
  -6  -4  12   42.70   26.70
  -5  -4  12   93.49   29.20
  -5  -4  12   85.99   25.00
   4   4 -12   43.40   22.30
   4   4 -12   31.20   16.40
  -4  -4  12   32.20   16.30
  -4  -4  12    4.30   13.50
   3   4 -12  360.86   42.10
   3   4 -12  445.76   41.80
  -3  -4  12  350.06   39.50
  -3  -4  12  377.46   37.20
   2   4 -12  621.04   46.40
   2   4 -12  701.13   49.70
  -2  -4  12  644.34   48.90
  -2  -4  12  687.33   48.50
   1   4 -12   64.39   18.30
   1   4 -12   49.30   16.60
  -1  -4  12   37.70   16.20
  -1  -4  12   24.60   14.20
   0   4 -12 1194.18   58.99
   0   4 -12 1160.18   62.39
   0  -4  12 1132.09   63.39
   0  -4  12 1080.69   56.89
  -1   4 -12    8.30   12.30
  -1   4 -12   33.80   15.10
   1  -4  12   36.40   16.50
   1  -4  12   26.50   13.60
  -2   4 -12  701.23   51.49
  -2   4 -12  655.93   44.20
   2  -4  12  579.54   42.90
   2  -4  12  648.84   51.19
  -3   4 -12  429.46   36.40
   3  -4  12  418.06   36.90
   3  -4  12  376.76   58.39
  -4   4 -12   54.99   22.90
  -4   4 -12    4.40   13.90
   4  -4  12   22.30   20.20
   4  -4  12   16.60   14.60
  -5   4 -12  154.28   45.10
   5  -4  12   24.40   18.70
   5  -4  12   72.39   22.80
   6  -4  12   -4.00   19.00
  -7  -3  12  -15.90   21.40
  -6  -3  12   12.20   14.90
  -5  -3  12   63.69   18.70
  -5  -3  12  140.89   32.10
   4   3 -12  803.72   50.29
   4   3 -12  830.12   61.19
  -4  -3  12  865.41   50.59
   3   3 -12  620.84   40.70
   3   3 -12  534.95   44.70
  -3  -3  12  659.93   41.80
  -3  -3  12  586.94   45.60
   2   3 -12  138.99   24.70
   2   3 -12  162.18   24.90
  -2  -3  12  131.79   23.90
  -2  -3  12   99.69   19.70
   1   3 -12  285.27   27.70
   1   3 -12  187.88   27.60
  -1  -3  12  201.78   25.40
  -1  -3  12  251.67   26.60
   0   3 -12    4.30    9.30
   0   3 -12    6.10    7.10
   0  -3  12    3.80    8.90
   0  -3  12   15.30    9.80
  -1   3 -12  190.68   28.20
  -1   3 -12  255.77   26.30
   1  -3  12  222.88   25.70
   1  -3  12  248.18   28.80
  -2   3 -12  123.89   24.90
  -2   3 -12  110.39   20.60
   2  -3  12  109.79   23.40
   2  -3  12  162.38   24.20
  -3   3 -12  706.23   50.79
  -3   3 -12  677.03   44.40
   3  -3  12  646.04   45.00
   3  -3  12  636.54   50.09
  -4   3 -12  800.42   51.99
   4  -3  12  825.22   62.79
   4  -3  12  902.31   56.59
   5  -3  12   53.69   23.60
   5  -3  12   66.29   23.50
   5  -3  12  114.29   29.00
   6  -3  12  -34.10   13.00
   6  -3  12   -2.20   12.70
   6  -3  12   22.70   19.20
   7  -3  12   -1.80   19.90
   7  -3  12    1.80   18.90
  -7  -2  12   -2.60   18.00
  -6  -2  12   -9.90   14.20
   5   2 -12  334.37   40.80
   5   2 -12  261.47   43.10
  -5  -2  12  293.57   43.30
  -5  -2  12  262.87   27.70
   4   2 -12  739.83   41.90
   4   2 -12  798.02   55.59
  -4  -2  12  757.02   53.69
  -4  -2  12  744.73   40.20
   3   2 -12  588.84   34.20
   3   2 -12  659.03   46.20
  -3  -2  12  628.24   34.70
  -3  -2  12  693.93   47.10
   2   2 -12  802.12   47.50
   2   2 -12  719.63   36.30
  -2  -2  12  834.82   47.40
  -2  -2  12  806.12   38.10
   1   2 -12  230.08   20.70
   1   2 -12  192.68   29.50
  -1  -2  12  152.58   23.20
  -1  -2  12  187.38   19.50
   0   2 -12 1349.36   55.49
   0   2 -12 1411.56   53.89
   0  -2  12 1382.56   57.19
  -1   2 -12  122.39   19.90
  -1   2 -12  186.28   22.40
   1  -2  12  165.88   24.10
   1  -2  12  130.19   21.00
  -2   2 -12  864.51   48.90
  -2   2 -12  824.02   46.00
   2  -2  12  882.51   47.10
   2  -2  12  823.42   48.50
  -3   2 -12  660.93   43.00
   3  -2  12  669.03   44.30
   3  -2  12  693.83   48.10
   3  -2  12  552.24   43.40
  -4   2 -12  777.82   50.89
   4  -2  12  720.53   53.19
   4  -2  12  780.92   54.99
   4  -2  12  753.82   51.09
   5  -2  12  306.57   34.90
   5  -2  12  271.47   43.30
   5  -2  12  387.36   42.50
   5  -2  12  340.07   39.40
   6  -2  12   21.60   17.40
   6  -2  12   10.60   15.00
   6  -2  12   22.70   17.50
   7  -2  12   10.80   21.10
   7  -2  12   18.10   20.40
  -7  -1  12   10.70   20.60
   6   1 -12   39.10   22.20
  -6  -1  12   30.60   21.50
   5   1 -12  202.58   33.20
   5   1 -12  169.78   26.30
  -5  -1  12  188.78   32.30
   4   1 -12  128.79   24.80
   4   1 -12   93.89   15.40
  -4  -1  12  150.58   16.50
  -4  -1  12   68.09   20.90
   3   1 -12  290.47   28.40
   3   1 -12  314.47   19.90
  -3  -1  12  321.87   19.80
  -3  -1  12  310.27   30.50
   2   1 -12   47.50   16.00
   2   1 -12   50.59    9.40
  -2  -1  12   18.80   11.60
  -2  -1  12   62.29    9.80
   1   1 -12 1015.50   45.80
   1   1 -12  952.60   33.90
  -1  -1  12  987.20   45.60
  -1  -1  12  970.60   34.40
   0   1 -12    5.10    5.70
   0   1 -12   11.60    8.50
   0  -1  12   12.60    7.60
   0  -1  12   17.40   10.80
  -1   1 -12  948.11   45.00
   1  -1  12  986.30   44.20
   1  -1  12 1073.29   47.80
   2  -1  12   44.80   13.80
   2  -1  12   55.49   15.70
  -3   1 -12  296.57   30.00
   3  -1  12  274.27   29.60
   3  -1  12  302.37   31.40
   3  -1  12  306.47   30.30
  -4   1 -12  130.29   26.00
   4  -1  12  104.79   24.40
   4  -1  12  136.39   27.50
   4  -1  12  113.49   24.60
   5  -1  12  221.28   34.90
   5  -1  12  149.69   30.90
   5  -1  12  191.38   34.20
   6  -1  12   37.50   22.80
   6  -1  12   41.80   21.40
   6  -1  12   43.90   22.00
   7  -1  12    8.20   21.00
   7  -1  12   37.60   24.30
  -7   0  12  -19.00   15.70
   6   0 -12    3.20   14.90
  -6   0  12   19.60   15.20
   5   0 -12 1592.24   75.89
   5   0 -12 1565.84   50.19
  -5   0  12 1536.95   73.49
   4   0 -12   40.60   15.60
   4   0 -12   53.69    9.20
   4   0 -12   42.30    8.00
  -4   0  12   42.90   14.80
   3   0 -12 1554.94   30.40
  -3   0  12 1717.53   65.29
   2   0 -12 1172.98   48.80
   1   0 -12  887.61   39.50
  -1   0  12  920.11   40.20
  -1   0  12  924.61   25.40
  -1   0  12  905.31   25.30
   0   0 -12 1703.63   55.49
   0   0  12 1656.43   55.29
   0   0  12 1616.24   46.60
   0   0  12 1618.24   46.90
  -1   0 -12  978.80   41.80
  -1   0 -12  928.61   42.00
   1   0  12  898.21   43.20
   1   0  12  887.61   40.10
  -2   0 -12 1147.59   52.39
  -2   0 -12 1164.28   51.99
   2   0  12 1191.28   53.39
   2   0  12 1215.98   53.69
  -3   0 -12 1587.64   67.89
  -3   0 -12 1616.64   71.39
   3   0  12 1701.43   69.99
   3   0  12 1742.63   72.09
  -4   0 -12  102.09   24.50
   4   0  12   57.99   18.00
   4   0  12   28.70   15.20
   4   0  12   60.19   18.80
  -5   0 -12 1519.05   98.59
   5   0  12 1413.66   79.49
   6   0  12   13.00   17.10
   7   0  12   64.69   25.70
   7   0  12   50.19   22.90
  -7   1  12    1.90   16.80
   6  -1 -12   46.30   20.40
  -6   1  12   27.80   16.60
   5  -1 -12  169.98   29.10
   5  -1 -12  175.18   24.10
  -5   1  12  214.88   26.70
   4  -1 -12  115.09   10.50
   4  -1 -12  117.49   10.90
   4  -1 -12  117.19   22.00
  -4   1  12   85.09   17.60
   3  -1 -12  318.17   26.30
   2  -1 -12   65.79   13.50
  -2   1  12   50.69   11.80
   1  -1 -12  938.01   37.00
   1  -1 -12  987.20   27.50
  -1   1  12  972.60   37.70
  -1   1  12  946.71   27.40
   0  -1 -12   10.40    5.90
   0  -1 -12    6.40    5.40
   0   1  12    8.00    6.40
   0   1  12    1.80    6.40
  -1  -1 -12  927.41   41.50
  -1  -1 -12 1006.90   43.00
   1   1  12  928.11   42.30
   1   1  12  996.30   43.30
  -2  -1 -12   71.59   16.30
  -2  -1 -12   54.19   15.40
   2   1  12   69.89   16.80
   2   1  12   39.70   15.40
  -3  -1 -12  336.27   32.80
   3   1  12  305.77   30.10
   3   1  12  289.47   30.50
  -4  -1 -12   85.49   22.90
   4   1  12   95.89   23.20
   4   1  12   94.59   22.40
   4   1  12   76.79   22.20
  -5  -1 -12  154.18   32.20
   5   1  12  209.68   35.30
   5   1  12  173.58   32.40
   5   1  12  247.08   38.90
  -6  -1 -12   34.50   24.10
   6   1  12   68.79   23.00
  -7  -1 -12    3.40   21.60
   7   1  12   -1.60   11.90
  -6   2  12   10.00   17.60
   5  -2 -12  326.77   31.20
  -5   2  12  280.37   29.20
   4  -2 -12  745.83   30.00
   4  -2 -12  760.92   30.90
   4  -2 -12  757.22   40.10
  -4   2  12  724.53   39.20
   3  -2 -12  588.64   31.00
   3  -2 -12  606.84   24.90
  -3   2  12  635.14   31.20
   2  -2 -12  847.02   31.80
   2  -2 -12  856.91   29.60
  -2   2  12  845.02   29.30
  -2   2  12  812.42   31.70
   1  -2 -12  174.18   14.60
   1  -2 -12  173.38   15.40
  -1   2  12  170.18   15.90
  -1   2  12  215.18   16.00
   0  -2 -12 1430.26   50.09
   0  -2 -12 1391.56   45.00
   0   2  12 1369.46   49.70
   0   2  12 1381.16   46.10
  -1  -2 -12  130.09   19.80
  -1  -2 -12  214.08   19.90
   1   2  12  159.68   17.80
   1   2  12  177.48   20.90
  -2  -2 -12  827.02   46.90
   2   2  12  909.71   50.29
   2   2  12  835.22   53.49
   2   2  12  837.72   44.60
  -3  -2 -12  654.83   46.60
   3   2  12  598.14   42.60
   3   2  12  627.04   43.60
   3   2  12  574.24   44.30
  -4  -2 -12  713.83   53.59
   4   2  12  772.02   56.89
   4   2  12  799.62   53.69
   4   2  12  648.94   49.99
  -5  -2 -12  224.78   39.40
   5   2  12  357.86   41.60
   5   2  12  255.17   41.20
   5   2  12  339.87   41.80
  -6  -2 -12   13.40   19.80
   6   2  12   12.70   16.50
  -7  -2 -12   14.00   26.70
   7   2  12   19.90   27.60
   4  -3 -12  805.12   39.20
   4  -3 -12  793.62   42.60
  -4   3  12  836.52   35.40
   3  -3 -12  647.54   24.70
   3  -3 -12  692.03   35.10
  -3   3  12  648.14   24.90
  -3   3  12  642.44   33.30
   2  -3 -12  146.09   17.80
   2  -3 -12  134.79    9.00
  -2   3  12  124.59    9.30
  -2   3  12  138.89   16.80
   1  -3 -12  225.58   21.60
   1  -3 -12  232.38   13.90
  -1   3  12  215.68   21.60
  -1   3  12  208.28   13.60
   0  -3 -12   11.50    8.30
   0   3  12    5.10    5.80
   0   3  12    1.80    7.70
   0   3  12   -3.40    4.40
  -1  -3 -12  193.08   23.40
   1   3  12  241.18   27.80
   1   3  12  246.78   22.00
  -2  -3 -12  111.29   23.00
   2   3  12  151.78   23.90
   2   3  12   92.49   22.90
   2   3  12  150.08   23.10
  -3  -3 -12  652.23   49.50
   3   3  12  627.34   45.20
   3   3  12  694.63   52.29
   3   3  12  554.24   43.10
   4   3  12  805.52   56.59
   4   3  12  858.41   74.89
   4   3  12  818.52   56.49
  -5  -3 -12   44.20   24.20
   5   3  12  137.79   31.10
   5   3  12   86.79   27.60
  -6  -3 -12   10.40   21.10
   6   3  12  -15.20    9.00
  -7  -3 -12   25.80   21.20
   7   3  12   20.90   24.70
   4  -4 -12   39.60   13.80
   3  -4 -12  407.16   33.20
  -3   4  12  335.37   35.10
   2  -4 -12  695.23   42.50
  -2   4  12  663.33   41.00
   1  -4 -12   40.60   14.60
  -1   4  12   45.00   14.20
  -1   4  12   38.20    5.80
   0  -4 -12 1204.98   59.99
   0   4  12 1205.88   41.10
   0   4  12 1126.79   58.59
   0   4  12 1167.78   40.80
  -1  -4 -12   46.60   16.10
   1   4  12   33.50   12.50
   1   4  12   39.40   12.20
   1   4  12   28.20   15.70
  -2  -4 -12  672.13   49.60
   2   4  12  654.93   42.40
   2   4  12  636.44   42.40
   2   4  12  668.23   52.09
  -3  -4 -12  386.96   42.80
   3   4  12  339.67   36.80
   3   4  12  359.46   36.30
  -4  -4 -12    3.70   14.10
   4   4  12   45.90   20.50
   4   4  12   13.80   16.60
   4   4  12   52.19   19.30
  -5  -4 -12   51.59   25.60
   5   4  12   56.09   24.70
  -6  -4 -12   53.19   31.00
   6   4  12   38.10   24.70
   3  -5 -12  144.59   25.60
  -3   5  12  115.89   25.30
   2  -5 -12  251.27   32.00
  -2   5  12  277.07   31.30
   1  -5 -12  209.68   32.00
  -1   5  12  171.38   29.70
   0  -5 -12  110.29   25.20
   0   5  12   43.60   10.60
   0   5  12   53.99   11.60
   0   5  12   66.79   21.00
  -1  -5 -12  216.38   35.60
   1   5  12  229.28   24.00
   1   5  12  239.58   39.40
   1   5  12  247.68   25.10
  -2  -5 -12  205.88   35.90
   2   5  12  229.68   39.60
   2   5  12  169.48   27.60
   2   5  12  244.68   32.60
  -3  -5 -12  215.68   39.50
   3   5  12  109.39   25.00
   3   5  12  173.78   37.10
   3   5  12  139.59   28.00
  -4  -5 -12   61.19   26.60
   4   5  12   44.00   22.70
   4   5  12   41.60   23.20
  -5  -5 -12  -17.50   17.80
   5   5  12   14.60   18.20
   3  -6 -12    9.90   14.90
   2  -6 -12  322.07   39.80
   1  -6 -12    5.20   16.30
  -1   6  12   15.60   15.10
   0  -6 -12   18.30   15.10
   0   6  12   40.90   22.20
  -1  -6 -12   14.00   16.40
   1   6  12   -4.60   17.80
  -2  -6 -12  375.86   44.90
   2   6  12  398.46   37.70
  -3  -6 -12   11.40   15.60
  -4  -6 -12  -18.70   15.10
   4   6  12   -7.30   16.80
   2  -7 -12   54.09   23.50
   1  -7 -12   38.00   21.70
   0  -7 -12  197.58   39.00
  -1  -7 -12    3.10   17.20
  -2  -7 -12   -8.30   15.40
  -3  -7 -12   19.00   16.40
  -3  -7  13   52.29   25.90
  -3  -7  13  -21.60   23.00
  -2  -7  13  -33.50   17.20
  -2  -7  13   35.70   22.00
  -1  -7  13   40.80   27.40
  -1  -7  13   27.90   19.20
   0  -7  13   28.10   22.60
   0  -7  13   52.59   30.80
   1  -7  13   28.60   21.00
   3  -7  13   28.80   23.80
  -4  -6  13   38.30   24.10
  -4  -6  13   -4.10   20.00
  -3  -6  13   56.09   24.40
  -3  -6  13   96.29   28.90
   2   6 -13   73.19   25.00
  -2  -6  13   16.90   19.40
  -2  -6  13   68.19   22.50
   1   6 -13  153.78   30.80
  -1  -6  13  248.68   39.60
  -1  -6  13  217.78   41.20
   0   6 -13   22.90   16.90
   0  -6  13   22.60   19.10
   0  -6  13   36.20   17.50
  -1   6 -13  189.98   32.20
   1  -6  13  184.38   32.60
   1  -6  13  194.78   39.20
   2  -6  13   34.80   18.20
   2  -6  13   58.99   27.80
   3  -6  13   38.90   24.60
   4  -6  13   17.50   24.40
  -5  -5  13   52.39   25.90
  -5  -5  13   67.79   25.40
   4   5 -13   -7.20   13.30
  -4  -5  13   -4.30   14.10
  -4  -5  13   -1.50   11.90
   3   5 -13  195.08   35.60
   3   5 -13   80.49   23.10
  -3  -5  13  110.89   27.50
   2   5 -13  219.98   35.40
   2   5 -13  192.38   35.60
  -2  -5  13  256.37   39.40
   1   5 -13   29.30   17.00
   1   5 -13   13.30   17.80
  -1  -5  13   28.40   15.80
  -1  -5  13   59.39   22.00
   0   5 -13  113.89   24.40
   0   5 -13  106.09   25.50
   0  -5  13  151.18   31.90
   0  -5  13  140.29   27.40
  -1   5 -13    4.40   14.60
  -1   5 -13   30.50   16.80
   1  -5  13   10.30   16.50
   1  -5  13   34.90   16.00
  -2   5 -13  260.27   35.70
  -2   5 -13  246.48   40.40
   2  -5  13  222.48   40.00
   2  -5  13  234.58   33.80
  -3   5 -13  111.39   25.00
   3  -5  13  123.39   27.00
   3  -5  13   70.69   27.50
   4  -5  13   -1.00   10.80
   4  -5  13  -26.00   13.00
   5  -5  13   12.80   20.10
  -5  -4  13   13.90   16.50
  -5  -4  13    9.90   15.80
   4   4 -13   96.09   29.20
   4   4 -13   56.39   22.00
  -4  -4  13   96.49   23.20
  -4  -4  13   71.09   23.60
   3   4 -13  398.26   38.50
   3   4 -13  420.56   51.69
  -3  -4  13  386.86   37.60
   2   4 -13   37.10   19.10
   2   4 -13   54.89   18.50
  -2  -4  13   42.00   17.70
  -2  -4  13   93.89   23.60
   1   4 -13  539.25   42.80
   1   4 -13  712.03   48.20
  -1  -4  13  688.13   48.60
  -1  -4  13  668.43   47.90
   0   4 -13  133.39   25.30
   0   4 -13  164.88   27.80
   0  -4  13  146.09   26.10
   0  -4  13   98.19   23.60
  -1   4 -13  589.14   42.60
  -1   4 -13  654.53   48.90
   1  -4  13  664.73   50.49
   1  -4  13  632.54   44.50
  -2   4 -13   51.39   20.40
  -2   4 -13   70.59   18.50
   2  -4  13   38.40   17.70
   2  -4  13   61.99   20.70
  -3   4 -13  466.75   46.60
  -3   4 -13  388.56   36.00
   3  -4  13  392.06   46.10
   3  -4  13  434.06   39.00
  -4   4 -13  103.09   23.70
   4  -4  13  102.09   25.00
   4  -4  13   97.49   28.10
  -5   4 -13   18.30   20.20
   5  -4  13  -24.50   13.80
   5  -4  13   17.50   18.20
   6  -4  13   52.29   25.90
  -6  -3  13   82.29   29.00
  -5  -3  13  270.37   44.40
  -5  -3  13  354.66   35.90
   4   3 -13  401.36   43.50
   4   3 -13  322.07   33.70
  -4  -3  13  449.36   46.00
  -4  -3  13  306.57   31.50
   3   3 -13   68.49   18.50
   3   3 -13   33.10   18.40
  -3  -3  13   47.40   16.60
  -3  -3  13   71.79   20.70
   2   3 -13  291.87   28.40
   2   3 -13  324.57   34.10
  -2  -3  13  278.57   28.90
  -2  -3  13  242.18   30.10
   1   3 -13  225.88   25.00
   1   3 -13  237.88   28.40
  -1  -3  13  277.07   28.40
  -1  -3  13  245.58   28.20
   0   3 -13   22.40   12.00
   0   3 -13   -2.70    6.30
   0  -3  13    3.10    9.00
   0  -3  13   14.60    9.30
  -1   3 -13  233.68   26.90
  -1   3 -13  199.08   28.30
   1  -3  13  249.08   27.90
   1  -3  13  210.08   25.90
  -2   3 -13  296.27   29.40
  -2   3 -13  260.37   31.50
   2  -3  13  321.57   30.40
   2  -3  13  332.77   33.80
  -3   3 -13   79.49   21.90
  -3   3 -13   61.89   18.50
   3  -3  13   48.00   17.10
   3  -3  13   86.29   22.70
  -4   3 -13  340.07   35.90
   4  -3  13  291.47   43.80
   4  -3  13  281.87   44.50
   4  -3  13  353.06   37.50
   5  -3  13  320.47   50.69
   5  -3  13  357.46   42.60
   6  -3  13   47.00   21.50
   6  -3  13   -3.50   16.40
  -6  -2  13   -3.80   14.30
   5   2 -13  101.49   27.60
  -5  -2  13   34.90   20.50
  -5  -2  13   64.89   16.90
   4   2 -13   15.10   11.10
   4   2 -13   38.80   18.30
  -4  -2  13   -6.70   14.00
  -4  -2  13   30.40   11.10
   3   2 -13  697.73   37.00
   3   2 -13  693.63   47.50
  -3  -2  13  713.83   36.10
  -3  -2  13  684.63   47.10
   2   2 -13   87.89   18.00
   2   2 -13   73.09   14.50
  -2  -2  13   80.99   19.40
  -2  -2  13   51.39   12.60
   1   2 -13 1220.58   48.60
   1   2 -13 1239.88   56.99
  -1  -2  13 1236.48   49.00
  -1  -2  13 1254.67   56.79
   0   2 -13  286.07   24.40
   0  -2  13  241.98   25.80
   0  -2  13  303.47   28.60
  -1   2 -13 1144.99   54.09
   1  -2  13 1311.77   57.29
   1  -2  13 1260.57   56.09
  -2   2 -13   74.79   19.00
  -2   2 -13   86.39   18.70
   2  -2  13   99.99   21.20
   2  -2  13   52.19   15.00
  -3   2 -13  737.13   46.60
   3  -2  13  748.23   50.89
   3  -2  13  769.92   51.99
   3  -2  13  703.73   46.10
  -4   2 -13   52.39   18.00
   4  -2  13   33.90   16.70
   4  -2  13   22.40   14.10
   4  -2  13   44.60   17.70
   5  -2  13  102.99   25.60
   5  -2  13   77.69   23.80
   5  -2  13   44.20   20.60
   6  -2  13   29.50   19.40
   6  -2  13   12.10   18.40
   7  -2  13   22.10   18.60
   7  -2  13   19.40   25.10
  -7  -1  13   10.00   20.00
   6   1 -13    4.90   21.60
  -6  -1  13   60.09   21.50
   5   1 -13   21.10   15.70
  -5  -1  13   31.80   10.80
  -5  -1  13   10.20   13.70
   4   1 -13  126.99   16.20
   4   1 -13  154.28   27.70
  -4  -1  13  133.19   15.60
  -4  -1  13  123.39   25.40
   3   1 -13 1601.54   45.10
   3   1 -13 1618.34   68.89
  -3  -1  13 1557.84   68.09
  -3  -1  13 1583.64   44.90
   2   1 -13 3900.31   77.89
   2   1 -13 3950.60  106.89
  -2  -1  13 3831.02  106.29
  -2  -1  13 3917.91   78.49
   1   1 -13  649.74   37.50
   1   1 -13  597.24   27.10
  -1  -1  13  617.64   27.70
  -1  -1  13  637.14   37.00
   0   1 -13  303.27   25.80
   0   1 -13  350.06   23.30
   0  -1  13  327.37   22.60
   0  -1  13  321.97   27.20
  -1   1 -13  599.84   36.80
   1  -1  13  645.74   36.40
   1  -1  13  672.83   38.70
  -2   1 -13 4055.69  109.69
   2  -1  13 4103.79  112.49
   2  -1  13 4050.19  111.09
   2  -1  13 4272.67  113.39
  -3   1 -13 1717.23   70.69
   3  -1  13 1566.04   70.59
   3  -1  13 1628.14   70.59
   3  -1  13 1475.45   69.69
  -4   1 -13  130.39   26.20
   4  -1  13  136.89   27.90
   4  -1  13  130.69   26.50
   4  -1  13  155.68   27.90
   5  -1  13   29.40   18.30
   5  -1  13   76.79   29.30
   5  -1  13   30.30   17.90
   6  -1  13   77.69   24.70
   6  -1  13   53.19   22.90
   7  -1  13   16.80   20.80
   7  -1  13    4.30   18.70
  -7   0  13    1.60   19.20
   6   0 -13  125.89   31.20
  -6   0  13    8.20   15.80
   5   0 -13  124.69   26.60
  -5   0  13  159.08   28.80
   4   0 -13    2.20    4.10
   4   0 -13    7.30   11.20
   4   0 -13    2.60    4.50
  -4   0  13   -5.00    8.50
   3   0 -13  342.87   30.10
  -3   0  13  318.97   28.40
   2   0 -13  287.07   25.50
  -2   0  13  247.08   23.80
   1   0 -13 8845.12  166.18
  -1   0  13 8676.73  135.59
  -1   0  13 8708.63  165.98
  -1   0  13 8668.53  135.59
   0   0 -13    6.40    6.50
   0   0  13    4.40    4.90
   0   0  13    0.90    5.00
  -1   0 -13 9121.99  175.88
  -1   0 -13 8936.71  170.08
   1   0  13 9094.79  171.18
   1   0  13 8930.41  175.38
  -2   0 -13  196.58   22.60
  -2   0 -13  219.38   22.90
   2   0  13  209.98   24.80
   2   0  13  280.07   32.30
  -3   0 -13  344.57   32.50
  -3   0 -13  425.06   36.00
   3   0  13  333.07   31.40
   3   0  13  361.46   33.40
  -4   0 -13    9.30   11.40
   4   0  13   -0.70    8.10
   4   0  13   30.40   15.70
   5   0  13  106.99   25.80
   5   0  13  135.99   30.20
   5   0  13  201.78   35.60
   6   0  13   13.60   17.80
   7   0  13   55.49   25.00
   7   0  13   34.90   22.20
  -7   1  13   14.10   21.50
   6  -1 -13   31.20   17.40
  -6   1  13   84.49   24.60
   5  -1 -13   50.49   18.60
  -5   1  13   36.70   16.20
   4  -1 -13  156.38    9.20
   4  -1 -13  145.29    8.90
   4  -1 -13  133.29   23.30
  -4   1  13  158.48   23.80
   3  -1 -13 1640.44   59.79
  -3   1  13 1526.35   57.69
   2  -1 -13 4080.99   94.29
  -2   1  13 3776.42   91.99
   1  -1 -13  626.94   22.10
   1  -1 -13  638.14   31.40
  -1   1  13  590.74   21.80
  -1   1  13  615.54   31.20
   0  -1 -13  337.97   21.80
   0  -1 -13  363.36   24.40
   0   1  13  350.86   24.50
   0   1  13  327.47   21.30
  -1  -1 -13  632.64   34.90
  -1  -1 -13  585.64   33.80
   1   1  13  597.74   34.10
  -2  -1 -13 3946.31  108.09
  -2  -1 -13 3898.21  106.09
   2   1  13 3963.80  112.49
   2   1  13 4032.50  107.89
  -3  -1 -13 1673.03   72.29
   3   1  13 1569.14   69.79
   3   1  13 1658.23   72.99
  -4  -1 -13  213.48   34.50
   4   1  13  146.19   27.00
   4   1  13  154.78   29.50
   4   1  13  174.88   29.30
  -5  -1 -13   28.40   18.50
   5   1  13   -4.10   16.00
   5   1  13   31.10   20.00
   5   1  13   31.90   19.30
   6   1  13  169.88   34.70
  -7  -1 -13    7.30   23.50
   7   1  13   -3.40   19.00
   5  -2 -13   71.19   18.30
  -5   2  13   55.69   16.90
   4  -2 -13   47.30   14.30
   4  -2 -13   27.80    7.40
   4  -2 -13   18.90    7.10
  -4   2  13   40.80   12.80
   3  -2 -13  729.93   25.10
   3  -2 -13  681.23   33.90
  -3   2  13  689.83   34.00
   2  -2 -13   84.29   12.80
   2  -2 -13   78.39    9.80
  -2   2  13   79.19   12.20
  -2   2  13   75.69   10.20
   1  -2 -13 1197.08   40.50
   1  -2 -13 1218.48   40.20
  -1   2  13 1236.48   41.70
  -1   2  13 1267.57   41.10
   0  -2 -13  259.77   21.50
   0  -2 -13  274.17   20.30
   0   2  13  261.17   20.30
   0   2  13  267.47   22.40
  -1  -2 -13 1295.27   50.89
  -1  -2 -13 1264.07   54.19
   1   2  13 1316.17   55.19
  -2  -2 -13  117.49   21.80
   2   2  13   63.69   17.00
   2   2  13  114.69   20.80
  -3  -2 -13  727.23   49.00
   3   2  13  709.83   46.40
   3   2  13  685.63   45.00
   3   2  13  659.23   47.30
  -4  -2 -13   39.50   19.00
   4   2  13   18.30   12.40
   4   2  13   27.90   18.30
   4   2  13   22.50   16.60
  -5  -2 -13   64.49   22.10
   5   2  13   31.40   16.50
   5   2  13   65.59   23.60
   5   2  13   32.50   16.70
  -6  -2 -13   13.10   19.10
   6   2  13   37.40   20.80
  -7  -2 -13    8.60   41.70
   7   2  13    1.30   18.90
   4  -3 -13  318.87   24.90
  -4   3  13  333.37   23.10
   3  -3 -13   72.09   14.40
   3  -3 -13   77.49   10.80
  -3   3  13  110.29   16.60
  -3   3  13  100.79   11.70
   2  -3 -13  315.37   15.30
   2  -3 -13  272.97   22.90
  -2   3  13  296.37   23.40
  -2   3  13  293.97   15.40
   1  -3 -13  229.08   15.20
   1  -3 -13  198.08   20.80
  -1   3  13  223.78   21.90
  -1   3  13  204.98   15.10
   0  -3 -13  -10.20    6.00
   0   3  13    9.80    6.80
   0   3  13   -9.60    7.20
  -1  -3 -13  227.98   25.50
   1   3  13  227.08   22.50
   1   3  13  268.97   23.80
   1   3  13  250.47   27.80
  -2  -3 -13  319.77   32.90
   2   3  13  321.77   33.90
   2   3  13  319.87   29.80
   2   3  13  318.17   29.50
  -3  -3 -13   58.59   20.70
   3   3  13   75.99   19.30
   3   3  13   55.39   20.30
   3   3  13   92.89   21.50
  -4  -3 -13  350.66   40.40
   4   3  13  312.67   37.50
   4   3  13  295.67   41.70
   4   3  13  363.46   44.60
  -5  -3 -13  423.06   47.30
   5   3  13  355.96   44.50
  -6  -3 -13  -29.50   17.90
   6   3  13   34.40   19.90
   3  -4 -13  416.56   33.60
   2  -4 -13   72.89   18.00
  -2   4  13   45.50   15.70
   1  -4 -13  700.43   43.50
  -1   4  13  593.54   40.60
  -1   4  13  626.04   20.30
  -1   4  13  659.43   20.70
   0  -4 -13  103.19   21.80
   0   4  13  111.69   23.30
   0   4  13  115.99   15.70
   0   4  13  106.29   15.50
  -1  -4 -13  642.84   46.50
   1   4  13  687.63   38.30
   1   4  13  641.84   47.80
   1   4  13  636.74   37.40
  -2  -4 -13   18.30   15.30
   2   4  13   40.60   17.40
   2   4  13   31.10   16.40
   2   4  13   45.00   15.10
   3   4  13  416.26   45.90
   3   4  13  419.66   40.40
   3   4  13  447.26   40.80
  -4  -4 -13  159.48   34.50
   4   4  13  104.49   26.00
   4   4  13   76.99   25.50
   4   4  13  125.29   28.20
  -5  -4 -13    0.00   17.40
   5   4  13    3.60   14.70
   6   4  13   31.10   22.50
   3  -5 -13  104.19   22.40
   2  -5 -13  248.78   31.00
  -2   5  13  229.18   28.80
   1  -5 -13   37.10   16.20
  -1   5  13   26.90   15.90
   0  -5 -13   84.29   23.80
   0   5  13   89.99   23.10
   0   5  13   83.19   13.90
   0   5  13   76.29   12.80
  -1  -5 -13   14.20   16.70
   1   5  13   22.90   12.40
   1   5  13   13.60   15.90
   1   5  13   17.60   10.50
  -2  -5 -13  186.98   34.40
   2   5  13  228.78   28.80
   2   5  13  231.78   28.30
   2   5  13  142.39   32.50
  -3  -5 -13   94.99   27.90
   3   5  13  135.59   28.70
   3   5  13  121.19   26.70
  -4  -5 -13   29.60   17.40
   4   5  13    2.10   17.40
   4   5  13   10.70   15.70
  -5  -5 -13   16.60   23.50
   5   5  13    4.20   19.40
   2  -6 -13   28.80   19.80
  -2   6  13   20.20   21.20
   1  -6 -13  207.28   41.60
  -1   6  13  164.58   31.30
   0  -6 -13   27.80   20.20
   0   6  13   18.10   18.10
  -1  -6 -13  217.38   39.40
   1   6  13  154.58   35.10
  -2  -6 -13   40.80   23.40
  -3  -6 -13  118.49   34.30
   3   6  13   93.69   25.80
  -4  -6 -13   38.40   39.50
   4   6  13   24.20   22.10
   2  -7 -13   29.00   19.40
   1  -7 -13   61.99   24.60
   0  -7 -13   52.79   22.90
  -1  -7 -13    2.90   21.40
  -2  -7 -13   -7.30   16.50
  -3  -7 -13  -24.90   16.20
  -3  -7  14   71.29   27.40
  -2  -7  14  -26.80   17.80
  -2  -7  14   18.10   19.20
  -1  -7  14   30.50   25.90
  -1  -7  14   44.10   20.60
   0  -7  14   12.80   17.30
   0  -7  14   -6.10   23.20
   1  -7  14   -8.70   22.50
   2  -7  14  -29.80   18.80
  -4  -6  14  146.19   35.70
  -4  -6  14   78.39   28.80
  -3  -6  14   54.49   28.70
  -3  -6  14   89.99   31.20
  -2  -6  14  235.68   40.20
  -2  -6  14  208.18   42.70
   1   6 -14    4.80   14.50
  -1  -6  14   12.60   17.50
  -1  -6  14   30.70   17.90
   0  -6  14   -6.60   14.10
   0  -6  14  -10.20   17.00
  -1   6 -14   27.80   15.80
   1  -6  14    5.60   20.80
   1  -6  14   24.70   18.30
   2  -6  14  173.18   30.00
   2  -6  14  209.48   41.10
   3  -6  14  143.89   37.00
  -5  -5  14   -2.10   18.20
   4   5 -14   32.10   19.40
  -4  -5  14   76.69   24.60
  -4  -5  14   34.70   20.10
   3   5 -14  146.09   37.10
   3   5 -14  137.89   32.60
  -3  -5  14  167.08   33.70
   2   5 -14   85.99   24.20
   2   5 -14  110.89   31.80
  -2  -5  14   88.99   25.40
  -2  -5  14  127.19   29.80
   1   5 -14   38.80   19.20
   1   5 -14   79.49   22.90
  -1  -5  14  100.69   28.20
  -1  -5  14   79.99   22.90
   0   5 -14   52.69   17.60
   0  -5  14   86.79   29.90
   0  -5  14   51.59   18.60
  -1   5 -14   90.69   23.20
  -1   5 -14   91.79   25.00
   1  -5  14  113.49   25.20
   1  -5  14  112.39   29.10
  -2   5 -14  108.29   24.20
  -2   5 -14   77.39   24.60
   2  -5  14  151.38   33.50
   2  -5  14  112.19   24.30
  -3   5 -14  187.78   34.50
   3  -5  14  152.78   36.60
   3  -5  14  153.08   30.80
   4  -5  14  -33.30   13.90
   4  -5  14   24.50   14.40
   5  -5  14   10.90   16.90
  -6  -4  14   31.20   27.40
  -5  -4  14  164.98   38.50
  -5  -4  14  155.28   32.00
   4   4 -14  251.97   31.50
  -4  -4  14  320.67   48.30
  -4  -4  14  196.28   31.10
   3   4 -14  414.06   40.60
   3   4 -14  416.26   44.40
  -3  -4  14  376.16   42.00
  -3  -4  14  429.16   39.00
   2   4 -14  468.35   40.80
   2   4 -14  447.56   44.50
  -2  -4  14  606.84   48.60
  -2  -4  14  485.05   41.80
   1   4 -14   83.39   22.00
   1   4 -14   86.49   21.70
  -1  -4  14   94.09   23.70
  -1  -4  14  111.19   25.00
   0   4 -14  343.47   34.10
   0   4 -14  354.56   35.30
   0  -4  14  366.76   37.80
   0  -4  14  261.67   30.70
  -1   4 -14  130.89   26.10
  -1   4 -14   87.69   21.50
   1  -4  14  106.39   26.10
   1  -4  14  110.99   24.80
  -2   4 -14  516.35   40.70
  -2   4 -14  505.35   45.50
   2  -4  14  548.35   49.60
   2  -4  14  496.95   43.90
  -3   4 -14  463.35   44.30
  -3   4 -14  347.57   35.90
   3  -4  14  440.16   46.70
   3  -4  14  406.36   38.50
  -4   4 -14  196.58   32.80
   4  -4  14  241.68   36.50
   4  -4  14  206.18   39.10
  -5   4 -14  105.49   35.50
   5  -4  14  167.68   35.10
   5  -4  14  211.18   39.80
   6  -4  14   48.30   30.10
  -6  -3  14  168.48   38.70
  -5  -3  14  122.99   23.60
  -5  -3  14   92.79   27.90
   4   3 -14  283.77   30.70
   4   3 -14  265.27   41.00
  -4  -3  14  292.27   29.70
  -4  -3  14  299.87   37.40
   3   3 -14  766.62   55.49
   3   3 -14  783.92   46.60
  -3  -3  14  755.52   44.60
  -3  -3  14  730.93   53.49
   2   3 -14  231.58   33.60
   2   3 -14  270.77   27.70
  -2  -3  14  230.78   27.60
  -2  -3  14  258.77   30.20
   1   3 -14   59.29   15.50
   1   3 -14   43.40   16.90
  -1  -3  14   59.99   18.20
  -1  -3  14   42.10   14.10
   0   3 -14   18.10   11.80
   0   3 -14   12.20   10.10
   0  -3  14   -4.40    8.20
   0  -3  14   23.90   12.10
  -1   3 -14   64.89   17.80
  -1   3 -14   64.39   18.20
   1  -3  14   55.99   17.90
   1  -3  14   40.70   14.90
  -2   3 -14  248.18   28.30
  -2   3 -14  301.77   31.70
   2  -3  14  297.67   33.90
   2  -3  14  256.97   29.50
  -3   3 -14  734.53   52.89
  -3   3 -14  771.52   49.40
   3  -3  14  768.12   50.79
   3  -3  14  886.71   59.69
  -4   3 -14  357.26   36.90
   4  -3  14  273.37   42.80
   4  -3  14  408.16   40.70
   4  -3  14  343.47   42.90
  -5   3 -14   87.49   25.30
   5  -3  14  121.89   30.20
   5  -3  14  121.09   33.30
   6  -3  14   74.99   27.40
   6  -3  14  124.59   33.90
  -7  -2  14   75.09   35.10
  -6  -2  14   63.29   24.70
   5   2 -14  117.39   27.40
  -5  -2  14  157.88   32.30
  -5  -2  14   95.89   19.70
   4   2 -14   23.80   12.50
   4   2 -14   42.80   19.50
  -4  -2  14   26.90   11.40
  -4  -2  14   22.10   16.20
   3   2 -14  426.76   39.50
   3   2 -14  463.05   30.20
  -3  -2  14  468.65   29.50
  -3  -2  14  398.46   39.00
   2   2 -14  581.64   42.40
   2   2 -14  552.44   31.90
  -2  -2  14  563.74   32.20
  -2  -2  14  520.45   39.80
   1   2 -14 1572.04   65.19
   1   2 -14 1479.05   54.19
  -1  -2  14 1539.85   55.89
  -1  -2  14 1549.54   65.49
   0   2 -14  229.08   22.60
   0   2 -14  245.28   24.50
   0  -2  14  261.67   24.50
   0  -2  14  254.17   25.90
  -1   2 -14 1599.54   64.19
  -1   2 -14 1428.16   61.89
   1  -2  14 1508.05   62.89
   1  -2  14 1498.45   62.59
  -2   2 -14  658.73   42.50
   2  -2  14  542.55   40.70
   2  -2  14  547.45   39.60
  -3   2 -14  408.06   37.10
   3  -2  14  469.85   42.40
   3  -2  14  441.86   38.70
   3  -2  14  426.46   39.20
  -4   2 -14   23.00   16.20
   4  -2  14   12.30   12.70
   4  -2  14   18.40   15.60
   4  -2  14   29.70   17.80
   5  -2  14   91.09   27.10
   5  -2  14  158.18   33.00
   5  -2  14  117.19   30.50
   6  -2  14   60.49   23.90
   6  -2  14   30.80   20.00
   7  -2  14   49.90   25.00
  -7  -1  14   -3.10   17.60
  -6  -1  14  272.67   44.30
  -5  -1  14  449.86   28.80
  -5  -1  14  508.85   47.20
   4   1 -14  328.07   36.10
   4   1 -14  290.07   20.80
  -4  -1  14  298.27   20.80
  -4  -1  14  279.27   33.60
   3   1 -14  217.58   30.70
   3   1 -14  241.58   16.60
  -3  -1  14  216.18   16.00
  -3  -1  14  168.08   26.70
   2   1 -14  386.26   32.50
   2   1 -14  343.27   19.20
  -2  -1  14  367.16   20.00
  -2  -1  14  396.56   32.10
   1   1 -14 1275.87   54.49
   1   1 -14 1249.68   41.40
  -1  -1  14 1279.07   41.90
  -1  -1  14 1236.28   54.69
   0   1 -14   -9.60    4.30
   0   1 -14   -5.30    4.50
   0  -1  14    3.20    6.80
   0  -1  14   -0.30    7.30
   1  -1  14 1212.68   52.49
   1  -1  14 1197.98   53.29
   1  -1  14 1271.77   52.99
  -2   1 -14  355.56   31.10
   2  -1  14  317.37   31.40
   2  -1  14  425.96   34.10
   2  -1  14  376.86   32.00
  -3   1 -14  268.37   29.90
   3  -1  14  194.48   29.60
   3  -1  14  241.08   30.00
   3  -1  14  248.98   29.70
  -4   1 -14  290.37   34.20
   4  -1  14  287.67   34.70
   4  -1  14  269.97   38.20
   4  -1  14  268.57   33.00
   5  -1  14  415.26   45.40
   5  -1  14  509.95   49.99
   5  -1  14  484.55   45.80
   5  -1  14  515.55   47.10
   6  -1  14  279.57   48.30
   6  -1  14  284.77   44.20
   7  -1  14  -10.30   18.30
   7  -1  14   17.50   20.50
  -7   0  14   38.50   22.40
   6   0 -14   16.60   14.80
  -6   0  14    4.80   12.50
   5   0 -14  299.37   35.00
  -5   0  14  356.96   37.30
   4   0 -14   43.50    6.20
   4   0 -14   22.20   14.80
   4   0 -14   38.60    5.70
  -4   0  14   40.60   15.20
   3   0 -14  483.95   35.70
  -3   0  14  384.06   31.70
   2   0 -14 1689.03   62.09
  -2   0  14 1635.44   61.39
   1   0 -14  576.74   34.00
  -1   0  14  575.14   22.00
  -1   0  14  575.54   21.80
   0   0 -14 1851.41   62.79
   0   0  14 1851.51   77.99
   0   0  14 1848.92   53.79
   0   0  14 1931.91   54.49
  -1   0 -14  540.75   34.50
   1   0  14  513.75   34.50
   1   0  14  543.95   32.90
  -2   0 -14 1690.63   66.19
  -2   0 -14 1619.54   65.69
   2   0  14 1589.14   64.69
   2   0  14 1699.33   67.29
  -3   0 -14  437.16   37.30
  -3   0 -14  397.76   36.80
   3   0  14  398.06   36.20
   3   0  14  443.56   37.50
  -4   0 -14   37.90   18.90
   4   0  14   12.50   12.10
   4   0  14   41.20   17.70
   5   0  14  245.78   37.90
   5   0  14  281.17   42.80
   5   0  14  318.97   46.50
   6   0  14  -22.40    8.50
   6   0  14    2.30   12.80
   7   0  14   12.00   18.70
   7   0  14   44.00   23.60
  -6   1  14  254.77   38.30
   5  -1 -14  470.05   41.10
  -5   1  14  537.15   41.30
   4  -1 -14  283.87   29.90
  -4   1  14  364.06   32.20
   3  -1 -14  210.68   22.60
  -3   1  14  240.68   24.10
   2  -1 -14  401.46   27.70
  -2   1  14  355.16   25.80
   1  -1 -14 1304.77   47.90
   1  -1 -14 1258.07   34.30
  -1   1  14 1185.28   33.90
  -1   1  14 1246.88   47.30
   0  -1 -14    9.20    6.40
   0  -1 -14    6.70    6.30
   0   1  14    2.70    6.60
   0   1  14    7.50    6.60
  -1  -1 -14 1232.28   50.79
   1   1  14 1223.48   50.49
   1   1  14 1253.17   52.19
  -2  -1 -14  386.36   32.10
  -2  -1 -14  345.27   30.10
   2   1  14  368.96   31.80
   2   1  14  333.87   30.90
  -3  -1 -14  219.58   31.70
  -3  -1 -14  207.28   25.50
   3   1  14  225.08   28.30
   3   1  14  186.68   29.30
  -4  -1 -14  313.37   37.70
   4   1  14  251.97   32.00
   4   1  14  351.46   38.20
   4   1  14  274.87   38.00
  -5  -1 -14  462.85   48.70
   5   1  14  444.66   46.00
   5   1  14  482.35   47.30
   5   1  14  511.45   50.29
  -6  -1 -14  366.36   54.29
   6   1  14  279.37   45.60
  -7  -1 -14    6.10   23.90
  -5   2  14  138.79   24.40
   4  -2 -14   28.50   12.70
   4  -2 -14   21.00    5.90
   4  -2 -14   15.40    5.50
  -4   2  14   -5.70    7.50
   3  -2 -14  437.86   28.40
   3  -2 -14  431.16   17.30
  -3   2  14  466.75   28.70
   2  -2 -14  500.45   21.60
   2  -2 -14  537.45   27.90
  -2   2  14  531.25   22.20
  -2   2  14  547.45   28.20
   1  -2 -14 1552.24   47.30
   1  -2 -14 1490.55   47.70
  -1   2  14 1515.85   48.30
  -1   2  14 1585.94   48.40
   0  -2 -14  295.17   22.00
   0  -2 -14  279.77   22.30
   0   2  14  256.67   21.70
   0   2  14  257.07   22.20
  -1  -2 -14 1479.05   56.49
  -1  -2 -14 1577.94   61.39
   1   2  14 1527.65   61.09
   1   2  14 1589.94   58.59
  -2  -2 -14  554.04   40.10
   2   2  14  572.44   41.10
   2   2  14  572.54   38.80
  -3  -2 -14  422.76   39.60
   3   2  14  407.56   40.00
   3   2  14  453.15   39.50
   3   2  14  419.96   37.40
  -4  -2 -14   26.30   16.10
   4   2  14    1.90   16.20
   4   2  14   23.10   15.30
   4   2  14    0.40   12.50
  -5  -2 -14  116.99   30.30
   5   2  14  100.49   26.50
   5   2  14   88.79   24.90
   5   2  14   74.99   29.20
  -6  -2 -14    8.30   20.70
   6   2  14   67.29   22.60
  -7  -2 -14    5.60   27.30
   7   2  14   45.90   23.00
  -4   3  14  349.77   24.60
   3  -3 -14  781.22   29.90
   3  -3 -14  770.22   34.90
  -3   3  14  744.13   34.50
  -3   3  14  772.92   30.00
   2  -3 -14  295.77   23.00
   2  -3 -14  261.67   15.60
  -2   3  14  273.47   22.30
  -2   3  14  261.77   16.10
   1  -3 -14   60.59   13.80
   1  -3 -14   49.80    9.90
  -1   3  14   58.19   10.60
  -1   3  14   60.19   14.30
   0  -3 -14    8.20    6.60
   0  -3 -14   -0.80    6.90
   0   3  14    2.80    7.30
   0   3  14   15.50   10.50
  -1  -3 -14   38.60   14.00
   1   3  14   47.40   15.80
   1   3  14   39.90   12.10
   1   3  14   75.49   15.90
  -2  -3 -14  273.17   31.20
   2   3  14  286.17   33.10
   2   3  14  285.17   29.10
   2   3  14  297.57   29.30
  -3  -3 -14  802.82   55.19
   3   3  14  783.12   51.19
   3   3  14  798.32   51.89
   3   3  14  759.72   54.69
  -4  -3 -14  349.07   41.20
   4   3  14  236.48   41.00
   4   3  14  382.56   47.20
  -5  -3 -14   88.99   28.00
   5   3  14  103.79   28.60
   6   3  14  140.79   34.70
   3  -4 -14  476.45   34.60
  -3   4  14  373.86   30.80
   2  -4 -14  479.65   34.90
  -2   4  14  425.26   39.00
   1  -4 -14   96.59   20.40
  -1   4  14  108.89   21.40
  -1   4  14   67.19    9.20
  -1   4  14   64.99    9.00
   0  -4 -14  290.77   30.60
   0   4  14  374.46   35.50
   0   4  14  324.77   22.60
   0   4  14  327.77   23.20
  -1  -4 -14   90.59   21.80
   1   4  14   95.39   17.90
   1   4  14   80.39   18.40
   1   4  14  103.89   23.20
  -2  -4 -14  470.85   43.60
   2   4  14  521.35   38.10
   2   4  14  489.35   38.50
   2   4  14  461.65   45.30
  -3  -4 -14  453.95   46.40
   3   4  14  471.45   49.30
   3   4  14  400.76   39.20
   3   4  14  398.76   38.30
  -4  -4 -14  243.38   41.10
   4   4  14  208.98   35.60
   4   4  14  202.78   34.10
  -5  -4 -14  118.19   32.80
   5   4  14  159.18   33.50
  -6  -4 -14   68.19   31.30
   3  -5 -14  155.18   26.20
   2  -5 -14   93.09   21.70
  -2   5  14  104.69   24.30
   1  -5 -14   37.40   17.00
  -1   5  14   69.09   20.60
   0  -5 -14   32.50   14.70
   0   5  14    4.20   13.30
   0   5  14   42.70   10.80
  -1  -5 -14   63.69   20.50
   1   5  14   66.69   16.10
   1   5  14   56.49   21.20
  -2  -5 -14  110.69   26.80
   2   5  14  135.79   31.60
   2   5  14  104.79   22.40
   2   5  14   83.19   20.90
  -3  -5 -14  126.69   30.60
   3   5  14  110.39   27.70
   3   5  14  142.89   28.30
  -4  -5 -14   57.19   24.00
   4   5  14   43.20   20.90
   4   5  14    1.50   18.50
  -5  -5 -14   54.69   32.40
   5   5  14    8.70   18.80
   2  -6 -14  172.38   33.40
   1  -6 -14   22.90   16.70
  -1   6  14    1.10   15.90
   0  -6 -14   18.90   16.50
   0   6  14    8.20   17.60
  -1  -6 -14   25.90   19.90
   1   6  14    8.50   17.00
  -2  -6 -14  240.78   43.60
  -3  -6 -14   93.59   28.80
   3   6  14   96.59   26.30
  -4  -6 -14  158.58   48.60
   4   6  14   65.59   25.90
   2  -7 -14   36.00   35.00
   1  -7 -14    5.50   15.10
   0  -7 -14  -13.40   17.10
  -1  -7 -14   44.20   24.60
  -2  -7 -14    4.10   20.80
  -2  -7  15   29.10   21.70
  -2  -7  15   92.29   33.40
  -1  -7  15   64.89   29.90
  -1  -7  15   38.10   19.30
   0  -7  15   34.30   25.40
   0  -7  15   63.19   23.60
   1  -7  15   57.09   31.10
   2  -7  15    1.10   25.30
  -4  -6  15   15.70   24.20
  -4  -6  15   31.60   26.10
  -3  -6  15   16.00   19.20
  -3  -6  15    4.90   13.90
  -2  -6  15   28.50   22.90
  -2  -6  15    5.50   16.40
   1   6 -15   24.50   19.30
  -1  -6  15   12.30   16.70
  -1  -6  15   22.00   18.90
   0   6 -15  107.79   27.00
   0  -6  15  130.89   29.80
   0  -6  15  137.19   35.10
   1  -6  15   24.80   17.50
   1  -6  15    0.70   19.60
   2  -6  15   16.40   21.30
   2  -6  15   -0.50   16.90
   3  -6  15   27.10   22.20
   4  -6  15   12.00   24.40
  -4  -5  15   38.90   22.30
  -4  -5  15    1.90   15.80
   3   5 -15  186.68   33.60
  -3  -5  15  130.29   35.20
  -3  -5  15  184.48   34.20
   2   5 -15  202.28   36.20
  -2  -5  15  178.78   35.70
  -2  -5  15  190.98   36.30
   1   5 -15   95.89   25.60
  -1  -5  15  129.99   29.70
  -1  -5  15  111.79   28.10
   0   5 -15  169.28   32.50
   0   5 -15  122.59   27.20
   0  -5  15  245.08   38.40
  -1   5 -15   96.09   23.40
  -1   5 -15   97.59   25.80
   1  -5  15  103.69   28.60
   1  -5  15  138.09   29.40
  -2   5 -15  192.98   35.10
  -2   5 -15  116.69   27.70
   2  -5  15  199.08   40.10
   2  -5  15  246.58   35.90
  -3   5 -15  166.68   31.90
   3  -5  15  155.88   30.80
   3  -5  15  174.98   36.70
   4  -5  15   71.39   26.00
   4  -5  15    6.10   18.00
  -6  -4  15   77.59   30.00
  -5  -4  15   42.90   23.80
   4   4 -15  204.78   32.60
  -4  -4  15  180.58   37.80
  -4  -4  15  233.88   34.80
   3   4 -15  506.35   44.60
   3   4 -15  518.35   47.80
  -3  -4  15  634.74   47.70
  -3  -4  15  595.74   52.19
   2   4 -15  411.66   43.30
   2   4 -15  416.36   38.30
  -2  -4  15  437.26   39.80
  -2  -4  15  422.66   42.70
   1   4 -15  153.38   29.90
   1   4 -15  198.08   30.80
  -1  -4  15  218.58   34.90
  -1  -4  15  212.88   33.40
   0   4 -15   21.50   14.70
   0   4 -15   24.80   15.10
   0  -4  15   60.09   21.30
   0  -4  15   46.30   15.90
  -1   4 -15  200.38   31.30
  -1   4 -15  214.88   32.00
   1  -4  15  191.38   30.60
   1  -4  15  189.78   32.10
  -2   4 -15  350.76   39.10
  -2   4 -15  398.36   37.30
   2  -4  15  427.56   41.70
   2  -4  15  382.56   40.90
  -3   4 -15  589.24   51.09
  -3   4 -15  652.33   47.40
   3  -4  15  493.15   43.80
   3  -4  15  591.04   51.59
  -4   4 -15  232.28   34.50
   4  -4  15  162.78   35.00
   4  -4  15  236.18   37.90
  -5   4 -15  -24.30   19.80
   5  -4  15   48.60   23.60
   5  -4  15   27.70   20.90
   6  -4  15   13.10   23.50
  -6  -3  15   15.00   20.60
  -5  -3  15   87.69   28.60
   4   3 -15   68.59   19.70
   4   3 -15   60.59   23.60
  -4  -3  15   44.40   20.70
  -4  -3  15   84.19   20.20
   3   3 -15   24.60   16.70
   3   3 -15    6.40   11.50
  -3  -3  15    8.50   11.10
  -3  -3  15    8.40   13.90
   2   3 -15  965.80   50.19
   2   3 -15  937.81   58.79
  -2  -3  15 1009.90   58.69
  -2  -3  15  882.61   49.40
   1   3 -15  568.44   42.00
   1   3 -15  493.15   36.60
  -1  -3  15  522.35   38.60
  -1  -3  15  620.84   44.70
   0   3 -15   -0.70   10.00
   0   3 -15   12.60   10.30
   0  -3  15    3.30    7.40
   0  -3  15   -4.30    8.10
  -1   3 -15  616.94   42.80
  -1   3 -15  572.64   41.70
   1  -3  15  584.14   42.50
   1  -3  15  596.64   44.00
  -2   3 -15  899.91   51.99
  -2   3 -15  970.00   58.49
   2  -3  15  968.40   58.89
   2  -3  15  879.11   53.29
  -3   3 -15    3.10    9.60
   3  -3  15   18.00   17.30
   3  -3  15    8.00   13.70
  -4   3 -15   80.09   22.70
   4  -3  15   83.89   24.40
   4  -3  15   61.59   23.00
   4  -3  15   86.89   24.90
  -5   3 -15   84.99   25.60
   5  -3  15  130.09   30.80
   5  -3  15  133.89   33.00
   6  -3  15   44.40   25.00
   6  -3  15   17.50   16.50
  -6  -2  15   43.40   24.10
   5   2 -15    6.20   17.70
  -5  -2  15   35.00   20.30
   4   2 -15  311.77   26.60
   4   2 -15  287.07   41.80
  -4  -2  15  343.67   37.60
   3   2 -15  742.83   37.60
   3   2 -15  871.21   55.49
  -3  -2  15  743.33   50.69
  -3  -2  15  805.42   38.60
   2   2 -15  763.02   48.80
   2   2 -15  794.22   37.80
  -2  -2  15  770.42   49.20
  -2  -2  15  737.13   37.40
   1   2 -15  436.26   29.90
   1   2 -15  514.75   37.90
  -1  -2  15  491.25   32.30
  -1  -2  15  410.96   35.20
   0   2 -15  162.78   24.40
   0   2 -15  123.89   19.60
   0  -2  15  159.28   26.40
   0  -2  15  172.78   20.20
  -1   2 -15  587.04   39.50
  -1   2 -15  502.15   35.80
   1  -2  15  441.56   34.70
   1  -2  15  430.46   35.30
  -2   2 -15  829.22   48.60
   2  -2  15  838.62   51.49
   2  -2  15  762.62   48.00
  -3   2 -15  746.43   49.80
   3  -2  15  796.12   53.89
   3  -2  15  798.92   51.89
   3  -2  15  742.53   51.49
  -4   2 -15  360.16   37.70
   4  -2  15  290.57   43.90
   4  -2  15  348.27   38.60
   4  -2  15  247.58   44.50
  -5   2 -15   55.49   21.00
   5  -2  15   49.60   20.30
   5  -2  15   36.20   20.20
   5  -2  15   15.40   18.80
   6  -2  15    9.20   20.50
   6  -2  15    9.70   18.30
   7  -2  15  -22.50   19.70
   7  -2  15   28.10   23.30
  -7  -1  15  -27.50   17.40
  -6  -1  15   39.40   22.30
   5   1 -15  176.28   34.00
   4   1 -15 1110.49   64.29
   4   1 -15 1121.19   38.40
  -4  -1  15 1177.28   65.39
  -4  -1  15 1233.28   40.10
   3   1 -15  383.76   19.90
   3   1 -15  334.07   33.30
  -3  -1  15  436.96   21.30
  -3  -1  15  366.86   33.50
   2   1 -15 1044.50   34.40
   2   1 -15 1054.19   53.89
  -2  -1  15 1023.90   34.30
  -2  -1  15 1072.69   53.89
   1   1 -15  651.13   30.10
   1   1 -15  660.23   40.40
  -1  -1  15  681.83   41.20
  -1  -1  15  692.13   30.90
   0  -1  15   -7.20    7.20
   0  -1  15   15.40    7.80
  -1   1 -15  654.03   41.10
   1  -1  15  646.34   40.00
   1  -1  15  724.43   40.40
   1  -1  15  679.63   39.00
  -2   1 -15 1069.49   54.39
   2  -1  15 1057.89   55.09
   2  -1  15 1068.59   54.49
   2  -1  15 1025.50   53.39
  -3   1 -15  433.96   37.90
   3  -1  15  373.76   36.20
   3  -1  15  352.56   36.40
   3  -1  15  358.96   35.70
  -4   1 -15 1154.08   65.99
   4  -1  15 1221.08   68.79
   4  -1  15 1242.68   72.29
   4  -1  15 1190.08   69.99
   5  -1  15  176.88   34.30
   5  -1  15  131.39   31.10
   5  -1  15  222.58   38.90
   5  -1  15  151.78   31.30
   6  -1  15   56.69   23.60
   6  -1  15    9.20   16.70
   7  -1  15   19.90   26.00
   7  -1  15   31.70   27.20
  -7   0  15    3.60   17.80
   6   0 -15  -13.90   12.50
  -6   0  15    9.70   13.50
   5   0 -15  244.48   36.80
  -5   0  15  282.77   34.60
   4   0 -15  197.68   30.70
  -4   0  15  151.38   27.80
   3   0 -15  126.59   23.10
  -3   0  15  148.79   24.50
   2   0 -15 2797.22   87.59
  -2   0  15 2959.30   87.69
   1   0 -15  154.58   19.30
  -1   0  15  164.48   12.60
  -1   0  15  167.48   20.80
  -1   0  15  168.18   12.80
   0   0 -15    2.00    6.80
   0   0  15    1.90    8.00
   0   0  15   -0.80    4.30
   0   0  15   -0.30    5.20
  -1   0 -15  168.68   28.00
   1   0  15  207.98   21.50
   1   0  15  176.58   22.20
  -2   0 -15 2966.50   92.89
  -2   0 -15 2890.21   91.89
   2   0  15 2897.51   93.29
   2   0  15 2756.42   90.39
  -3   0 -15  131.19   25.20
  -3   0 -15  107.29   22.30
   3   0  15  126.79   25.10
   3   0  15  123.69   24.40
  -4   0 -15  211.08   33.20
  -4   0 -15  178.68   32.70
   4   0  15  197.18   32.30
   4   0  15  168.58   31.30
   5   0  15  295.17   43.60
   5   0  15  286.27   41.00
   5   0  15  224.98   39.90
   6   0  15   -6.30   16.60
   7   0  15   16.50   19.00
   7   0  15   16.50   20.50
  -6   1  15   24.80   17.40
   5  -1 -15  122.09   25.50
  -5   1  15  188.58   29.90
   4  -1 -15 1169.48   58.29
  -4   1  15 1250.47   58.89
   3  -1 -15  418.26   31.40
  -3   1  15  414.06   31.30
   2  -1 -15 1068.69   45.70
   1  -1 -15  655.63   35.00
   1  -1 -15  639.44   24.20
  -1   1  15  629.34   34.50
  -1   1  15  708.33   25.60
   0  -1 -15    7.90    6.10
   0  -1 -15   13.90    8.10
   0   1  15    7.50    6.50
   0   1  15   24.20   11.20
  -1  -1 -15  658.53   37.30
  -1  -1 -15  668.33   38.00
   1   1  15  724.93   38.80
   1   1  15  663.23   39.20
  -2  -1 -15 1080.69   53.19
  -2  -1 -15 1055.09   53.49
   2   1  15 1175.38   56.69
   2   1  15 1157.28   56.19
  -3  -1 -15  383.96   37.20
  -3  -1 -15  497.15   39.50
   3   1  15  389.96   37.30
   3   1  15  427.96   38.30
  -4  -1 -15 1248.28   71.79
   4   1  15 1300.17   70.59
   4   1  15 1259.17   70.09
   4   1  15 1313.77   73.89
  -5  -1 -15  140.69   32.60
   5   1  15  168.88   34.20
   5   1  15  178.38   34.20
   5   1  15   97.19   27.80
  -6  -1 -15   69.69   27.10
   6   1  15   69.89   22.60
   7   1  15   27.20   20.60
  -5   2  15   45.00   16.90
   4  -2 -15  346.57   30.40
  -4   2  15  321.47   27.80
   3  -2 -15  676.83   35.70
   3  -2 -15  737.93   20.00
   3  -2 -15  750.62   19.60
  -3   2  15  777.02   37.90
   2  -2 -15  825.42   36.30
   2  -2 -15  785.12   26.90
  -2   2  15  800.62   27.30
  -2   2  15  770.62   35.00
   1  -2 -15  482.35   27.40
   1  -2 -15  491.85   25.60
  -1   2  15  469.55   27.60
  -1   2  15  478.25   25.90
   0  -2 -15  138.69   19.60
   0  -2 -15  156.88   16.80
   0   2  15  129.49   19.30
   0   2  15  141.99   19.60
  -1  -2 -15  463.35   32.90
  -1  -2 -15  465.75   32.00
   1   2  15  460.55   32.20
   1   2  15  468.75   34.50
  -2  -2 -15  840.12   47.20
  -2  -2 -15  804.82   48.70
   2   2  15  793.42   46.80
   2   2  15  824.32   49.90
  -3  -2 -15  815.42   53.99
   3   2  15  718.53   50.99
   3   2  15  742.53   50.09
   3   2  15  763.42   51.19
  -4  -2 -15  349.67   38.90
   4   2  15  228.08   44.30
   4   2  15  297.57   36.70
   4   2  15  316.97   37.80
  -5  -2 -15   -2.60   14.80
   5   2  15   -0.40   16.90
   5   2  15   46.70   24.60
   5   2  15   16.10   16.10
  -6  -2 -15   46.30   24.40
   6   2  15   79.69   25.40
  -7  -2 -15   59.19   29.40
   7   2  15   19.60   23.10
  -4   3  15   69.69   14.10
   3  -3 -15   15.90    8.50
   3  -3 -15   12.20    7.60
  -3   3  15   17.20    7.30
  -3   3  15    0.20    7.20
   2  -3 -15  981.30   33.30
   2  -3 -15  919.11   39.80
  -2   3  15 1019.30   41.60
  -2   3  15 1023.60   34.20
   1  -3 -15  544.45   40.00
   1  -3 -15  567.64   26.60
  -1   3  15  531.85   33.10
  -1   3  15  561.14   27.20
   0  -3 -15   13.50    8.90
   0  -3 -15   20.60    8.70
   0   3  15   -0.10    6.40
   0   3  15  -14.50    7.00
  -1  -3 -15  556.44   39.20
   1   3  15  606.94   42.40
   1   3  15  534.25   34.60
  -2  -3 -15  981.90   57.89
   2   3  15 1026.40   59.59
   2   3  15  966.10   51.59
   2   3  15 1012.90   53.39
  -3  -3 -15   60.99   19.90
   3   3  15    8.30   13.60
   3   3  15    8.00   15.80
   3   3  15   -1.70   14.20
  -4  -3 -15   71.59   25.80
   4   3  15   68.49   24.00
   4   3  15   78.79   27.10
   4   3  15   92.69   28.10
  -5  -3 -15  130.89   32.30
   5   3  15  169.48   35.70
  -6  -3 -15   43.80   27.90
   6   3  15   16.90   21.20
   3  -4 -15  545.55   35.60
  -3   4  15  552.24   36.90
   2  -4 -15  356.36   30.60
   1  -4 -15  219.18   25.90
  -1   4  15  188.48   14.20
  -1   4  15  180.58   14.00
  -1   4  15  230.88   26.90
   0  -4 -15   17.90   12.20
   0   4  15   30.90   10.40
   0   4  15   20.60   15.50
   0   4  15   33.50   10.50
  -1  -4 -15  188.18   29.20
   1   4  15  171.08   31.70
   1   4  15  170.08   23.80
   1   4  15  226.08   24.30
  -2  -4 -15  436.06   42.10
   2   4  15  402.66   34.40
   2   4  15  370.76   36.70
   2   4  15  374.96   41.10
  -3  -4 -15  518.75   50.19
   3   4  15  588.84   46.70
   3   4  15  523.55   51.49
   3   4  15  551.14   44.90
  -4  -4 -15  177.38   36.40
   4   4  15  150.18   32.10
   4   4  15  195.68   36.60
  -5  -4 -15   23.10   16.80
   5   4  15   21.70   18.80
  -6  -4 -15  -15.30   19.50
   2  -5 -15  171.58   27.80
  -2   5  15  138.79   27.10
   1  -5 -15   50.39   18.00
  -1   5  15  108.09   24.20
   0  -5 -15   96.99   22.90
   0   5  15  130.69   17.40
   0   5  15  151.38   29.20
  -1  -5 -15  103.59   26.20
   1   5  15   96.99   27.00
   1   5  15   85.89   17.50
   1   5  15   88.49   26.20
  -2  -5 -15  160.48   32.40
   2   5  15  131.09   32.00
   2   5  15  169.58   28.20
   2   5  15  200.78   29.70
  -3  -5 -15  132.89   30.20
   3   5  15  174.58   31.30
   3   5  15  149.79   31.50
  -4  -5 -15   41.40   19.70
   4   5  15   40.50   21.00
   4   5  15    8.70   19.80
  -5  -5 -15   17.70   25.30
   5   5  15   15.50   20.70
   2  -6 -15   -2.50   13.10
   1  -6 -15   27.50   16.80
  -1   6  15    9.80   17.80
   0  -6 -15  102.99   28.80
   0   6  15  105.19   30.50
  -1  -6 -15   34.00   20.00
   1   6  15    5.00   19.30
  -2  -6 -15   23.80   18.90
  -3  -6 -15   20.90   19.10
   3   6  15    3.40   19.90
  -4  -6 -15   11.10   20.50
   4   6  15   52.79   22.20
   1  -7 -15   12.60   20.70
   0  -7 -15    6.50   18.20
  -1  -7 -15   11.50   21.30
  -2  -7 -15   15.20   23.40
  -2  -7  16   15.20   22.40
  -2  -7  16   41.00   28.50
  -1  -7  16    7.70   26.30
  -1  -7  16   65.89   26.20
   0  -7  16   64.49   22.30
   0  -7  16   -1.20   23.60
   2  -7  16   34.00   29.10
  -4  -6  16  -45.20   18.40
  -4  -6  16    6.30   23.90
  -3  -6  16   13.80   23.10
  -3  -6  16   28.60   20.60
  -2  -6  16    7.40   19.30
  -2  -6  16    1.20   17.30
   1   6 -16   71.39   25.80
  -1  -6  16  140.19   35.10
  -1  -6  16  106.39   28.00
   0   6 -16   18.60   17.70
   0  -6  16   42.70   22.30
   0  -6  16    2.20   21.10
  -1   6 -16  107.29   28.40
   1  -6  16  121.39   29.90
   1  -6  16  119.49   36.00
   2  -6  16   -0.70   15.40
   2  -6  16   24.60   17.30
   3  -6  16  -20.30   18.00
   4  -6  16  -15.10   19.60
  -5  -5  16  -15.10   20.20
  -4  -5  16  282.97   48.80
  -4  -5  16  198.18   35.30
   3   5 -16    3.40   14.70
  -3  -5  16  -12.30   16.30
  -3  -5  16  -17.40   10.60
   2   5 -16  486.15   55.59
   2   5 -16  507.35   49.60
  -2  -5  16  444.56   47.30
   1   5 -16    8.00   15.70
   1   5 -16   12.80   13.10
   0   5 -16   14.70   14.20
   0   5 -16    3.00   13.50
   0  -5  16   11.10   15.10
   0  -5  16   14.90   15.90
  -1   5 -16   15.00   15.50
  -1   5 -16   -2.00   12.00
   1  -5  16   22.80   17.50
   1  -5  16   17.50   14.90
  -2   5 -16  395.46   43.10
  -2   5 -16  439.56   54.89
   2  -5  16  379.76   52.79
   2  -5  16  412.96   41.80
   3  -5  16    5.10   16.40
   3  -5  16   -7.00   10.90
   4  -5  16  243.38   38.80
   4  -5  16  227.78   45.30
   5  -5  16   -4.90   21.10
  -6  -4  16   66.89   27.20
  -5  -4  16  214.48   41.90
  -4  -4  16   60.59   23.40
  -4  -4  16   37.70   17.10
   3   4 -16   23.00   19.20
   3   4 -16   25.60   14.30
  -3  -4  16    9.60   15.20
  -3  -4  16  -11.90   12.50
   2   4 -16   45.20   19.00
   2   4 -16   88.29   24.40
  -2  -4  16   51.39   18.80
  -2  -4  16   70.29   22.60
   1   4 -16  317.07   36.70
   1   4 -16  283.07   33.10
  -1  -4  16  320.67   36.60
  -1  -4  16  343.87   37.80
   0   4 -16   -4.00   10.50
   0   4 -16    1.60   11.30
   0  -4  16   18.50   13.80
   0  -4  16    3.90   11.20
  -1   4 -16  274.37   34.40
  -1   4 -16  331.07   35.40
   1  -4  16  298.37   35.50
   1  -4  16  321.87   39.00
  -2   4 -16   59.89   19.20
   2  -4  16   59.69   23.30
   2  -4  16   51.69   20.90
  -3   4 -16   -2.50   11.90
  -3   4 -16   26.40   18.20
   3  -4  16   19.20   14.20
   3  -4  16  -18.30   13.80
  -4   4 -16    5.80   19.10
   4  -4  16   57.89   21.30
  -5   4 -16  130.39   32.70
   5  -4  16  215.08   42.60
   5  -4  16   60.69   24.30
   6  -4  16   75.29   29.70
  -6  -3  16   17.10   19.00
  -5  -3  16  157.18   35.20
   4   3 -16  603.74   45.20
   4   3 -16  593.34   53.89
  -4  -3  16  621.24   54.79
  -4  -3  16  557.44   39.40
   3   3 -16  110.89   26.40
   3   3 -16  141.49   23.80
  -3  -3  16   82.49   19.50
  -3  -3  16   81.49   24.60
   2   3 -16   63.49   16.40
   2   3 -16   99.09   24.40
  -2  -3  16   98.99   23.70
  -2  -3  16   70.49   17.90
   1   3 -16    4.40    9.20
   1   3 -16   15.90   13.70
  -1  -3  16    4.40   10.60
  -1  -3  16    9.50   10.10
   0   3 -16   -2.20    8.90
   0   3 -16    3.50    9.40
   0  -3  16    2.20    9.80
   0  -3  16   -1.70    9.60
  -1   3 -16   28.90   13.00
  -1   3 -16   13.50   12.40
   1  -3  16   16.60   12.90
   1  -3  16   -5.90    8.70
  -2   3 -16   74.09   21.30
  -2   3 -16  103.59   22.90
   2  -3  16   86.89   22.00
   2  -3  16   34.40   15.70
  -3   3 -16   80.59   21.30
   3  -3  16  141.29   32.10
   3  -3  16   81.59   23.50
  -4   3 -16  549.85   48.00
   4  -3  16  492.45   47.10
   4  -3  16  563.14   53.69
   4  -3  16  650.53   57.09
  -5   3 -16  110.49   28.80
   5  -3  16   54.39   25.00
   5  -3  16  124.49   30.40
   6  -3  16   25.10   19.20
   6  -3  16   51.29   23.80
  -7  -2  16   27.70   24.30
  -6  -2  16    4.40   17.20
   5   2 -16  206.68   37.80
  -5  -2  16  226.28   38.40
   4   2 -16  234.58   23.60
  -4  -2  16  213.98   36.50
   3   2 -16  538.95   43.90
   3   2 -16  553.04   32.20
  -3  -2  16  540.05   31.70
  -3  -2  16  605.24   47.50
   2   2 -16  188.88   20.00
   2   2 -16  133.59   25.60
  -2  -2  16  162.08   26.90
  -2  -2  16  163.68   19.80
   1   2 -16  298.67   28.80
   1   2 -16  330.97   26.60
  -1  -2  16  268.87   30.10
   0   2 -16   70.69   15.90
   0   2 -16   79.59   18.30
   0  -2  16   54.49   16.40
   0  -2  16   58.69   14.80
  -1   2 -16  305.37   30.30
  -1   2 -16  302.77   29.20
   1  -2  16  277.37   28.80
   1  -2  16  300.37   29.40
  -2   2 -16  199.08   29.90
   2  -2  16  160.48   27.80
   2  -2  16  251.47   29.60
   2  -2  16  234.98   32.90
  -3   2 -16  517.55   41.30
   3  -2  16  560.14   44.00
   3  -2  16  567.74   47.50
   3  -2  16  533.35   46.10
  -4   2 -16  231.38   36.20
   4  -2  16  227.08   37.20
   4  -2  16  196.38   34.90
   4  -2  16  243.78   50.29
  -5   2 -16  199.08   36.10
   5  -2  16  201.78   39.20
   5  -2  16  195.68   36.90
   6  -2  16   26.20   20.50
   6  -2  16    3.10   16.30
   7  -2  16  -10.00   19.50
   7  -2  16  -13.60   19.90
  -7  -1  16   62.99   27.00
  -6  -1  16   41.30   20.90
   5   1 -16   33.40   18.80
  -5  -1  16   10.80   14.10
   4   1 -16 1357.66   41.00
   4   1 -16 1271.27   70.49
  -4  -1  16 1498.75   74.59
  -4  -1  16 1481.55   42.60
   3   1 -16   37.50   16.40
   3   1 -16   26.90    7.20
  -3  -1  16   27.10    6.90
  -3  -1  16   24.50   13.80
   2   1 -16   96.89   11.90
   2   1 -16   80.09   19.40
  -2  -1  16   74.89   18.70
  -2  -1  16  100.29   11.80
   1   1 -16  971.20   37.70
   1   1 -16  960.70   50.09
  -1  -1  16  976.20   38.00
  -1  -1  16  994.10   50.49
   0   1 -16  163.38   24.10
   0  -1  16  139.29   16.90
   0  -1  16  200.38   27.70
  -1   1 -16  916.91   49.40
   1  -1  16  895.01   48.60
   1  -1  16  892.91   45.50
   1  -1  16  900.41   46.20
  -2   1 -16  102.79   20.80
   2  -1  16  109.09   21.80
   2  -1  16   87.29   20.80
   2  -1  16  126.99   23.30
  -3   1 -16    7.50    9.90
   3  -1  16   14.60   14.20
   3  -1  16   18.10   12.20
   3  -1  16    0.60    9.10
  -4   1 -16 1505.95   76.19
   4  -1  16 1535.55   79.79
   4  -1  16 1522.65   81.79
   4  -1  16 1431.96   75.99
   5  -1  16    6.70   14.90
   5  -1  16   21.00   16.80
   5  -1  16   25.50   16.50
   6  -1  16  -16.60   14.60
   6  -1  16   -6.10   13.60
   7  -1  16    3.20   24.20
   7  -1  16   66.09   31.50
  -7   0  16   -2.30   19.60
   6   0 -16   17.60   17.00
  -6   0  16   21.70   17.20
   5   0 -16   11.20   16.70
  -5   0  16   12.90   15.00
   4   0 -16   66.89   19.90
  -4   0  16   69.29   18.50
   3   0 -16 1159.38   57.29
  -3   0  16 1158.08   56.89
   2   0 -16  920.61   47.60
  -2   0  16  841.52   46.00
   1   0 -16  982.90   47.00
  -1   0  16  929.31   31.10
  -1   0  16  938.21   31.20
  -1   0  16  928.31   46.60
   0   0 -16  756.62   41.50
   0   0  16  787.72   35.10
   0   0  16  782.92   42.20
   0   0  16  712.93   33.90
  -1   0 -16  978.00   49.70
   1   0  16 1077.49   47.90
   1   0  16 1050.59   51.49
  -2   0 -16  886.31   49.80
   2   0  16  823.72   48.20
   2   0  16  851.01   49.40
  -3   0 -16 1158.18   63.09
  -3   0 -16 1131.79   60.39
   3   0  16 1179.08   62.59
   3   0  16 1140.49   62.19
  -4   0 -16   66.69   20.50
   4   0  16   69.29   20.00
   4   0  16   61.59   19.40
   5   0  16   37.40   20.20
   5   0  16   45.60   20.50
   5   0  16   48.60   20.30
   6   0  16   43.40   18.90
   6   0  16   15.50   18.70
   7   0  16  -17.90   24.30
  -6   1  16   14.30   19.70
   5  -1 -16   13.90   11.10
  -5   1  16   15.80   13.60
   4  -1 -16 1399.76   63.89
  -4   1  16 1486.65   65.89
   3  -1 -16    9.20   11.10
  -3   1  16   24.30   11.90
   2  -1 -16   77.49   17.00
  -2   1  16   93.29   17.70
   1  -1 -16  903.51   42.20
   1  -1 -16  908.61   30.40
  -1   1  16  926.31   31.20
   0  -1 -16  153.98   16.40
   0  -1 -16  154.68   18.40
   0   1  16  158.48   22.10
   0   1  16  137.59   15.90
  -1  -1 -16 1004.70   47.30
   1   1  16  854.01   46.40
   1   1  16  970.00   46.70
  -2  -1 -16  100.49   19.70
  -2  -1 -16  142.89   24.20
   2   1  16   99.19   21.10
   2   1  16  108.59   21.90
  -3  -1 -16   46.60   15.00
  -3  -1 -16   16.20   13.30
   3   1  16   26.30   15.60
   3   1  16   17.20   14.30
  -4  -1 -16 1566.34   80.29
   4   1  16 1489.75   77.89
   4   1  16 1414.56   77.89
   4   1  16 1410.26   74.59
  -5  -1 -16    1.00   12.50
   5   1  16   32.20   16.60
   5   1  16    1.10   15.20
   5   1  16   11.60   11.30
  -6  -1 -16    6.70   19.80
   6   1  16   23.50   17.60
  -7  -1 -16   26.80   27.50
   7   1  16   64.29   30.60
  -5   2  16  254.77   28.80
  -4   2  16  190.28   23.40
   3  -2 -16  560.84   33.20
   2  -2 -16  156.38   17.90
   2  -2 -16  193.18   13.00
  -2   2  16  179.68   13.10
  -2   2  16  182.48   18.30
   1  -2 -16  274.17   19.80
   1  -2 -16  303.77   22.90
  -1   2  16  296.67   23.10
  -1   2  16  280.37   20.70
   0  -2 -16   74.99   15.00
   0  -2 -16   65.19   13.30
   0   2  16   81.49   17.40
   0   2  16   61.59   14.60
  -1  -2 -16  308.67   27.80
  -1  -2 -16  384.86   35.80
   1   2  16  277.97   26.00
  -2  -2 -16  152.08   25.80
  -2  -2 -16  197.38   28.00
   2   2  16  178.98   26.40
   2   2  16  153.68   26.80
  -3  -2 -16  564.04   46.30
   3   2  16  550.64   44.30
   3   2  16  517.15   45.80
   3   2  16  566.94   43.80
   4   2  16  244.78   43.80
   4   2  16  186.68   34.20
   4   2  16  216.98   39.20
  -5  -2 -16  232.98   39.40
   5   2  16  328.17   49.20
  -6  -2 -16   32.20   23.40
   6   2  16   -3.80   18.40
  -7  -2 -16  -49.10   19.50
   7   2  16  -12.50   18.10
   3  -3 -16  102.59   14.70
   3  -3 -16  104.69   14.60
  -3   3  16  131.99   15.40
  -3   3  16   84.49   13.40
   2  -3 -16   46.70   10.00
   2  -3 -16   64.19   12.90
  -2   3  16   48.50   12.20
  -2   3  16   56.39   10.90
   1  -3 -16    6.70    7.20
  -1   3  16   20.80    7.80
  -1   3  16    5.00    9.60
   0  -3 -16    3.70    7.60
   0  -3 -16    3.50    7.30
   0   3  16   21.90    9.90
  -1  -3 -16  -11.40    6.10
   1   3  16    1.10   10.00
   1   3  16   12.10   10.20
  -2  -3 -16   57.19   17.70
   2   3  16   73.89   18.50
   2   3  16   77.79   21.00
   2   3  16   77.99   19.90
  -3  -3 -16   83.79   22.20
   3   3  16  106.29   26.00
   3   3  16  103.79   25.00
   3   3  16  122.89   26.60
  -4  -3 -16  602.84   54.69
   4   3  16  609.44   51.49
   4   3  16  609.64   54.89
   4   3  16  635.04   51.09
  -5  -3 -16   95.59   30.80
   5   3  16  129.39   32.20
  -6  -3 -16   59.19   27.20
   6   3  16   21.60   20.20
   3  -4 -16    3.90    8.60
   2  -4 -16   82.59   18.10
   1  -4 -16  341.57   31.00
  -1   4  16  283.37   29.90
  -1   4  16  335.37   19.70
  -1   4  16  320.77   19.30
   0  -4 -16   -0.70   10.30
   0   4  16   11.80   13.10
   0   4  16   -5.80    7.00
   0   4  16    9.80    8.30
  -1  -4 -16  350.16   35.90
   1   4  16  385.16   30.60
   1   4  16  360.36   37.60
   1   4  16  338.17   35.90
  -2  -4 -16   30.60   17.40
   2   4  16   86.99   20.70
   2   4  16   18.80   14.10
   2   4  16   55.49   20.60
  -3  -4 -16   12.00   14.80
   3   4  16   11.10   14.90
   3   4  16   31.30   16.30
   3   4  16    2.40   14.90
  -4  -4 -16   15.80   15.70
   4   4  16   33.20   19.00
   4   4  16   12.70   15.40
  -5  -4 -16   98.19   34.60
   5   4  16  115.19   33.40
  -6  -4 -16   57.39   31.70
   6   4  16   62.29   24.50
   2  -5 -16  447.46   37.60
  -2   5  16  436.96   39.60
   1  -5 -16   39.10   17.20
  -1   5  16   -2.70   15.90
   0  -5 -16  -11.50   11.70
   0   5  16   17.40   15.60
  -1  -5 -16   -6.90   14.40
   1   5  16   32.00   20.60
   1   5  16   20.10   12.90
  -2  -5 -16  399.46   44.30
   2   5  16  495.75   41.10
   2   5  16  416.56   46.80
   2   5  16  448.46   39.40
  -3  -5 -16    4.00   17.00
   3   5  16    2.80   14.00
  -4  -5 -16  257.07   46.50
   4   5  16  180.28   36.00
  -5  -5 -16   -1.70   15.90
   5   5  16  -15.90   16.90
   2  -6 -16  -10.10   12.60
   1  -6 -16  161.98   33.20
  -1   6  16  160.28   31.80
   0  -6 -16   37.40   19.90
   0   6  16   44.90   22.00
  -1  -6 -16  133.09   30.70
  -2  -6 -16    6.50   15.10
  -3  -6 -16   14.70   16.80
  -4  -6 -16    3.70   17.40
   4   6  16   -1.90   18.30
   1  -7 -16   57.19   25.90
   0  -7 -16   19.60   19.10
  -1  -7 -16  109.09   28.20
  -2  -7  17   -6.60   29.20
  -2  -7  17   22.40   25.70
  -1  -7  17   20.80   26.50
  -1  -7  17  -24.40   15.00
   0  -7  17   46.90   33.90
   0  -7  17   39.20   22.20
   1  -7  17   -2.00   24.50
   2  -7  17   -6.30   25.40
  -4  -6  17   59.69   31.10
  -4  -6  17   80.39   31.50
  -3  -6  17   63.89   26.00
  -3  -6  17   62.99   27.00
  -2  -6  17   40.90   23.70
  -2  -6  17   34.70   24.10
  -1  -6  17   54.59   23.00
  -1  -6  17   56.69   25.20
   0   6 -17   68.29   23.80
   0  -6  17   25.80   18.60
   0  -6  17   17.40   22.60
  -1   6 -17   89.49   26.80
   1  -6  17   73.39   24.70
   1  -6  17  120.39   35.00
   2  -6  17   41.40   19.20
   2  -6  17  -15.40   17.30
   3  -6  17   63.29   28.80
   4  -6  17   33.40   28.60
  -5  -5  17  188.08   41.10
  -4  -5  17   73.49   26.30
  -4  -5  17    4.40   19.40
   3   5 -17   61.39   19.40
  -3  -5  17   46.50   20.60
  -3  -5  17   60.79   22.20
   2   5 -17  344.37   39.20
   2   5 -17  267.17   42.70
  -2  -5  17  404.56   47.10
   1   5 -17   35.70   16.90
   1   5 -17    8.00   15.90
  -1  -5  17   -2.30   13.00
  -1  -5  17   27.10   20.60
   0   5 -17   15.20   16.00
   0  -5  17   23.90   18.90
   0  -5  17   12.60   16.10
  -1   5 -17   26.70   15.80
  -1   5 -17   17.40   15.40
   1  -5  17   58.49   24.30
   1  -5  17   23.30   19.50
  -2   5 -17  253.17   47.40
   2  -5  17  361.46   42.20
   2  -5  17  331.07   50.39
  -3   5 -17   -1.00   19.30
   3  -5  17   46.40   21.40
   3  -5  17   15.00   16.50
   4  -5  17   73.39   25.40
   4  -5  17   59.89   22.60
   5  -5  17  123.09   36.70
  -6  -4  17  -46.70   16.10
  -5  -4  17   64.69   29.20
  -4  -4  17   53.69   19.90
  -4  -4  17   56.39   23.40
   3   4 -17  202.88   31.00
   3   4 -17  165.58   34.50
  -3  -4  17  255.77   30.80
  -3  -4  17  246.68   41.60
   2   4 -17   -0.80   11.20
   2   4 -17   18.40   14.30
  -2  -4  17   20.50   15.50
   1   4 -17  126.09   26.00
   1   4 -17   83.19   24.30
  -1  -4  17  149.49   30.00
  -1  -4  17  118.29   27.50
   0   4 -17   30.00   15.60
   0   4 -17   26.30   15.60
   0  -4  17   -5.40   12.10
   0  -4  17   -0.30   12.80
  -1   4 -17  104.39   24.50
  -1   4 -17  129.49   27.90
   1  -4  17  104.49   27.60
   1  -4  17   66.09   19.90
  -2   4 -17    9.90   15.80
  -2   4 -17   16.50   15.30
   2  -4  17   15.40   16.00
   2  -4  17   30.80   23.60
  -3   4 -17  189.88   32.60
  -3   4 -17  205.18   38.80
   3  -4  17  218.68   38.30
   3  -4  17  226.78   37.20
  -4   4 -17   -7.10   16.80
   4  -4  17   23.30   20.30
   4  -4  17   21.40   20.40
   5  -4  17  151.68   35.00
   5  -4  17   91.29   30.30
   6  -4  17    7.30   20.30
   6  -4  17  -20.40   26.00
  -6  -3  17    9.50   23.00
  -5  -3  17  267.87   45.70
   4   3 -17    8.90   16.60
  -4  -3  17  -15.50   12.20
  -4  -3  17   -6.00   11.70
   3   3 -17  428.96   35.30
   3   3 -17  487.35   54.49
  -3  -3  17  477.75   53.49
  -3  -3  17  538.35   38.30
   2   3 -17  353.66   32.00
   2   3 -17  410.96   40.50
  -2  -3  17  386.26   33.40
  -2  -3  17  412.06   41.10
   1   3 -17   40.90   17.20
   1   3 -17   60.39   16.60
  -1  -3  17   24.80   14.50
  -1  -3  17   34.70   16.50
   0   3 -17  112.69   24.40
   0   3 -17  139.79   25.10
   0  -3  17  142.49   26.30
   0  -3  17  153.28   26.10
  -1   3 -17   38.60   16.70
  -1   3 -17   44.90   16.40
   1  -3  17   26.20   15.80
   1  -3  17   44.80   17.60
  -2   3 -17  390.26   36.20
  -2   3 -17  446.36   42.10
   2  -3  17  431.56   40.50
   2  -3  17  390.96   40.70
  -3   3 -17  430.66   39.60
   3  -3  17  489.45   44.30
   3  -3  17  522.35   56.79
  -4   3 -17   12.10   15.60
   4  -3  17   20.80   19.60
   4  -3  17  -20.90   16.00
  -5   3 -17  161.58   35.20
   5  -3  17  253.67   41.70
   5  -3  17  357.76   44.80
   6  -3  17   27.70   21.50
   6  -3  17   24.20   19.30
  -6  -2  17    2.30   15.60
  -5  -2  17  265.77   42.80
   4   2 -17  212.28   35.80
  -4  -2  17  315.37   26.60
   3   2 -17  607.74   33.40
   3   2 -17  721.93   52.39
  -3  -2  17  585.64   32.40
  -3  -2  17  563.34   47.40
   2   2 -17  104.99   23.50
   2   2 -17  110.69   17.40
  -2  -2  17  110.59   18.20
  -2  -2  17   87.99   22.10
   1   2 -17  889.01   43.30
   1   2 -17  924.71   53.39
  -1  -2  17 1044.20   57.09
  -1  -2  17  846.12   42.90
   0   2 -17  790.12   48.10
   0   2 -17  658.83   48.10
   0  -2  17  636.44   44.20
   0  -2  17  746.73   42.00
  -1   2 -17  900.91   52.09
  -1   2 -17  886.01   49.90
   1  -2  17  926.71   53.59
   1  -2  17  846.02   49.20
  -2   2 -17   79.49   20.30
   2  -2  17  117.49   24.20
   2  -2  17  135.39   26.50
   2  -2  17  133.99   27.20
  -3   2 -17  603.54   46.60
   3  -2  17  654.23   51.49
   3  -2  17  647.44   49.10
   3  -2  17  457.55   43.40
  -4   2 -17  360.26   40.20
   4  -2  17  272.07   41.40
   4  -2  17  351.76   40.00
   4  -2  17  356.66   42.10
  -5   2 -17  212.68   37.80
   5  -2  17  247.38   41.90
   5  -2  17  212.28   40.40
   6  -2  17   -6.60   14.90
   6  -2  17   -1.20   14.20
  -7  -1  17  -32.70   19.40
  -6  -1  17   18.60   17.80
   5   1 -17   82.79   26.00
  -5  -1  17   78.19   23.20
   4   1 -17    4.60   12.10
  -4  -1  17   10.10    6.10
  -4  -1  17  -10.00   11.90
   3   1 -17  368.16   18.50
   3   1 -17  374.96   36.40
  -3  -1  17  353.46   18.80
  -3  -1  17  379.66   36.20
   2   1 -17 2371.86   57.69
   2   1 -17 2444.16   87.39
  -2  -1  17 2334.27   57.79
  -2  -1  17 2327.37   85.69
   1   1 -17 1233.68   44.20
   1   1 -17 1209.78   57.09
  -1  -1  17 1218.68   58.19
  -1  -1  17 1234.18   44.10
   0   1 -17   77.69   18.70
   0  -1  17   71.99   15.20
   0  -1  17   53.69   16.00
   0  -1  17   73.49   14.50
  -1   1 -17 1314.57   60.69
   1  -1  17 1202.58   54.39
   1  -1  17 1283.47   59.79
   1  -1  17 1015.00   81.19
  -2   1 -17 2453.05   88.79
   2  -1  17 2335.47   86.49
   2  -1  17 2456.95   89.99
   2  -1  17 2396.36   87.79
  -3   1 -17  407.76   38.30
   3  -1  17  373.26   37.20
   3  -1  17  427.86   40.40
   3  -1  17  340.47   36.80
  -4   1 -17   15.50   15.10
   4  -1  17    1.90   18.40
   4  -1  17   -2.50   13.00
   4  -1  17   17.50   16.80
   5  -1  17   92.09   26.10
   5  -1  17   68.59   24.30
   5  -1  17   84.39   23.70
   6  -1  17   30.30   18.70
   6  -1  17   37.20   20.60
   7  -1  17  -30.50   18.40
   7  -1  17   35.10   25.80
  -7   0  17  -19.60   21.90
   6   0 -17  151.18   31.10
  -6   0  17   79.19   24.50
   5   0 -17   53.39   20.50
  -5   0  17   74.09   21.30
   4   0 -17   51.29   18.90
  -4   0  17   59.09   18.70
   3   0 -17    4.40   10.40
  -3   0  17   31.40   13.80
   2   0 -17  893.51   47.40
  -2   0  17  796.22   45.40
   1   0 -17  359.76   30.20
  -1   0  17  372.26   30.80
  -1   0  17  398.66   20.70
  -1   0  17  353.46   19.70
   0   0 -17  -14.00    6.70
   0   0  17   -0.40    5.60
   0   0  17    5.50    9.30
   0   0  17    0.50    5.80
  -1   0 -17  389.46   32.10
   1   0  17  417.96   30.80
   1   0  17  363.36   32.20
   1   0  17  388.06   30.40
  -2   0 -17  840.52   49.10
   2   0  17  804.92   48.90
   2   0  17  831.12   49.30
  -3   0 -17   -1.10    9.70
   3   0  17   19.00   13.50
   3   0  17   48.90   18.10
  -4   0 -17   70.89   21.90
   4   0  17   57.99   21.50
   4   0  17   58.39   19.30
   5   0  17   64.69   23.50
   5   0  17   -0.40   16.00
   5   0  17   36.20   20.60
   6   0  17  123.29   31.40
   6   0  17   95.79   28.70
   7   0  17   22.50   19.60
   7   0  17    9.30   16.60
   5  -1 -17   79.39   20.10
  -5   1  17   98.19   22.00
   4  -1 -17  -11.00   12.10
  -4   1  17  -11.30   10.10
   3  -1 -17  406.76   32.70
  -3   1  17  412.06   32.60
   2  -1 -17 2394.86   75.69
  -2   1  17 2388.86   76.09
   1  -1 -17 1228.38   51.69
   1  -1 -17 1241.38   37.40
  -1   1  17 1147.89   50.19
  -1   1  17 1237.28   37.90
   0  -1 -17   77.39   15.80
   0  -1 -17   65.19   13.50
   0   1  17   65.39   15.70
   0   1  17   77.19   13.50
  -1  -1 -17 1234.88   55.19
  -1  -1 -17 1242.78   53.89
   1   1  17 1192.28   53.49
   1   1  17 1227.78   56.79
  -2  -1 -17 2403.26   86.09
  -2  -1 -17 2298.07   83.89
   2   1  17 2386.46   87.29
   2   1  17 2457.15   87.09
  -3  -1 -17  385.46   36.80
  -3  -1 -17  333.97   36.40
   3   1  17  330.37   36.30
   3   1  17  364.46   38.30
   4   1  17    7.90   15.90
   4   1  17   52.39   24.10
   4   1  17   13.90   17.10
  -5  -1 -17  112.49   28.60
   5   1  17  148.39   32.10
   5   1  17   67.09   21.50
   5   1  17   72.49   26.00
  -6  -1 -17   54.49   25.80
   6   1  17    5.60   14.50
   7   1  17  -20.90   16.00
  -5   2  17  248.78   29.50
   4  -2 -17  308.27   29.40
  -4   2  17  316.77   29.20
   3  -2 -17  610.74   36.50
  -3   2  17  698.13   38.00
   2  -2 -17  115.19   10.60
   2  -2 -17   93.69   17.10
  -2   2  17  125.89   10.90
  -2   2  17  117.49   17.80
   1  -2 -17  934.31   41.60
   1  -2 -17  871.41   35.80
  -1   2  17  874.31   36.60
  -1   2  17  939.81   41.90
   0  -2 -17  641.54   44.20
   0  -2 -17  716.83   37.50
   0   2  17  669.23   37.60
   0   2  17  691.83   37.60
  -1  -2 -17  856.61   46.80
  -1  -2 -17  875.21   46.20
   1   2  17  940.11   50.29
   1   2  17  952.10   48.90
  -2  -2 -17  122.29   22.50
  -2  -2 -17   86.09   20.90
   2   2  17  101.39   22.40
   2   2  17  134.19   24.00
  -3  -2 -17  598.44   48.60
   3   2  17  577.44   45.40
   3   2  17  702.23   50.79
   3   2  17  616.64   49.90
  -4  -2 -17  319.67   39.10
   4   2  17  282.57   42.60
   4   2  17  319.27   38.90
   4   2  17  290.17   49.90
  -5  -2 -17  218.28   40.20
   5   2  17  306.67   47.50
  -6  -2 -17   13.00   15.90
   6   2  17   15.60   16.20
   3  -3 -17  509.25   25.40
   3  -3 -17  478.55   28.70
  -3   3  17  574.14   27.60
  -3   3  17  547.35   29.10
   2  -3 -17  420.86   24.20
   2  -3 -17  412.96   26.10
  -2   3  17  435.76   25.00
  -2   3  17  404.16   25.90
   1  -3 -17   53.69   10.90
  -1   3  17   30.00   10.10
  -1   3  17   45.30   12.80
   0  -3 -17  128.39   18.70
   0  -3 -17  167.28   20.90
   0   3  17  150.98   24.20
  -1  -3 -17   29.40   13.60
   1   3  17   34.50   13.20
   1   3  17   26.10   15.00
  -2  -3 -17  391.96   37.90
   2   3  17  407.66   39.00
   2   3  17  488.25   37.90
   2   3  17  476.05   38.00
  -3  -3 -17  487.55   45.50
   3   3  17  531.15   49.00
   3   3  17  474.25   42.90
   3   3  17  528.15   44.40
  -4  -3 -17   29.70   19.90
   4   3  17   24.80   17.10
   4   3  17  -14.50   12.40
   4   3  17   22.70   17.50
  -5  -3 -17  238.98   46.20
   5   3  17  290.97   48.30
  -6  -3 -17  -10.80   22.30
   6   3  17   22.80   24.70
   2  -4 -17   -4.50    7.70
   1  -4 -17  130.09   23.80
  -1   4  17   81.79   20.10
  -1   4  17  120.29   13.70
  -1   4  17  119.99   13.80
   0  -4 -17    4.10   10.60
   0   4  17  -10.90    7.30
   0   4  17   16.70   13.70
   0   4  17  -10.80    7.60
  -1  -4 -17  126.89   24.30
   1   4  17   59.79   16.00
   1   4  17  115.49   26.50
   1   4  17   94.29   19.30
  -2  -4 -17   17.40   15.40
   2   4  17   28.20   15.60
   2   4  17   -1.40   15.70
   2   4  17   19.10   12.20
  -3  -4 -17  191.88   35.80
   3   4  17  166.18   32.90
   3   4  17  231.38   36.60
   3   4  17  196.38   32.20
  -4  -4 -17    9.50   18.90
   4   4  17   38.30   19.40
   4   4  17    9.30   17.30
  -5  -4 -17  120.89   32.10
   5   4  17  154.98   35.40
  -6  -4 -17   37.10   23.80
   6   4  17   26.00   24.20
   2  -5 -17  334.17   34.00
   1  -5 -17   39.30   17.30
  -1   5  17    8.90   10.60
   0  -5 -17   29.20   14.60
   0   5  17   45.50   17.60
  -1  -5 -17   -2.00   14.50
   1   5  17    3.80   10.60
  -2  -5 -17  400.76   45.00
   2   5  17  306.67   35.50
   2   5  17  352.96   43.40
   2   5  17  330.27   36.10
  -3  -5 -17   34.10   20.50
  -4  -5 -17   47.30   26.50
   4   5  17   75.29   24.90
  -5  -5 -17   60.59   30.70
   5   5  17  123.89   33.80
   1  -6 -17   76.49   23.30
  -1   6  17   45.10   26.50
   0  -6 -17   67.99   23.70
   0   6  17   41.80   20.50
  -1  -6 -17   93.49   26.90
  -2  -6 -17   34.40   19.50
  -3  -6 -17   17.40   20.30
  -4  -6 -17   55.89   26.80
   4   6  17   45.30   31.20
   1  -7 -17   15.90   17.00
   0  -7 -17   20.00   21.00
  -1  -7 -17   50.29   26.60
  -2  -7 -17   27.80   22.80
  -1  -7  18   31.50   21.10
   0  -7  18   92.29   32.40
   1  -7  18   88.39   37.00
  -3  -6  18  136.59   34.70
  -3  -6  18   54.49   27.70
  -2  -6  18   97.29   33.70
  -2  -6  18   10.20   18.30
  -1  -6  18   21.60   19.30
  -1  -6  18   59.29   25.40
   0   6 -18   -1.60   21.80
   0  -6  18   20.00   23.50
   0  -6  18    2.10   18.00
  -1   6 -18   37.90   23.10
   1  -6  18   -6.20   13.90
   1  -6  18   -4.70   23.00
   2  -6  18    7.80   23.30
   2  -6  18   19.30   19.60
  -5  -5  18   59.89   28.40
  -4  -5  18  104.59   33.40
  -4  -5  18  114.09   27.30
   3   5 -18   54.59   23.70
  -3  -5  18   87.89   28.40
  -3  -5  18   91.29   26.30
   2   5 -18  177.38   32.60
  -2  -5  18  151.18   32.90
  -2  -5  18  184.48   37.00
   1   5 -18   75.89   22.80
   1   5 -18   68.89   24.30
  -1  -5  18  135.69   32.00
  -1  -5  18   61.59   25.30
   0   5 -18   22.40   14.90
   0   5 -18   18.60   14.90
   0  -5  18   -4.70   10.50
   0  -5  18   -9.00   12.90
  -1   5 -18  102.79   26.60
  -1   5 -18   70.49   23.90
   1  -5  18  133.19   33.50
  -2   5 -18  162.38   34.50
   2  -5  18  197.68   40.10
   2  -5  18  229.98   38.20
  -3   5 -18   49.99   22.70
   3  -5  18  103.89   34.00
   3  -5  18   69.39   25.50
   4  -5  18  108.49   36.20
   4  -5  18  123.79   30.50
   5  -5  18   26.60   24.70
  -5  -4  18   51.09   29.50
  -4  -4  18   25.20   21.40
  -4  -4  18   52.19   18.90
   3   4 -18   85.49   24.10
   3   4 -18   60.99   26.50
  -3  -4  18   76.29   28.30
  -3  -4  18   52.39   19.30
   2   4 -18  225.58   39.30
   2   4 -18  252.27   30.30
  -2  -4  18  247.88   38.40
  -2  -4  18  271.87   38.10
   1   4 -18  190.78   33.40
   1   4 -18  158.58   28.60
  -1  -4  18  229.68   38.70
  -1  -4  18  218.48   34.80
   0   4 -18   21.60   15.30
   0   4 -18   -3.40   12.50
   0  -4  18   11.10   14.80
   0  -4  18   24.60   16.30
  -1   4 -18  175.48   31.10
  -1   4 -18  211.78   33.90
   1  -4  18  168.88   31.40
   1  -4  18  247.38   38.90
  -2   4 -18  294.77   36.00
  -2   4 -18  248.38   38.10
   2  -4  18  300.87   43.90
   2  -4  18  352.56   40.50
  -3   4 -18   73.29   25.60
   3  -4  18  118.79   46.40
   3  -4  18  104.59   28.70
  -4   4 -18   29.00   18.70
   4  -4  18   52.69   21.70
   4  -4  18   49.40   21.20
   5  -4  18   33.80   27.00
   5  -4  18  100.49   29.20
  -6  -3  18   26.80   28.00
  -5  -3  18    6.60   17.70
   4   3 -18 1182.98   89.99
  -4  -3  18 1302.57   58.79
  -4  -3  18 1275.97   78.89
   3   3 -18   85.29   18.40
   3   3 -18   98.79   28.80
  -3  -3  18   61.49   22.60
  -3  -3  18   69.89   18.00
   2   3 -18   60.49   17.00
   2   3 -18   58.29   20.00
  -2  -3  18   73.39   22.10
  -2  -3  18   84.49   21.00
   1   3 -18  320.27   34.10
   1   3 -18  309.47   30.50
  -1  -3  18  429.46   40.70
  -1  -3  18  314.67   32.00
   0   3 -18   44.60   15.30
   0   3 -18   49.00   19.10
   0  -3  18   48.80   16.60
   0  -3  18   46.40   16.50
  -1   3 -18  415.16   38.10
  -1   3 -18  380.86   36.20
   1  -3  18  302.97   35.80
   1  -3  18  394.46   38.00
  -2   3 -18   37.70   18.90
  -2   3 -18   44.20   19.10
   2  -3  18   54.89   19.90
   2  -3  18   32.40   18.80
  -3   3 -18   85.69   22.40
   3  -3  18   63.59   24.60
   3  -3  18   64.89   22.60
   3  -3  18  141.89   29.50
  -4   3 -18 1337.17   74.89
   4  -3  18 1399.16   84.19
   4  -3  18 1210.78   95.49
   4  -3  18 1347.07   78.09
   5  -3  18   37.60   22.20
   5  -3  18   -2.70   15.60
   6  -3  18    2.10   17.20
  -6  -2  18   14.20   17.40
   4   2 -18  439.46   45.50
  -4  -2  18  389.16   28.00
  -4  -2  18  439.86   45.70
   3   2 -18  125.19   27.60
   3   2 -18  111.79   16.80
  -3  -2  18   93.09   15.50
  -3  -2  18   86.99   23.70
   2   2 -18  148.99   20.70
   2   2 -18  142.89   27.90
  -2  -2  18  115.69   18.70
  -2  -2  18  158.88   28.30
   1   2 -18   56.19   18.40
   1   2 -18   24.50   10.00
  -1  -2  18   27.50   12.30
  -1  -2  18   65.99   19.50
   0   2 -18  782.42   49.30
   0   2 -18  746.93   43.40
   0  -2  18  741.13   49.10
   0  -2  18  773.82   43.80
  -1   2 -18   70.09   18.10
  -1   2 -18   73.49   17.40
   1  -2  18   72.19   19.20
   1  -2  18   73.79   20.60
  -2   2 -18   76.29   20.80
   2  -2  18  165.28   29.30
   2  -2  18  110.99   24.70
   2  -2  18  107.19   24.90
  -3   2 -18  100.49   22.80
   3  -2  18   82.79   23.70
   3  -2  18   83.69   23.60
   3  -2  18   64.69   21.20
  -4   2 -18  446.16   44.70
   4  -2  18  411.56   62.79
   4  -2  18  403.06   45.90
   4  -2  18  399.96   46.70
  -5   2 -18  243.98   47.10
   5  -2  18  286.07   45.30
   5  -2  18  290.37   46.00
   6  -2  18  -18.50   17.00
   6  -2  18   24.30   17.90
  -6  -1  18  115.99   32.10
   5   1 -18   10.90   17.30
  -5  -1  18   11.80   15.20
   4   1 -18  654.33   51.39
  -4  -1  18  618.34   25.90
  -4  -1  18  663.83   51.89
   3   1 -18  270.47   15.70
   3   1 -18  279.87   33.80
  -3  -1  18  226.48   33.50
  -3  -1  18  271.77   16.30
   2   1 -18  130.79   13.20
   2   1 -18  220.08   27.70
  -2  -1  18  145.09   14.50
  -2  -1  18  153.48   27.10
   1   1 -18  129.59   23.80
  -1  -1  18  182.18   27.00
  -1  -1  18  139.59   16.10
   0   1 -18   44.60   15.60
   0  -1  18   60.19   17.70
   0  -1  18   46.70   14.80
   0  -1  18   23.40   11.60
  -1   1 -18  159.48   26.60
   1  -1  18  138.59   22.60
   1  -1  18  136.19   23.70
   1  -1  18  134.59   21.60
  -2   1 -18  123.49   23.80
   2  -1  18  138.59   26.20
   2  -1  18  129.29   26.00
   2  -1  18  161.38   27.60
  -3   1 -18  260.47   31.90
   3  -1  18  297.77   34.60
   3  -1  18  268.47   31.80
   3  -1  18  231.48   35.70
   4  -1  18  651.23   54.09
   4  -1  18  550.34   63.79
  -5   1 -18    8.80   13.20
   5  -1  18   16.70   17.90
   5  -1  18   11.80   16.20
   6  -1  18   69.89   25.20
   6  -1  18   72.29   27.50
  -7   0  18   32.20   23.70
   6   0 -18  -15.50   17.50
  -6   0  18    7.00   15.50
   5   0 -18  582.74   49.20
  -5   0  18  616.94   50.79
   4   0 -18  195.68   31.20
  -4   0  18  197.98   32.30
   3   0 -18  196.18   28.90
  -3   0  18  215.08   27.10
   2   0 -18   44.40   14.70
  -2   0  18   39.00   14.00
   1   0 -18   11.00    9.80
  -1   0  18   10.00    5.40
  -1   0  18   21.60    7.00
  -1   0  18   33.60   13.30
   0   0 -18    4.30   10.20
   0   0  18   -5.30    8.30
   0   0  18    3.30    7.10
   0   0  18    1.20    5.70
  -1   0 -18   18.00    8.70
   1   0  18   34.40   13.90
   1   0  18   11.60    9.20
   1   0  18   29.50   12.10
  -2   0 -18   48.90   14.40
   2   0  18   43.00   15.20
  -3   0 -18  171.28   28.90
   3   0  18  158.08   30.40
   3   0  18  191.18   32.40
   5   0  18  587.64   54.49
   5   0  18  662.63   56.39
   5   0  18  559.74   62.59
   6   0  18   10.00   15.10
   6   0  18   62.79   25.20
   7   0  18   -1.70   20.20
   7   0  18  -20.10   18.80
  -6   1  18  115.79   26.30
   5  -1 -18   -9.40   12.10
  -5   1  18   16.00   13.90
   4  -1 -18  727.13   47.50
  -4   1  18  758.42   47.70
   3  -1 -18  263.27   29.30
  -3   1  18  258.47   26.80
  -2   1  18  163.78   23.60
   1  -1 -18  140.09   21.70
  -1   1  18  151.08   22.10
  -1   1  18  142.69   13.90
   0  -1 -18   33.90   10.30
   0   1  18   35.90   12.30
   0   1  18   59.59   12.20
  -1  -1 -18  148.89   22.80
  -1  -1 -18  193.48   22.90
   1   1  18  150.28   23.60
   1   1  18  144.59   24.10
  -2  -1 -18  164.18   27.10
  -2  -1 -18  180.48   28.50
   2   1  18  158.78   26.60
   2   1  18  168.18   28.10
  -3  -1 -18  315.27   34.50
  -3  -1 -18  252.47   31.50
   3   1  18  221.38   34.80
   3   1  18  262.67   38.00
  -4  -1 -18  793.62   71.59
   4   1  18  754.42   61.39
   4   1  18  627.64   65.89
  -5  -1 -18    1.20   19.10
   5   1  18   28.70   18.10
  -6  -1 -18   61.19   27.60
   6   1  18  115.99   34.30
  -5   2  18  269.47   35.80
   4  -2 -18  417.26   34.00
  -4   2  18  375.26   32.20
   3  -2 -18  115.89   20.50
  -3   2  18   97.79   17.50
   2  -2 -18  110.49   18.20
   2  -2 -18  155.38   11.60
  -2   2  18  140.19   11.60
  -2   2  18  141.89   24.70
   1  -2 -18   35.40    9.70
   1  -2 -18   23.70   11.20
  -1   2  18   50.39   13.60
  -1   2  18   51.89   11.70
   0  -2 -18  681.23   39.00
   0  -2 -18  719.03   39.30
   0   2  18  730.13   40.80
   0   2  18  664.13   37.30
  -1  -2 -18   49.80   14.50
  -1  -2 -18   47.70   14.20
   1   2  18   31.60   13.10
   1   2  18   60.09   17.60
  -2  -2 -18  112.19   23.50
  -2  -2 -18  142.89   26.00
   2   2  18  112.09   23.50
   2   2  18  142.59   25.80
  -3  -2 -18  105.79   24.50
   3   2  18   82.29   22.50
   3   2  18  101.99   26.10
  -4  -2 -18  380.16   43.50
   4   2  18  522.55   49.99
   4   2  18  422.46   44.70
   4   2  18  478.75   46.50
  -5  -2 -18  282.27   46.50
   5   2  18  285.17   47.10
  -6  -2 -18  -13.40   20.00
   6   2  18  -24.60   14.40
  -3   3  18   95.49   16.10
   2  -3 -18   46.20   11.00
   2  -3 -18   78.49   13.10
  -2   3  18   48.60   11.90
  -2   3  18   78.29   13.00
   1  -3 -18  342.27   24.50
   1  -3 -18  311.27   25.80
  -1   3  18  365.96   25.70
  -1   3  18  397.26   30.00
   0  -3 -18   37.20   12.90
   0  -3 -18   65.49   14.20
   0   3  18   47.30   14.20
   0   3  18   35.30   13.10
  -1  -3 -18  302.77   28.10
  -1  -3 -18  303.17   31.40
   1   3  18  329.47   30.70
   1   3  18  351.66   35.10
  -2  -3 -18   68.49   20.30
   2   3  18   14.00   13.90
   2   3  18  100.49   23.10
   2   3  18   38.40   16.40
  -3  -3 -18   49.10   20.90
   3   3  18   81.29   23.50
   3   3  18   81.99   23.60
  -4  -3 -18 1339.67   81.19
   4   3  18 1193.28   78.09
   4   3  18 1309.07   76.49
   4   3  18 1281.67   75.39
  -5  -3 -18    6.70   15.80
   5   3  18   24.80   18.80
  -6  -3 -18  -37.00   18.70
   6   3  18   -4.00   37.30
   2  -4 -18  219.88   24.70
   1  -4 -18  165.98   25.50
  -1   4  18  144.39   25.00
  -1   4  18  170.28   17.00
   0  -4 -18   13.30    9.50
   0   4  18   -4.20    7.70
   0   4  18    8.90   12.90
   0   4  18   17.40   12.70
  -1  -4 -18  144.39   27.10
   1   4  18  200.88   27.80
   1   4  18  207.68   33.30
   1   4  18  195.28   27.30
  -2  -4 -18  294.97   42.90
   2   4  18  234.48   33.30
   2   4  18  345.47   41.40
   2   4  18  252.27   30.90
  -3  -4 -18  110.19   26.20
   3   4  18   97.19   26.80
   3   4  18  146.89   28.00
   3   4  18   75.39   24.70
  -4  -4 -18   27.90   21.00
   4   4  18   28.90   19.20
   4   4  18   47.70   22.80
  -5  -4 -18   88.79   32.50
   5   4  18   20.50   24.50
   2  -5 -18  154.88   26.30
   1  -5 -18  122.99   25.00
  -1   5  18   53.69   20.60
   0  -5 -18    1.90   13.20
   0   5  18  -32.30   11.20
  -1  -5 -18   48.60   22.30
   1   5  18   75.59   18.80
   1   5  18   70.29   23.40
  -2  -5 -18  225.58   39.80
   2   5  18  176.68   29.70
   2   5  18  132.09   32.50
  -3  -5 -18   34.90   23.70
   3   5  18   75.69   22.60
   3   5  18   61.89   25.00
  -4  -5 -18  104.59   32.60
   4   5  18  117.09   31.30
  -5  -5 -18   71.39   29.30
   5   5  18   14.20   28.10
   1  -6 -18   19.80   15.10
   0  -6 -18    2.80   14.70
   0   6  18    8.40   19.30
  -1  -6 -18   25.00   16.00
  -2  -6 -18   46.40   24.40
  -3  -6 -18   59.09   27.90
   0  -7 -18  114.79   30.00
  -1  -7 -18   50.29   27.40
  -1  -7  19  -14.80   19.20
   0  -7  19   46.60   22.70
   0  -7  19   10.70   27.80
   1  -7  19  -16.80   25.20
  -3  -6  19  173.38   39.00
  -3  -6  19   92.19   35.80
  -2  -6  19   62.79   30.40
  -2  -6  19   52.19   24.70
  -1  -6  19   34.50   25.10
  -1  -6  19   44.50   22.70
   0  -6  19  159.08   39.10
   0  -6  19  109.59   29.30
   1  -6  19   56.19   22.80
   1  -6  19   80.49   28.30
   2  -6  19   37.20   26.90
   2  -6  19  113.59   31.60
   3  -6  19  206.08   46.60
  -4  -5  19   37.80   20.10
  -3  -5  19   72.89   27.30
  -3  -5  19  102.19   29.00
   2   5 -19  453.05   45.60
  -2  -5  19  479.35   48.30
  -2  -5  19  445.96   49.70
   1   5 -19   52.99   22.70
   1   5 -19  103.79   27.20
  -1  -5  19   70.69   24.90
  -1  -5  19   71.79   24.90
   0   5 -19  129.39   30.40
   0   5 -19  188.88   35.30
   0  -5  19  136.79   29.70
   0  -5  19  187.68   36.20
  -1   5 -19   92.39   24.20
  -1   5 -19   75.89   27.20
   1  -5  19   83.59   25.40
   1  -5  19  122.09   32.00
  -2   5 -19  473.75   46.80
   2  -5  19  424.26   52.99
   2  -5  19  487.25   48.40
  -3   5 -19   54.39   24.90
   3  -5  19   88.19   30.00
   3  -5  19   90.69   29.30
   4  -5  19    2.40   16.40
   4  -5  19   35.50   23.00
  -5  -4  19   87.99   31.50
  -4  -4  19   54.29   23.00
   3   4 -19  199.18   31.10
  -3  -4  19  159.18   30.10
  -3  -4  19  124.09   31.00
   2   4 -19  335.07   35.60
   2   4 -19  348.27   42.50
  -2  -4  19  320.87   36.00
  -2  -4  19  307.87   37.40
   1   4 -19   -4.40   11.40
   1   4 -19   39.10   17.00
  -1  -4  19    8.50   14.50
   0   4 -19   26.40   16.50
   0   4 -19   20.40   17.60
   0  -4  19    6.20   12.00
   0  -4  19   76.59   23.10
  -1   4 -19   14.00   13.30
  -1   4 -19   13.30   14.50
   1  -4  19   14.30   14.90
   1  -4  19  -22.10   10.10
  -2   4 -19  337.07   51.79
  -2   4 -19  252.97   41.80
   2  -4  19  321.37   39.90
   2  -4  19  240.98   40.90
  -3   4 -19  224.48   37.80
   3  -4  19  200.08   36.20
   3  -4  19  157.18   33.90
  -4   4 -19   40.80   20.40
   4  -4  19  109.49   27.40
   4  -4  19   74.89   25.30
   5  -4  19   37.50   22.30
   5  -4  19   82.39   26.50
  -6  -3  19   43.70   31.60
  -5  -3  19   32.80   22.80
  -4  -3  19  120.79   30.90
   3   3 -19  508.55   36.70
   3   3 -19  529.25   50.79
  -3  -3  19  512.85   49.30
  -3  -3  19  503.95   37.30
   2   3 -19  168.68   32.80
   2   3 -19  179.88   22.80
  -2  -3  19  192.48   34.30
  -2  -3  19  207.38   29.70
   1   3 -19  100.59   26.10
   1   3 -19  148.99   25.10
  -1  -3  19  140.99   28.30
  -1  -3  19  149.79   26.20
   0   3 -19    1.50   12.80
   0   3 -19   10.90   10.20
   0  -3  19  -12.30   10.60
   0  -3  19  -11.60    9.20
  -1   3 -19  172.38   29.90
  -1   3 -19  157.98   28.20
   1  -3  19  136.29   27.80
   1  -3  19  114.19   26.70
  -2   3 -19  180.58   31.80
  -2   3 -19  192.08   32.50
   2  -3  19  211.38   35.70
   2  -3  19  167.88   31.40
  -3   3 -19  523.95   55.29
   3  -3  19  458.35   48.00
   3  -3  19  522.35   48.60
   3  -3  19  586.44   51.79
  -4   3 -19   80.29   26.20
   4  -3  19   75.59   26.70
   4  -3  19   96.49   30.00
   5  -3  19   40.70   21.90
   5  -3  19   25.80   22.30
   6  -3  19   32.80   20.90
   6  -3  19   33.40   22.10
  -6  -2  19   -6.60   16.80
  -5  -2  19   11.30   15.70
   4   2 -19  331.27   41.30
  -4  -2  19  220.28   38.10
   3   2 -19   -1.80    7.60
   3   2 -19   11.10   15.20
  -3  -2  19   15.30    9.10
  -3  -2  19   28.30   17.10
   2   2 -19  465.75   42.70
   2   2 -19  475.25   30.70
  -2  -2  19  409.86   34.20
  -2  -2  19  464.35   41.80
   1   2 -19  301.57   26.10
   1   2 -19  256.47   30.00
  -1  -2  19  287.57   33.90
  -1  -2  19  244.28   25.50
   0   2 -19  363.66   34.00
   0   2 -19  401.16   33.40
   0  -2  19  423.36   34.40
   0  -2  19  315.47   34.40
  -1   2 -19  303.47   33.30
   1  -2  19  265.77   29.50
   1  -2  19  295.27   33.10
  -2   2 -19  480.65   41.80
   2  -2  19  507.55   43.50
   2  -2  19  435.46   41.50
   2  -2  19  464.25   41.00
  -3   2 -19    1.40   13.40
   3  -2  19   -8.40   14.00
   3  -2  19   13.20   13.90
   3  -2  19   14.90   13.80
  -4   2 -19  249.97   40.70
   4  -2  19  241.88   40.70
   4  -2  19  251.47   41.40
   4  -2  19  234.78   39.80
   5  -2  19   16.10   22.30
   5  -2  19   -6.90   13.70
   6  -2  19    2.20   18.50
   6  -2  19  -44.20   17.30
  -6  -1  19   18.80   19.90
   5   1 -19   14.40   16.70
  -5  -1  19   22.00   17.00
   4   1 -19  378.06   41.50
  -4  -1  19  416.76   42.00
   3   1 -19  409.66   18.70
   3   1 -19  340.37   37.10
  -3  -1  19  424.56   19.40
  -3  -1  19  429.86   40.30
   2   1 -19  136.89   27.10
   2   1 -19  152.58   14.50
  -2  -1  19  137.19   14.50
  -2  -1  19  198.18   30.20
   1   1 -19  327.37   31.50
  -1  -1  19  269.17   30.10
  -1  -1  19  287.97   22.60
   0   1 -19    6.70    9.30
   0  -1  19   -8.90    9.80
   0  -1  19   16.90    9.80
   0  -1  19   -0.60    7.10
  -1   1 -19  254.57   29.30
   1  -1  19  225.18   32.40
   1  -1  19  265.37   28.40
   1  -1  19  278.37   27.50
  -2   1 -19  179.28   30.40
   2  -1  19  129.99   25.10
   2  -1  19  201.98   30.60
   2  -1  19  117.49   25.20
  -3   1 -19  429.06   39.60
   3  -1  19  390.26   41.10
   3  -1  19  471.05   44.20
   3  -1  19  468.15   41.70
  -4   1 -19  307.37   44.30
   4  -1  19  300.97   46.10
   4  -1  19  331.37   46.50
   4  -1  19  294.27   42.90
   5  -1  19   11.20   16.70
   5  -1  19   11.50   14.10
   6  -1  19   44.40   23.00
   6  -1  19  -19.80   15.10
  -6   0  19   -9.00   13.20
   5   0 -19   41.80   21.20
  -5   0  19   31.30   21.10
   4   0 -19   16.30   14.90
  -4   0  19  119.59   25.60
   3   0 -19  245.38   30.10
  -3   0  19  218.68   32.30
   2   0 -19   64.19   17.40
  -2   0  19  113.99   21.80
   1   0 -19   21.20   10.80
  -1   0  19   27.10   13.20
  -1   0  19   23.10    7.30
  -1   0  19   21.20    7.10
   0   0 -19  -16.60    8.10
   0   0  19   -0.40    8.40
   0   0  19  -10.90    5.30
   0   0  19    2.20    6.90
  -1   0 -19   11.70   10.00
   1   0  19    7.10   11.10
   1   0  19    7.00    8.30
  -2   0 -19  113.69   23.80
   2   0  19   77.19   21.00
   2   0  19  112.39   22.10
  -3   0 -19  249.48   31.40
   3   0  19  228.28   34.70
   3   0  19  237.48   35.80
  -4   0 -19   52.29   21.00
   4   0  19   69.09   24.60
   4   0  19   35.40   20.70
   5   0  19   15.30   19.20
   5   0  19   22.90   20.90
   6   0  19   13.40   17.30
  -6   1  19   12.60   17.30
   5  -1 -19   11.80   13.70
  -5   1  19    6.90   13.10
   4  -1 -19  319.87   34.70
  -4   1  19  350.86   35.00
   3  -1 -19  419.16   34.90
  -3   1  19  450.85   35.20
   2  -1 -19  147.99   23.20
  -2   1  19  151.48   24.00
   1  -1 -19  223.68   24.40
  -1   1  19  251.37   25.80
  -1   1  19  302.97   19.60
   0  -1 -19    1.30    8.30
   0  -1 -19    4.00    7.20
   0   1  19   -7.90    7.50
   0   1  19   -5.60    7.00
  -1  -1 -19  272.37   26.60
  -1  -1 -19  303.67   29.00
   1   1  19  284.27   28.80
   1   1  19  316.67   31.30
  -2  -1 -19  162.08   27.50
  -2  -1 -19  173.18   27.30
   2   1  19  140.39   24.60
   2   1  19  147.09   26.70
  -3  -1 -19  477.65   42.20
  -3  -1 -19  465.75   43.10
   3   1  19  421.66   42.50
   3   1  19  418.26   42.30
  -4  -1 -19  250.97   39.40
   4   1  19  268.57   40.70
   4   1  19  341.27   43.30
  -5  -1 -19   -9.00   16.50
   5   1  19   15.10   18.10
  -6  -1 -19   20.30   20.40
   6   1  19   36.50   22.20
   4  -2 -19  250.77   45.00
  -4   2  19  299.87   30.70
   3  -2 -19   -3.90   11.20
  -3   2  19    6.60    9.40
   2  -2 -19  464.55   31.80
   2  -2 -19  447.46   18.90
  -2   2  19  480.45   32.20
  -2   2  19  480.85   20.00
   1  -2 -19  317.27   22.20
   1  -2 -19  301.17   26.00
  -1   2  19  329.77   27.70
  -1   2  19  244.08   20.50
   0  -2 -19  339.17   26.90
   0   2  19  428.36   30.50
   0   2  19  345.27   29.30
  -1  -2 -19  343.47   30.60
  -1  -2 -19  300.17   28.90
   1   2  19  338.37   31.70
   1   2  19  263.87   28.40
  -2  -2 -19  521.05   42.30
  -2  -2 -19  480.45   39.30
   2   2  19  506.15   43.10
   2   2  19  516.05   41.10
  -3  -2 -19   12.30   14.10
   3   2  19    3.70   14.60
   3   2  19    4.40   15.50
  -4  -2 -19  193.08   37.50
   4   2  19  313.97   44.00
   4   2  19  279.47   43.20
   4   2  19  267.87   42.60
  -5  -2 -19   15.00   18.00
   5   2  19   49.20   23.00
  -6  -2 -19   13.00   25.60
   6   2  19  -15.40   17.10
  -3   3  19  555.94   31.80
   2  -3 -19  171.58   17.30
   2  -3 -19  170.58   19.10
  -2   3  19  238.98   21.40
  -2   3  19  190.58   19.20
   1  -3 -19  161.78   18.90
   1  -3 -19  146.59   20.60
  -1   3  19  130.89   19.00
  -1   3  19  139.59   21.30
   0  -3 -19   25.20   10.30
   0  -3 -19   -3.40    8.50
   0   3  19   -6.60    7.40
   0   3  19    7.20   11.60
  -1  -3 -19  149.39   27.50
  -1  -3 -19  201.18   24.50
   1   3  19  225.88   25.80
   1   3  19  154.78   27.80
  -2  -3 -19  205.08   33.40
   2   3  19  196.58   31.20
   2   3  19  198.78   29.90
   2   3  19  216.18   34.10
  -3  -3 -19  585.84   61.49
   3   3  19  532.15   48.30
   3   3  19  491.55   44.60
   3   3  19  486.15   44.50
  -4  -3 -19   57.59   25.90
   4   3  19  164.88   34.10
   4   3  19  146.69   31.80
  -5  -3 -19   34.60   19.40
   5   3  19    6.50   18.60
  -6  -3 -19   41.80   28.70
   6   3  19   48.80   29.30
   2  -4 -19  308.47   26.90
   1  -4 -19   12.40   10.60
  -1   4  19   26.40   14.30
  -1   4  19   16.60    8.50
   0  -4 -19   31.20   14.60
   0   4  19   29.60   17.70
   0   4  19   39.20   14.00
   0   4  19   56.69   14.70
  -1  -4 -19    4.00   10.60
   1   4  19  -19.30    9.30
   1   4  19   11.00   12.60
   1   4  19   -9.20   12.90
  -2  -4 -19  367.26   54.49
   2   4  19  390.76   37.40
   2   4  19  344.27   34.90
  -3  -4 -19  234.18   38.70
   3   4  19  168.28   36.50
   3   4  19  204.58   36.10
   3   4  19  178.88   34.60
  -4  -4 -19   68.49   22.00
   4   4  19   89.09   24.90
  -5  -4 -19  103.59   33.20
   5   4  19   40.80   23.40
   1  -5 -19   50.19   17.50
  -1   5  19   44.60   21.10
   0  -5 -19  210.18   32.90
   0   5  19  102.59   26.80
  -1  -5 -19   51.39   18.10
   1   5  19   90.39   27.50
   1   5  19   57.19   20.00
  -2  -5 -19  395.36   46.30
   2   5  19  394.36   39.90
   2   5  19  381.76   46.50
  -3  -5 -19  127.69   31.20
   3   5  19  122.49   30.60
  -4  -5 -19    7.00   17.30
   4   5  19   -3.30   18.30
   1  -6 -19   68.19   23.50
   0  -6 -19  103.69   28.10
   0   6  19  102.69   30.60
  -1  -6 -19   64.79   24.50
  -2  -6 -19   58.29   25.10
  -3  -6 -19  133.69   37.20
   0  -7 -19   37.90   22.40
  -1  -7 -19   -9.70   16.50
  -3  -6  20    5.90   24.20
  -2  -6  20   -6.10   19.70
  -2  -6  20  -29.90   15.30
  -1  -6  20  -13.80   12.70
  -1  -6  20   42.10   25.00
   0  -6  20   82.09   34.20
   0  -6  20   72.89   27.90
   1  -6  20  -20.10   18.10
   1  -6  20    0.40   17.10
   2  -6  20   16.30   21.90
   2  -6  20  -11.50   15.60
   3  -6  20   33.30   27.40
  -4  -5  20   61.39   29.60
  -3  -5  20    7.90   16.10
  -3  -5  20   10.00   19.70
   2   5 -20   84.79   25.80
  -2  -5  20   29.50   18.80
  -2  -5  20    5.10   18.50
   1   5 -20  231.48   35.80
  -1  -5  20  207.48   37.80
  -1  -5  20  214.48   38.20
   0   5 -20   11.60   15.10
   0   5 -20  -14.50   17.80
   0  -5  20    6.70   16.00
   0  -5  20   26.30   15.80
  -1   5 -20  256.67   40.50
   1  -5  20  177.88   38.80
   1  -5  20  218.68   38.60
  -2   5 -20   61.49   21.70
   2  -5  20   83.79   30.70
   2  -5  20   57.39   22.70
   3  -5  20    5.40   19.80
   3  -5  20   50.59   22.40
   4  -5  20   54.59   23.00
  -4  -4  20  307.67   50.79
  -3  -4  20  140.89   27.50
  -3  -4  20   54.89   24.10
   2   4 -20  102.19   23.00
   2   4 -20   54.89   22.20
  -2  -4  20   87.89   25.10
  -2  -4  20  102.89   27.90
   1   4 -20   74.29   25.70
   1   4 -20   66.99   20.20
  -1  -4  20  132.19   27.80
  -1  -4  20   77.09   25.30
   0   4 -20   18.70   13.10
   0   4 -20   11.60   18.50
   0  -4  20   34.90   16.20
   1  -4  20   64.79   23.20
   1  -4  20  134.59   36.60
  -2   4 -20   83.89   24.70
  -2   4 -20  110.19   26.80
   2  -4  20   74.99   24.80
   2  -4  20   68.69   26.40
  -3   4 -20   92.29   26.50
   3  -4  20   94.99   26.60
   3  -4  20  132.29   33.20
   4  -4  20  243.58   42.20
   4  -4  20  284.57   47.50
   5  -4  20   11.60   16.90
  -6  -3  20   15.70   21.60
  -5  -3  20   62.19   28.30
  -4  -3  20   21.80   16.70
   3   3 -20  117.39   28.50
   3   3 -20   91.69   25.70
  -3  -3  20   70.09   22.50
  -3  -3  20  100.19   20.80
   2   3 -20  133.49   33.70
   2   3 -20  232.78   27.20
  -2  -3  20  196.18   28.70
   1   3 -20  462.25   37.70
   1   3 -20  409.76   42.50
  -1  -3  20  407.86   37.40
  -1  -3  20  419.36   42.60
   0   3 -20   16.80   14.80
   0   3 -20    5.10   12.80
   0  -3  20   30.20   14.20
   0  -3  20   33.30   17.40
  -1   3 -20  424.56   41.40
  -1   3 -20  465.05   41.40
   1  -3  20  448.36   41.50
   1  -3  20  450.55   42.10
  -2   3 -20  113.39   26.80
   2  -3  20  165.68   34.10
   2  -3  20  141.89   31.00
  -3   3 -20  107.39   24.50
   3  -3  20   91.59   29.80
   3  -3  20  107.29   29.00
   3  -3  20  145.19   33.00
  -4   3 -20   -2.00   13.70
   4  -3  20   16.60   17.30
   4  -3  20  -26.90   13.50
   5  -3  20  -24.50   16.60
   5  -3  20   67.79   26.60
   6  -3  20   -8.30   19.80
   6  -3  20  -29.20   22.40
  -6  -2  20  -33.00   17.10
  -5  -2  20   36.90   20.70
   4   2 -20  618.24   54.09
  -4  -2  20  597.74   54.69
   3   2 -20   87.39   15.50
  -3  -2  20   96.79   25.20
  -3  -2  20   93.69   16.10
   2   2 -20  208.48   33.40
   2   2 -20  149.09   21.50
  -2  -2  20  154.98   30.40
   1   2 -20  196.88   32.00
   1   2 -20  210.38   23.50
  -1  -2  20  201.88   31.20
  -1  -2  20  214.98   24.30
   0   2 -20    8.80    9.30
   0   2 -20    5.90   10.10
   0  -2  20   17.70   12.30
   0  -2  20   -3.30   10.50
  -1   2 -20  211.48   33.30
   1  -2  20  199.48   32.30
   1  -2  20  226.78   28.00
  -2   2 -20  209.38   34.00
   2  -2  20  125.69   27.60
   2  -2  20  194.88   32.90
   2  -2  20  171.08   30.00
  -3   2 -20  106.29   27.40
   3  -2  20  110.09   27.20
   3  -2  20  135.09   28.90
   3  -2  20  121.19   29.90
  -4   2 -20  607.04   53.49
   4  -2  20  575.44   53.59
   4  -2  20  668.03   58.09
   4  -2  20  662.03   57.69
   5  -2  20   55.59   23.90
   5  -2  20  -12.00   16.00
   6  -2  20  -10.70   17.70
  -6  -1  20   12.80   18.60
   5   1 -20  110.09   27.90
  -5  -1  20  152.18   33.10
  -4  -1  20  254.87   38.40
   3   1 -20  106.09   24.40
  -3  -1  20   96.39   10.50
  -3  -1  20   89.19   24.20
   2   1 -20   13.70   14.20
  -2  -1  20   31.60    9.10
  -2  -1  20   36.20   15.10
   1   1 -20  523.35   41.20
  -1  -1  20  589.84   32.00
  -1  -1  20  517.25   30.20
  -1  -1  20  526.35   42.10
   0   1 -20 1539.85   69.09
   0  -1  20 1539.95   59.59
   0  -1  20 1399.96   56.89
   0  -1  20 1443.16   68.39
  -1   1 -20  536.15   41.30
   1  -1  20  592.54   40.40
   1  -1  20  592.34   40.90
   1  -1  20  524.85   42.60
  -2   1 -20    4.90   12.00
   2  -1  20   23.20   15.00
   2  -1  20   27.20   13.60
   2  -1  20    1.60   13.00
  -3   1 -20  103.19   23.60
   3  -1  20  106.99   26.10
   3  -1  20   92.59   23.30
   3  -1  20  102.09   24.60
  -4   1 -20  227.58   37.50
   4  -1  20  196.68   35.10
   4  -1  20  195.98   37.80
   4  -1  20  234.58   38.40
   5  -1  20  139.49   34.40
   5  -1  20  254.17   42.20
   6  -1  20    8.60   24.40
   6  -1  20   25.40   21.90
  -6   0  20   24.30   17.60
   5   0 -20   36.70   19.40
  -5   0  20   78.49   22.70
   4   0 -20 1033.40   62.49
  -4   0  20 1000.10   61.49
   3   0 -20   91.69   23.90
  -3   0  20   50.09   18.50
   2   0 -20  326.27   32.40
  -2   0  20  247.48   11.00
  -2   0  20  223.18   27.50
   1   0 -20   21.40   13.50
  -1   0  20   64.39   17.10
  -1   0  20   42.90    9.70
   0   0 -20   18.80   10.50
   0   0  20   -6.60    6.50
   0   0  20    7.80   10.10
   0   0  20    2.80    7.60
  -1   0 -20   52.39   16.60
   1   0  20   17.30   14.20
   1   0  20   27.20   12.60
   1   0  20   36.90   13.30
  -2   0 -20  241.58   28.90
   2   0  20  261.87   30.60
   2   0  20  269.57   30.00
   2   0  20  204.08   31.50
  -3   0 -20   78.59   21.80
   3   0  20   55.99   21.30
   3   0  20   56.19   20.00
  -4   0 -20 1011.30   67.09
   4   0  20  982.70   67.69
   4   0  20 1073.09   71.39
   4   0  20 1136.39   72.69
   5   0  20   49.60   23.50
   5   0  20   44.00   23.80
   6   0  20   26.30   21.00
   6   0  20   37.40   19.80
  -5   1  20  192.98   33.90
   4  -1 -20  261.47   35.10
  -4   1  20  186.38   29.40
   3  -1 -20  102.49   21.90
  -3   1  20   76.39   19.60
   2  -1 -20   16.40   13.60
  -2   1  20   10.80   10.50
   1  -1 -20  493.75   36.20
  -1   1  20  609.54   28.10
  -1   1  20  549.35   38.10
  -1   1  20  548.75   26.80
   0  -1 -20 1486.15   63.19
   0  -1 -20 1461.65   57.69
   0   1  20 1534.25   65.29
   0   1  20 1535.55   55.99
  -1  -1 -20  471.35   37.10
  -1  -1 -20  570.04   37.90
   1   1  20  591.74   38.90
   1   1  20  539.55   41.40
  -2  -1 -20    8.60   11.40
  -2  -1 -20  -14.20    7.40
   2   1  20    8.30   13.00
   2   1  20    8.50   14.30
  -3  -1 -20   55.59   21.30
  -3  -1 -20   72.89   22.40
   3   1  20  118.79   26.70
   3   1  20   95.59   25.50
  -4  -1 -20  293.37   44.60
   4   1  20  223.78   40.20
   4   1  20  208.38   36.90
  -5  -1 -20  219.68   41.00
   5   1  20  151.98   35.10
  -6  -1 -20   20.70   21.80
   6   1  20   23.00   19.70
  -4   2  20  623.14   42.30
   3  -2 -20  139.69   22.60
  -3   2  20  110.59   20.40
   2  -2 -20  162.28   23.10
   2  -2 -20  171.08   12.00
  -2   2  20  175.48   12.60
  -2   2  20  198.18   22.90
   1  -2 -20  192.78   23.20
   1  -2 -20  191.88   18.20
  -1   2  20  222.58   23.80
  -1   2  20  197.38   18.70
   0  -2 -20  -14.30    7.30
   0  -2 -20   -0.30    8.20
   0   2  20   16.80   12.60
   0   2  20    6.60    9.30
  -1  -2 -20  257.87   28.50
  -1  -2 -20  159.18   25.70
   1   2  20  190.78   29.00
   1   2  20  210.98   29.80
  -2  -2 -20  138.59   26.10
  -2  -2 -20  168.28   27.80
   2   2  20  178.18   30.80
   2   2  20  214.08   32.70
  -3  -2 -20  101.79   24.80
   3   2  20   92.29   24.30
   3   2  20  146.09   30.40
  -4  -2 -20  623.64   55.79
   4   2  20  523.05   52.49
   4   2  20  618.04   55.69
   4   2  20  604.04   53.29
  -5  -2 -20   31.10   18.30
   5   2  20    8.00   20.90
  -3   3  20   61.29   23.50
   2  -3 -20  175.48   17.90
   2  -3 -20  212.28   21.10
  -2   3  20  182.68   19.10
  -2   3  20  203.58   21.10
   1  -3 -20  490.45   31.30
   1  -3 -20  449.95   31.30
  -1   3  20  472.35   33.30
  -1   3  20  475.05   31.50
   0  -3 -20   31.40   13.40
   0  -3 -20    2.20    9.80
   0   3  20   33.50   13.30
   0   3  20    8.70   10.80
  -1  -3 -20  421.76   34.00
  -1  -3 -20  500.85   39.90
   1   3  20  427.76   35.50
   1   3  20  496.05   41.50
  -2  -3 -20  195.78   32.70
   2   3  20  182.58   29.90
   2   3  20  181.98   31.90
  -3  -3 -20  125.59   30.10
   3   3  20  146.09   33.70
   3   3  20  116.29   25.40
   3   3  20   98.89   24.60
  -4  -3 -20   27.20   20.10
   4   3  20   16.80   16.60
   4   3  20   27.20   19.00
  -5  -3 -20   36.80   25.00
   5   3  20   48.00   26.40
  -6  -3 -20   34.60   26.00
   6   3  20    8.40   19.30
   2  -4 -20   81.39   22.40
   1  -4 -20  105.29   21.10
  -1   4  20  123.29   24.30
  -1   4  20   93.49   16.30
   0  -4 -20   -0.60    9.00
   0   4  20   13.40   11.50
   0   4  20   28.00   16.00
   0   4  20   24.00   11.10
  -1  -4 -20  125.19   26.50
   1   4  20  109.29   25.10
   1   4  20   97.99   21.40
   1   4  20  107.09   21.60
  -2  -4 -20   70.49   25.80
   2   4  20  141.79   27.20
   2   4  20   95.09   25.20
   2   4  20  102.09   27.70
  -3  -4 -20  149.99   33.60
   3   4  20  137.89   30.80
   3   4  20   63.19   22.20
   3   4  20  102.39   30.30
  -4  -4 -20  212.88   42.80
   4   4  20  229.08   39.40
  -5  -4 -20  -22.20   32.80
   5   4  20    0.50   17.70
   1  -5 -20  299.97   34.30
   0  -5 -20   -6.70    8.90
   0   5  20   30.20   17.60
  -1  -5 -20  171.48   32.70
   1   5  20  215.78   36.90
  -2  -5 -20   27.40   21.40
   2   5  20   48.30   19.70
  -3  -5 -20  -28.00   12.00
   3   5  20  -10.40   16.10
  -4  -5 -20   88.49   29.70
   4   5  20  125.69   32.60
   0  -6 -20   87.79   25.90
  -1  -6 -20  -13.30   10.80
  -2  -6 -20    8.20   19.60
  -3  -6  21  101.79   30.30
  -3  -6  21  126.69   37.60
  -2  -6  21  -30.30   18.60
  -2  -6  21   34.00   26.50
  -1  -6  21   -8.60   14.80
  -1  -6  21    7.40   22.60
   0  -6  21   68.79   26.20
   0  -6  21   21.30   27.40
   1  -6  21    7.50   15.70
   1  -6  21   21.50   24.90
   2  -6  21   11.70   20.50
   2  -6  21   -8.00   21.40
   3  -6  21  129.79   40.80
  -4  -5  21   62.99   29.50
  -3  -5  21   99.29   29.20
  -3  -5  21   68.89   23.80
   2   5 -21    2.60   13.20
  -2  -5  21    0.20   14.10
  -2  -5  21  -22.70   15.00
   1   5 -21  106.79   30.30
  -1  -5  21  173.68   37.50
  -1  -5  21   75.89   24.70
   0   5 -21  599.84   53.79
   0   5 -21  494.85   61.99
   0  -5  21  643.94   56.09
   0  -5  21  560.44   53.69
  -1   5 -21  144.49   32.40
   1  -5  21  150.08   33.20
   1  -5  21  132.39   30.80
  -2   5 -21   26.10   21.50
   2  -5  21   19.40   22.20
   2  -5  21  -11.50   15.80
   3  -5  21   77.99   27.00
   3  -5  21   33.00   21.10
   4  -5  21   37.60   20.80
   4  -5  21   30.80   27.00
  -5  -4  21   23.90   19.40
  -4  -4  21   27.00   19.40
  -3  -4  21  105.69   28.80
  -3  -4  21   60.29   20.00
   2   4 -21   39.10   21.30
   2   4 -21   39.00   18.10
  -2  -4  21   64.59   22.50
  -2  -4  21   38.00   18.10
   1   4 -21  290.67   36.20
   1   4 -21  355.16   42.70
  -1  -4  21  322.87   37.90
  -1  -4  21  334.07   47.60
   0   4 -21  -19.50   14.50
   0   4 -21    6.30   12.40
   0  -4  21    2.90   14.80
   0  -4  21  -24.40   10.90
  -1   4 -21  351.06   40.70
  -1   4 -21  364.96   41.80
   1  -4  21  321.07   40.40
   1  -4  21  385.96   43.30
  -2   4 -21   22.00   20.20
  -2   4 -21   19.00   16.40
   2  -4  21   44.40   22.00
   2  -4  21    9.50   17.70
  -3   4 -21   55.59   23.50
   3  -4  21   85.29   25.10
   3  -4  21  168.28   36.40
   4  -4  21   49.30   21.80
   4  -4  21   26.30   20.30
   5  -4  21   17.20   22.50
   5  -4  21    8.70   21.50
  -5  -3  21   75.99   29.10
  -4  -3  21  165.28   36.40
   3   3 -21  425.26   47.10
  -3  -3  21  507.75   50.09
  -3  -3  21  411.16   34.50
   2   3 -21  383.86   34.00
   2   3 -21  379.36   42.00
  -2  -3  21  396.36   35.00
  -2  -3  21  387.86   41.60
   1   3 -21   86.79   20.60
   1   3 -21   84.19   23.90
  -1  -3  21   69.89   23.90
  -1  -3  21   69.09   20.40
   0   3 -21  136.09   27.10
   0   3 -21   90.39   25.60
   0  -3  21  114.29   26.30
   0  -3  21  104.09   23.60
  -1   3 -21   59.89   20.80
  -1   3 -21   53.79   19.10
   1  -3  21   63.29   22.90
   1  -3  21   48.90   22.80
   2  -3  21  435.86   50.99
   2  -3  21  361.66   42.60
  -3   3 -21  437.56   43.20
   3  -3  21  449.26   46.60
   3  -3  21  406.56   47.60
   3  -3  21  394.26   47.40
   4  -3  21  210.98   41.00
   4  -3  21  227.38   41.30
   5  -3  21   34.20   24.70
   5  -3  21   29.60   22.40
  -6  -2  21   31.30   23.00
  -5  -2  21  -13.60   13.60
   4   2 -21  100.59   28.10
  -4  -2  21  190.28   35.40
   3   2 -21  225.18   36.50
  -3  -2  21  104.29   16.70
  -3  -2  21   87.29   27.60
   2   2 -21   20.40   16.10
   2   2 -21   23.10   11.10
  -2  -2  21   69.09   15.80
  -2  -2  21   16.00   14.30
   1   2 -21   31.70   14.50
   1   2 -21    5.40   10.00
  -1  -2  21   52.99   19.20
  -1  -2  21   29.70   13.30
   0   2 -21  240.78   27.30
   0   2 -21  278.77   31.70
   0  -2  21  271.47   32.30
   0  -2  21  215.88   26.00
  -1   2 -21   31.80   13.80
   1  -2  21   26.10   14.80
   1  -2  21   19.60   15.00
   1  -2  21   24.80   13.90
  -2   2 -21   19.80   16.60
   2  -2  21   26.30   15.40
   2  -2  21   37.90   17.30
   2  -2  21   10.90   13.70
  -3   2 -21  113.49   27.20
   3  -2  21   86.49   26.40
   3  -2  21  114.59   28.30
  -4   2 -21  125.99   32.90
   4  -2  21  172.98   42.80
   4  -2  21  123.79   31.40
   4  -2  21  178.08   36.90
   5  -2  21    5.40   16.00
   5  -2  21  -37.40   14.50
   6  -2  21   23.10   27.30
  -6  -1  21   11.50   20.40
  -5  -1  21   45.50   21.10
   4   1 -21   10.70   14.10
  -4  -1  21   13.60   13.30
   3   1 -21  348.47   39.60
  -3  -1  21  435.16   41.30
  -3  -1  21  381.36   17.40
   2   1 -21  857.41   55.19
  -2  -1  21  762.32   32.20
  -2  -1  21  793.22   33.20
  -2  -1  21  865.01   55.59
   1   1 -21   72.29   20.10
  -1  -1  21  103.29   16.60
  -1  -1  21   88.89   16.00
  -1  -1  21   86.09   22.10
   0   1 -21  195.68   30.40
   0  -1  21  246.78   25.10
   0  -1  21  185.98   30.70
   0  -1  21  152.38   23.00
  -1   1 -21  112.49   25.70
   1  -1  21   52.49   16.70
   1  -1  21  111.19   24.40
   1  -1  21  105.39   21.70
  -2   1 -21  797.92   53.79
   2  -1  21  772.42   52.19
   2  -1  21  887.71   54.79
   2  -1  21  810.52   56.09
  -3   1 -21  385.16   47.40
   3  -1  21  355.76   39.00
   3  -1  21  374.66   42.70
   3  -1  21  462.55   45.90
  -4   1 -21   -0.70   14.60
   4  -1  21   28.10   18.80
   4  -1  21   13.70   15.60
   4  -1  21    1.40   17.30
   5  -1  21   80.29   29.30
   5  -1  21   39.50   18.00
   6  -1  21   41.20   23.10
   6  -1  21   24.60   25.60
  -6   0  21   14.40   17.80
   5   0 -21   30.20   18.40
  -5   0  21   53.99   19.90
   4   0 -21  111.59   26.50
  -4   0  21  111.69   25.80
   3   0 -21   83.59   21.10
  -3   0  21  120.99   24.20
   2   0 -21  212.58   31.40
  -2   0  21  165.28    9.90
  -2   0  21  157.78    9.80
  -2   0  21  246.08   34.10
   1   0 -21   31.60   14.20
  -1   0  21    0.20    6.10
  -1   0  21   18.50    8.00
  -1   0  21   18.20   12.00
   0   0 -21    6.30    7.80
   0   0  21    1.00    7.80
   0   0  21    5.30   10.70
   0   0  21    2.70    8.20
  -1   0 -21   33.30   13.90
   1   0  21   18.80   10.90
   1   0  21   16.20   11.20
   1   0  21   66.49   20.00
  -2   0 -21  144.79   27.50
   2   0  21  173.68   29.50
   2   0  21  139.99   26.40
   2   0  21  166.28   29.20
  -3   0 -21   80.99   24.50
   3   0  21   73.09   22.80
   3   0  21   38.70   21.10
   3   0  21   77.89   23.20
  -4   0 -21  132.79   28.40
   4   0  21  163.88   35.10
   4   0  21  139.79   32.10
   4   0  21  184.98   36.10
   5   0  21   79.19   27.70
   5   0  21   40.30   22.60
   6   0  21   31.60   22.60
   6   0  21   25.00   22.10
  -5   1  21   62.29   20.20
   4  -1 -21   10.10   13.60
  -4   1  21   18.40   12.20
   3  -1 -21  319.47   34.40
  -3   1  21  403.66   35.70
   2  -1 -21  858.21   49.70
  -2   1  21  816.52   48.50
   1  -1 -21   95.49   19.20
  -1   1  21   77.19   13.10
  -1   1  21  114.29   14.30
  -1   1  21   85.19   20.80
   0  -1 -21  227.18   26.40
   0  -1 -21  168.98   21.20
   0   1  21  207.48   22.40
   0   1  21  188.98   28.20
  -1  -1 -21   95.79   20.00
  -1  -1 -21   72.19   18.60
   1   1  21   71.09   19.90
   1   1  21   69.99   17.40
  -2  -1 -21  778.72   51.39
  -2  -1 -21  901.61   55.19
   2   1  21  824.22   55.39
   2   1  21  869.01   54.59
  -3  -1 -21  395.26   38.20
  -3  -1 -21  397.86   41.90
   3   1  21  409.76   42.00
   3   1  21  303.47   37.60
  -4  -1 -21  -23.10   12.10
  -4  -1 -21    4.80   13.80
   4   1  21   15.80   16.40
   4   1  21   17.80   15.80
  -5  -1 -21   47.30   20.20
   5   1  21   18.30   18.70
  -6  -1 -21   54.59   29.40
   6   1  21   -2.30   20.00
  -4   2  21  156.78   26.20
   3  -2 -21  129.49   23.00
  -3   2  21  124.39   22.00
   2  -2 -21   33.80   14.00
  -2   2  21   34.60    7.40
  -2   2  21   30.00   12.20
   1  -2 -21   22.50   11.20
   1  -2 -21    7.00    7.60
  -1   2  21    8.70    8.50
  -1   2  21   41.90   14.20
   0  -2 -21  267.27   27.40
   0  -2 -21  202.58   23.40
   0   2  21  281.97   29.30
   0   2  21  218.28   24.10
  -1  -2 -21   26.10   12.80
  -1  -2 -21   39.10   15.90
   1   2  21   10.50   14.30
   1   2  21   13.20   12.40
  -2  -2 -21   36.50   17.10
  -2  -2 -21   34.30   15.40
   2   2  21   23.00   15.50
   2   2  21   29.40   16.30
  -3  -2 -21  106.49   26.30
  -3  -2 -21  123.79   25.80
   3   2  21  187.88   34.50
   3   2  21  138.09   30.50
  -4  -2 -21  213.88   38.10
   4   2  21  145.09   32.10
   4   2  21  137.59   32.70
   4   2  21  176.48   35.50
  -5  -2 -21  -24.40   10.70
   5   2  21   -8.40   16.60
  -6  -2 -21   59.39   27.50
   6   2  21   -5.70   18.50
   2  -3 -21  345.87   30.70
   2  -3 -21  390.06   25.30
  -2   3  21  393.76   29.30
   1  -3 -21   78.69   15.50
   1  -3 -21   89.79   17.20
  -1   3  21   98.29   19.00
  -1   3  21   75.49   17.30
   0  -3 -21  124.59   22.50
   0  -3 -21  134.19   22.30
   0   3  21  105.99   20.20
   0   3  21  113.69   22.70
  -1  -3 -21   71.49   19.20
  -1  -3 -21   84.69   18.60
   1   3  21   81.89   21.20
   1   3  21   68.19   21.40
  -2  -3 -21  392.16   40.50
   2   3  21  386.26   41.30
   2   3  21  385.76   38.00
  -3  -3 -21  428.26   45.20
   3   3  21  461.15   47.70
   3   3  21  427.46   53.19
  -4  -3 -21  223.08   40.80
   4   3  21  269.27   43.20
  -5  -3 -21   13.40   20.30
   5   3  21   88.49   31.30
   1  -4 -21  349.57   31.30
  -1   4  21  325.47   33.90
   0  -4 -21   47.50   15.30
   0   4  21   19.20   12.30
   0   4  21   17.00   14.20
  -1  -4 -21  370.36   38.40
   1   4  21  296.77   37.10
   1   4  21  303.67   32.90
   1   4  21  313.37   32.10
  -2  -4 -21   16.60   15.10
   2   4  21   18.00   14.00
   2   4  21   39.80   15.80
   2   4  21   14.60   15.80
  -3  -4 -21   92.09   26.00
   3   4  21   83.59   26.00
   3   4  21  113.29   27.50
  -4  -4 -21   55.49   25.20
   4   4  21   41.80   23.10
  -5  -4 -21    3.40   23.50
   5   4  21   -9.90   18.90
   1  -5 -21   82.09   21.40
   0  -5 -21  644.84   49.70
   0   5  21  520.45   49.80
  -1  -5 -21   88.79   24.50
   1   5  21   82.19   27.70
  -2  -5 -21   22.50   17.20
   2   5  21  -10.30   12.90
  -3  -5 -21  130.09   35.00
   3   5  21   64.09   24.10
  -4  -5 -21   58.49   45.30
   4   5  21   43.30   28.10
   0  -6 -21   69.79   21.60
  -1  -6 -21    9.50   16.20
  -2  -6 -21   33.50   22.80
  -3  -6 -21   50.19   31.10
  -2  -6  22   61.79   31.30
  -2  -6  22   19.90   25.60
  -1  -6  22   34.10   20.80
  -1  -6  22   61.49   28.30
   0  -6  22  121.49   32.60
   0  -6  22  115.39   36.00
   1  -6  22   34.40   22.00
   1  -6  22   59.79   27.60
   2  -6  22   83.29   30.80
   2  -6  22  118.19   43.50
  -4  -5  22   30.50   25.20
  -3  -5  22  -14.20   17.20
  -3  -5  22   -3.70   16.10
  -2  -5  22   60.69   24.70
  -2  -5  22   85.09   25.80
   1   5 -22   21.00   19.10
  -1  -5  22   26.50   20.10
  -1  -5  22    2.50   14.60
   0   5 -22  174.48   40.90
   0  -5  22  174.48   36.50
   0  -5  22  203.88   40.50
   1  -5  22   39.70   23.40
   1  -5  22   36.70   21.30
   2  -5  22   72.29   29.50
   2  -5  22   72.39   27.80
   3  -5  22   23.40   19.10
   3  -5  22  -39.10   20.30
   4  -5  22   25.70   21.60
   4  -5  22  -19.90   22.30
  -5  -4  22  -10.10   20.30
  -4  -4  22   68.19   26.50
  -3  -4  22  147.49   35.90
  -3  -4  22   65.79   21.80
   2   4 -22   88.39   22.00
  -2  -4  22   81.09   22.80
  -2  -4  22   86.79   25.10
   1   4 -22  275.97   42.80
   1   4 -22  279.47   35.10
  -1  -4  22  346.47   39.80
  -1  -4  22  341.27   48.30
   0   4 -22  130.49   30.10
   0   4 -22  143.09   32.50
   0  -4  22  157.98   33.10
   0  -4  22  170.98   31.70
  -1   4 -22  347.97   40.80
  -1   4 -22  354.96   41.80
   1  -4  22  334.27   46.30
   1  -4  22  316.67   45.80
  -2   4 -22   79.39   23.80
  -2   4 -22   47.30   20.20
   2  -4  22   65.19   23.10
   2  -4  22   96.59   29.60
   3  -4  22  106.09   31.10
   3  -4  22  110.39   31.90
   4  -4  22   28.00   21.10
   4  -4  22   45.40   22.80
   5  -4  22   96.09   32.70
   5  -4  22   53.49   29.40
  -5  -3  22   15.00   14.70
  -4  -3  22   46.80   20.50
  -3  -3  22   12.70   16.20
  -3  -3  22   12.90   12.70
   2   3 -22  571.04   50.49
   2   3 -22  434.36   35.50
  -2  -3  22  523.25   40.50
  -2  -3  22  517.35   50.29
   1   3 -22   64.49   19.70
   1   3 -22   53.89   19.70
  -1  -3  22   18.30   17.20
  -1  -3  22   44.80   18.80
   0   3 -22  578.04   46.10
   0  -3  22  562.34   45.40
   0  -3  22  640.24   53.59
  -1   3 -22    8.60   16.70
   1  -3  22   37.40   22.50
   1  -3  22   91.19   26.90
  -2   3 -22  448.26   45.00
   2  -3  22  470.95   46.10
  -3   3 -22    2.70   10.70
   3  -3  22   -1.40   17.60
   3  -3  22   15.00   15.90
   3  -3  22   -9.80   16.80
   4  -3  22   31.70   21.80
   4  -3  22   45.30   24.10
   5  -3  22   21.80   21.90
   5  -3  22   17.20   23.00
  -6  -2  22  -18.80   19.80
  -5  -2  22   30.30   20.50
  -4  -2  22   60.29   23.30
   3   2 -22  311.57   37.50
  -3  -2  22  308.97   24.90
  -3  -2  22  339.57   40.90
   2   2 -22  170.98   23.00
   2   2 -22  179.48   32.80
  -2  -2  22  180.88   33.80
  -2  -2  22  198.68   23.30
   1   2 -22    6.70   14.60
   1   2 -22   28.70   14.70
  -1  -2  22   30.60   16.40
  -1  -2  22   45.90   14.50
   0   2 -22   16.20   13.20
   0  -2  22   12.70   13.90
   0  -2  22   59.99   17.00
  -1   2 -22   39.60   17.60
   1  -2  22   17.70   13.90
   1  -2  22   17.70   13.40
   1  -2  22   26.90   17.70
  -2   2 -22  152.18   29.50
   2  -2  22  129.09   27.60
   2  -2  22  156.48   30.70
   2  -2  22  126.39   26.20
  -3   2 -22  315.17   37.30
   3  -2  22  309.97   45.90
   3  -2  22  277.17   42.50
   3  -2  22  292.97   43.30
   4  -2  22   -1.70   13.80
   4  -2  22  -11.90   13.20
   5  -2  22   18.40   17.70
   5  -2  22   16.40   18.60
   6  -2  22   82.39   30.60
   6  -2  22  -18.60   37.30
  -6  -1  22   37.50   23.90
  -5  -1  22    2.50   16.60
   4   1 -22   22.10   19.00
  -4  -1  22   34.60   19.00
   3   1 -22   86.89   24.70
  -3  -1  22  105.79   25.60
   2   1 -22  180.98   29.80
  -2  -1  22  186.98   17.10
  -2  -1  22  197.38   18.00
  -2  -1  22  246.78   36.10
   1   1 -22  484.85   41.90
  -1  -1  22  521.75   44.30
  -1  -1  22  586.44   32.90
  -1  -1  22  518.55   32.90
   0   1 -22  718.03   49.20
   0  -1  22  730.53   41.70
   0  -1  22  690.03   49.70
  -1   1 -22  549.95   45.20
   1  -1  22  571.54   42.20
   1  -1  22  546.45   41.10
   1  -1  22  549.54   46.40
  -2   1 -22  158.08   29.80
   2  -1  22  223.28   34.70
   2  -1  22  201.28   34.80
   2  -1  22  198.28   31.60
  -3   1 -22   96.09   23.40
   3  -1  22   91.39   25.50
   3  -1  22   89.59   25.60
   3  -1  22   65.59   23.00
  -4   1 -22   14.00   15.40
   4  -1  22   21.60   19.10
   4  -1  22   37.40   22.20
   4  -1  22   15.60   17.90
   5  -1  22  -19.20   14.70
   5  -1  22   36.10   22.50
   6  -1  22   13.40   24.60
   6  -1  22    7.80   18.70
  -6   0  22   -2.40   18.20
   5   0 -22   -3.90   15.70
  -5   0  22   -5.30   15.60
   4   0 -22    8.90   12.50
  -4   0  22   16.10   15.70
   3   0 -22  184.18   31.30
  -3   0  22  203.98   31.70
   2   0 -22  147.59   27.00
  -2   0  22  157.58   10.50
  -2   0  22  171.58   28.90
  -2   0  22  157.38   10.50
   1   0 -22 1013.80   57.19
  -1   0  22  906.01   37.60
  -1   0  22 1050.39   40.30
  -1   0  22 1027.40   57.99
   0   0 -22  825.92   51.39
   0   0  22  831.02   52.89
   0   0  22  882.01   43.90
   0   0  22  876.21   43.60
  -1   0 -22 1097.79   60.59
   1   0  22 1029.20   59.59
   1   0  22  990.90   52.49
   1   0  22 1054.69   54.29
  -2   0 -22  150.98   28.50
   2   0  22  122.29   25.40
   2   0  22  154.18   28.90
   2   0  22  136.99   26.50
  -3   0 -22  191.58   35.90
   3   0  22  220.68   36.30
   3   0  22  159.38   30.40
  -4   0 -22   10.60   15.50
   4   0  22   -0.70   12.10
   4   0  22   22.50   17.70
   4   0  22  -13.20   14.90
   5   0  22    5.70   17.80
   5   0  22   22.20   20.10
  -5   1  22  -17.70   12.30
   4  -1 -22    3.90   11.60
  -4   1  22   25.10   16.30
   3  -1 -22  126.99   25.90
  -3   1  22   86.69   20.40
   2  -1 -22  181.38   27.40
  -2   1  22  181.88   27.40
   1  -1 -22  566.94   40.30
  -1   1  22  507.25   39.70
  -1   1  22  508.05   27.90
  -1   1  22  492.15   26.70
   0  -1 -22  704.53   45.50
   0   1  22  688.83   46.60
   0   1  22  765.32   40.40
  -1  -1 -22  544.65   41.90
  -1  -1 -22  500.45   38.00
   1   1  22  494.05   41.60
   1   1  22  519.85   38.90
  -2  -1 -22  188.18   31.00
  -2  -1 -22  201.58   31.50
   2   1  22  203.28   31.60
   2   1  22  208.88   32.70
  -3  -1 -22   25.60   16.70
  -3  -1 -22   85.59   27.80
   3   1  22   83.59   25.40
   3   1  22   49.50   36.80
  -4  -1 -22   18.20   15.30
  -4  -1 -22   27.60   14.80
   4   1  22   11.60   13.50
   4   1  22   29.60   18.80
  -5  -1 -22    8.10   15.50
   5   1  22    4.70   15.20
   6   1  22   20.70   25.10
  -4   2  22   41.40   17.00
   3  -2 -22  266.17   29.60
  -3   2  22  326.07   30.30
   2  -2 -22  169.58   25.30
  -2   2  22  151.18   12.30
  -2   2  22  127.19   22.20
   1  -2 -22   27.00    9.50
   1  -2 -22   34.30   13.20
  -1   2  22   -0.80    8.60
  -1   2  22   47.20   16.30
   0  -2 -22    1.80   11.30
   0  -2 -22   24.00   11.50
   0   2  22   28.80   14.70
   0   2  22   19.30   11.40
  -1  -2 -22   22.10   13.10
  -1  -2 -22   32.20   14.20
   1   2  22   46.90   16.30
   1   2  22   32.30   15.60
  -2  -2 -22  213.38   33.60
  -2  -2 -22  172.38   30.20
   2   2  22  145.19   29.30
   2   2  22  237.28   36.30
  -3  -2 -22  369.26   39.50
   3   2  22  372.86   43.50
  -4  -2 -22   20.20   18.30
   4   2  22   50.09   23.20
  -5  -2 -22   13.50   17.80
   5   2  22   19.80   19.40
  -6  -2 -22   38.00   24.30
   6   2  22   26.40   26.10
  -2   3  22  493.25   33.40
   1  -3 -22    7.10    9.30
  -1   3  22   33.90   13.80
  -1   3  22   23.40   11.30
   0  -3 -22  530.85   38.40
   0  -3 -22  534.75   39.00
   0   3  22  503.25   37.90
   0   3  22  519.75   38.60
  -1  -3 -22   56.99   18.70
  -1  -3 -22   36.80   16.20
   1   3  22   44.60   16.90
   1   3  22   50.69   18.50
  -2  -3 -22  525.65   45.70
   2   3  22  540.95   47.80
   2   3  22  478.65   43.20
  -3  -3 -22   24.80   18.40
   3   3  22   12.50   15.90
   3   3  22    6.40   16.20
   3   3  22   26.30   17.20
  -4  -3 -22   36.00   20.00
   4   3  22   52.49   22.20
  -5  -3 -22   -9.70   20.40
   5   3  22   10.40   20.60
   1  -4 -22  344.77   31.70
   0  -4 -22  151.08   27.50
   0   4  22  158.98   24.20
   0   4  22  124.19   27.10
  -1  -4 -22  347.07   38.70
   1   4  22  316.87   37.80
   1   4  22  249.78   34.00
   1   4  22  308.87   34.00
  -2  -4 -22   84.69   24.50
   2   4  22   38.90   18.40
   2   4  22   65.79   22.00
   2   4  22   77.09   24.20
  -3  -4 -22   94.89   28.80
   3   4  22   70.69   25.90
   3   4  22  125.09   32.00
  -4  -4 -22   -5.30   17.90
   4   4  22   19.00   19.10
  -5  -4 -22   71.49   29.00
   5   4  22   69.79   30.50
   0  -5 -22  126.59   28.60
   0   5  22  217.88   36.60
  -1  -5 -22    2.10   14.90
   1   5  22   22.10   22.30
  -2  -5 -22   19.40   19.60
  -3  -5 -22   -7.60   17.70
   3   5  22   20.80   18.50
  -4  -5 -22  -25.20   17.10
   4   5  22   24.50   25.00
   0  -6 -22   92.69   25.00
  -1  -6 -22   40.50   21.60
  -2  -6 -22   44.50   27.00
  -2  -6  23   66.69   35.10
  -2  -6  23   53.09   31.80
  -1  -6  23   -2.00   19.80
  -1  -6  23   22.60   23.50
   0  -6  23   20.30   21.90
   0  -6  23   -8.90   18.30
   1  -6  23    9.70   21.60
   1  -6  23    5.80   21.20
   2  -6  23   37.40   28.10
   2  -6  23   66.59   28.80
  -4  -5  23   21.20   21.30
  -3  -5  23   43.10   24.60
  -2  -5  23   28.80   23.00
  -2  -5  23   46.60   26.00
   1   5 -23  205.28   38.00
  -1  -5  23  122.69   33.50
  -1  -5  23  209.38   42.60
   0  -5  23   37.60   23.20
   0  -5  23   35.30   22.40
   1  -5  23  124.19   32.70
   1  -5  23  120.49   34.70
   2  -5  23   19.60   26.20
   2  -5  23   24.80   22.50
   3  -5  23  131.99   39.80
   4  -5  23   52.89   26.00
   4  -5  23    5.30   24.30
  -5  -4  23  -13.20   17.30
  -4  -4  23  111.39   32.60
  -3  -4  23   52.59   23.40
  -2  -4  23   27.20   19.00
  -2  -4  23   17.80   19.10
   1   4 -23   46.50   17.90
  -1  -4  23   71.69   26.80
  -1  -4  23  116.69   27.40
   0   4 -23   -4.20   16.70
   0  -4  23    3.90   14.40
   0  -4  23   23.60   16.80
  -1   4 -23   91.89   27.20
  -1   4 -23   91.89   27.10
   1  -4  23   75.99   25.80
   1  -4  23   34.40   20.70
  -2   4 -23   32.10   24.80
   2  -4  23   47.80   22.00
   2  -4  23   30.70   22.80
   3  -4  23   36.40   19.60
   3  -4  23   28.60   23.80
   4  -4  23   61.69   28.30
   4  -4  23  104.79   34.30
   5  -4  23  -28.20   19.30
   5  -4  23   -4.30   23.10
  -5  -3  23   14.30   23.50
  -4  -3  23   55.19   26.10
  -3  -3  23    9.80   11.80
   2   3 -23   94.99   28.10
   2   3 -23  120.79   23.60
  -2  -3  23  125.69   24.40
  -2  -3  23  136.29   31.40
   1   3 -23  223.68   32.10
   1   3 -23  193.48   34.10
  -1  -3  23  270.07   42.40
  -1  -3  23  200.48   31.30
   0   3 -23    0.00   17.20
   0   3 -23   12.90   14.20
   0  -3  23   60.29   22.50
   0  -3  23   28.40   17.80
  -1   3 -23  206.98   36.50
  -1   3 -23  204.28   33.00
   1  -3  23  246.68   40.30
   1  -3  23  182.58   32.30
  -2   3 -23  100.59   27.40
   2  -3  23  105.19   26.80
   2  -3  23  181.68   35.00
   2  -3  23  132.99   29.40
  -3   3 -23   10.20   11.80
   3  -3  23   22.70   18.70
   3  -3  23   23.00   21.80
   4  -3  23   29.10   21.50
   4  -3  23   28.20   22.40
   5  -3  23   16.60   20.00
  -6  -2  23  -28.60   19.60
  -5  -2  23    0.50   16.80
  -4  -2  23  -15.40   15.00
   3   2 -23  234.98   38.60
  -3  -2  23  262.47   40.90
   2   2 -23  436.96   31.20
   2   2 -23  419.36   43.80
  -2  -2  23  400.66   31.10
   1   2 -23  402.96   32.50
   1   2 -23  421.06   42.80
  -1  -2  23  390.16   33.10
  -1  -2  23  485.35   45.90
   0   2 -23   72.69   21.20
   0  -2  23   98.49   25.50
   0  -2  23  105.29   23.00
  -1   2 -23  417.46   40.80
   1  -2  23  445.26   41.50
   1  -2  23  418.16   42.30
   1  -2  23  467.35   41.50
  -2   2 -23  305.07   38.10
   2  -2  23  507.85   48.00
   2  -2  23  391.56   41.80
   2  -2  23  362.66   39.60
  -3   2 -23  224.88   39.50
   3  -2  23  181.88   36.30
   3  -2  23  248.18   40.30
   3  -2  23  164.18   34.90
   4  -2  23  -16.60   12.90
   4  -2  23   12.50   17.70
   5  -2  23   36.70   22.70
   5  -2  23   13.60   20.60
   6  -2  23    4.60   17.20
   6  -2  23    1.90   26.70
  -6  -1  23   53.39   27.20
  -5  -1  23   76.39   25.90
   4   1 -23   41.50   19.80
  -4  -1  23   34.70   18.70
  -3  -1  23   19.10   16.30
   2   1 -23   14.10   13.40
  -2  -1  23   20.90    8.50
  -2  -1  23   26.20   16.90
  -2  -1  23    7.00    7.40
   1   1 -23  404.96   39.00
  -1  -1  23  468.55   30.40
  -1  -1  23  417.26   41.50
   0   1 -23  310.57   35.30
   0  -1  23  261.67   26.20
   0  -1  23  317.87   29.20
   0  -1  23  291.47   36.60
  -1   1 -23  445.56   42.20
   1  -1  23  437.06   43.30
   1  -1  23  426.86   36.90
   1  -1  23  416.46   36.20
  -2   1 -23   31.90   17.20
   2  -1  23   35.20   18.40
   2  -1  23   19.70   15.50
   2  -1  23   45.50   17.20
  -3   1 -23   40.40   18.60
   3  -1  23   59.89   22.40
   3  -1  23   32.00   21.50
   4  -1  23   18.80   18.40
   4  -1  23   30.30   22.60
   5  -1  23  127.99   34.30
   5  -1  23   38.70   25.70
   6  -1  23   73.99   30.40
   6  -1  23   99.09   32.90
  -6   0  23  -26.00   18.70
   5   0 -23   38.60   20.70
  -5   0  23   12.50   16.50
  -4   0  23  216.38   35.30
   3   0 -23   10.10   13.80
  -3   0  23   27.50   15.90
   2   0 -23 1708.03   77.39
  -2   0  23 1779.42   79.09
  -2   0  23 1709.73   38.90
  -2   0  23 1751.82   39.30
   1   0 -23  297.97   31.60
  -1   0  23  289.97   22.00
  -1   0  23  261.37   32.40
  -1   0  23  242.58   20.50
   0   0 -23   27.50   13.40
   0   0  23   -0.70    8.00
   0   0  23  -16.40    7.60
   0   0  23    0.00   10.40
  -1   0 -23  272.27   31.80
   1   0  23  301.97   30.50
   1   0  23  341.37   37.80
   1   0  23  315.47   30.70
  -2   0 -23 1640.64   79.89
   2   0  23 1744.03   84.59
   2   0  23 1734.13   79.59
   2   0  23 1860.11   81.59
  -3   0 -23   54.99   19.50
   3   0  23   17.00   17.40
   3   0  23   26.10   14.60
   3   0  23   25.80   16.80
   4   0  23  219.68   39.50
   4   0  23  244.38   41.10
   4   0  23  242.18   42.70
   5   0  23   17.10   14.10
   5   0  23   -2.10   16.40
   6   0  23  -12.50   21.90
   6   0  23   49.20   22.60
   4  -1 -23   54.29   18.30
  -4   1  23   46.20   17.50
   3  -1 -23   30.30   16.00
  -3   1  23   41.70   16.50
   2  -1 -23   -3.90   12.20
  -2   1  23   -5.30   11.00
   1  -1 -23  430.16   36.40
  -1   1  23  465.35   38.90
  -1   1  23  412.96   26.20
  -1   1  23  430.36   26.00
   0  -1 -23  271.37   30.10
   0   1  23  246.38   24.80
   0   1  23  264.37   33.20
  -1  -1 -23  374.46   36.00
  -1  -1 -23  417.56   35.40
   1   1  23  415.76   35.50
   1   1  23  536.55   43.80
  -2  -1 -23   48.80   18.90
  -2  -1 -23   19.70   15.40
   2   1  23   26.30   15.40
   2   1  23   24.00   17.80
  -3  -1 -23   32.70   20.80
  -3  -1 -23   67.69   24.70
   3   1  23   72.19   24.40
  -4  -1 -23   31.10   18.70
   4   1  23    3.10   18.90
   4   1  23   26.40   20.30
  -5  -1 -23  103.09   28.30
   5   1  23   50.59   25.60
   6   1  23   23.00   23.90
  -4   2  23   -8.20   11.20
   3  -2 -23  200.98   29.50
  -3   2  23  171.18   26.80
   2  -2 -23  350.46   32.50
  -2   2  23  402.86   33.10
   1  -2 -23  415.16   27.20
   1  -2 -23  400.46   33.30
  -1   2  23  413.76   28.40
  -1   2  23  404.56   35.60
   0  -2 -23  102.39   19.10
   0  -2 -23  101.09   21.10
   0   2  23   74.29   19.70
   0   2  23   76.49   21.00
  -1  -2 -23  390.46   36.30
  -1  -2 -23  413.46   37.10
   1   2  23  444.46   39.60
   1   2  23  441.76   40.10
  -2  -2 -23  379.26   38.20
  -2  -2 -23  340.27   37.50
   2   2  23  403.16   40.60
   2   2  23  439.06   43.40
  -3  -2 -23  248.98   40.20
  -3  -2 -23  221.08   38.00
   3   2  23  285.27   42.20
   3   2  23  254.27   39.70
  -4  -2 -23   12.30   16.50
   4   2  23   -0.50   16.70
  -5  -2 -23   50.99   19.40
   5   2  23    1.40   19.50
  -6  -2 -23  -14.60   18.70
   6   2  23   53.39   29.90
  -2   3  23  124.59   21.40
   1  -3 -23  210.88   24.00
   1  -3 -23  209.08   22.80
  -1   3  23  208.08   24.40
  -1   3  23  207.68   27.50
   0  -3 -23   -7.30   11.20
   0  -3 -23   10.10   11.80
   0   3  23    9.30   12.50
   0   3  23   31.00   13.70
  -1  -3 -23  172.78   29.60
  -1  -3 -23  233.78   29.80
   1   3  23  206.68   31.60
   1   3  23  199.08   30.80
  -2  -3 -23  105.19   23.60
  -2  -3 -23  120.19   28.10
   2   3  23  129.69   29.10
   2   3  23   95.59   25.00
  -3  -3 -23   -5.00   16.50
   3   3  23   18.60   17.90
   3   3  23   -0.80   16.30
   3   3  23    4.90   15.70
  -4  -3 -23   31.10   23.50
   4   3  23   46.40   22.60
  -5  -3 -23    5.00   13.40
   5   3  23   23.10   21.50
   1  -4 -23   57.79   17.50
   0  -4 -23    3.30   10.20
   0   4  23   22.40   16.70
   0   4  23    8.00   11.70
  -1  -4 -23   75.19   21.90
   1   4  23   73.09   21.80
   1   4  23   79.39   22.30
   1   4  23   74.59   20.80
  -2  -4 -23   61.39   21.20
   2   4  23   72.89   21.90
   2   4  23   60.29   19.30
   2   4  23   51.29   22.10
  -3  -4 -23   25.00   20.90
   3   4  23   34.90   19.00
   3   4  23   82.69   29.00
  -4  -4 -23   46.40   25.60
   4   4  23  104.59   30.90
  -5  -4 -23   -9.10   15.70
   0  -5 -23   38.50   19.40
  -1  -5 -23  129.89   30.50
   1   5  23  115.69   31.70
  -2  -5 -23   16.80   18.80
  -3  -5 -23   86.79   30.80
   3   5  23   19.60   22.20
  -4  -5 -23   49.00   28.00
   4   5  23  -38.10   22.30
  -1  -6 -23   53.09   21.40
  -2  -6 -23   64.19   28.80
  -1  -6  24   12.10   24.80
  -1  -6  24   14.60   15.00
   0  -6  24   -0.90   25.60
   0  -6  24    7.70   20.50
   1  -6  24   49.00   26.10
  -2  -5  24   31.30   21.80
  -2  -5  24   48.50   22.10
   1   5 -24    0.40   16.30
  -1  -5  24   45.90   20.40
  -1  -5  24   52.09   26.00
   0  -5  24    7.70   19.30
   0  -5  24    9.60   24.40
   1  -5  24   45.30   25.20
   1  -5  24   20.10   22.90
   2  -5  24   65.99   24.90
   2  -5  24   57.49   29.20
   3  -5  24  161.18   52.09
   3  -5  24  187.78   40.20
  -4  -4  24   -0.60   20.80
  -2  -4  24  257.07   38.60
  -2  -4  24  246.58   43.50
   1   4 -24   35.30   18.20
  -1  -4  24  125.69   28.90
  -1  -4  24   34.20   21.50
   0   4 -24  254.67   39.40
   0  -4  24  195.08   42.60
   0  -4  24  278.37   45.70
  -1   4 -24   89.19   24.70
   1  -4  24   83.69   26.80
   1  -4  24   92.79   28.40
   2  -4  24  257.27   44.40
   2  -4  24  297.67   47.00
   3  -4  24   15.30   22.00
   3  -4  24  -10.30   14.30
   4  -4  24   -4.10   21.70
   4  -4  24   11.10   20.00
  -4  -3  24   14.60   19.30
  -3  -3  24  326.47   49.00
   2   3 -24   19.30   17.10
  -2  -3  24    7.60   12.10
  -2  -3  24   -4.30   13.90
   1   3 -24  104.19   27.40
   1   3 -24   86.59   21.20
  -1  -3  24   70.79   20.50
  -1  -3  24   37.90   20.70
   0   3 -24   91.79   26.60
   0   3 -24   70.79   21.30
   0  -3  24   60.59   21.90
   0  -3  24   68.69   23.60
  -1   3 -24   31.10   18.50
   1  -3  24   62.99   21.80
   1  -3  24   95.09   28.70
  -2   3 -24   -3.60   15.80
   2  -3  24    3.00   15.50
   2  -3  24   15.30   14.40
   2  -3  24   11.20   16.50
   3  -3  24  354.66   52.29
   3  -3  24  296.37   46.00
   4  -3  24  -28.50   16.70
   4  -3  24  -11.10   18.30
   5  -3  24   10.80   19.20
   5  -3  24    8.40   19.20
  -5  -2  24    3.30   17.60
  -4  -2  24   26.10   21.60
   3   2 -24   -6.30   12.70
  -3  -2  24   -1.60   16.10
   2   2 -24  239.58   37.60
  -2  -2  24  284.27   44.10
  -2  -2  24  327.27   29.30
   1   2 -24  287.67   46.70
  -1  -2  24  322.97   30.60
   0  -2  24  220.78   32.50
   0  -2  24  273.07   31.20
   0  -2  24  194.88   34.40
  -1   2 -24  356.06   40.30
   1  -2  24  266.27   33.50
   1  -2  24  242.68   35.10
  -2   2 -24  282.77   44.40
   2  -2  24  381.86   43.90
   2  -2  24  344.97   38.20
   2  -2  24  311.27   38.50
  -3   2 -24   -6.30   12.70
   3  -2  24    0.50   15.70
   3  -2  24   14.60   16.40
   4  -2  24   -4.30   20.10
   4  -2  24   36.10   22.00
   5  -2  24   39.50   25.40
   5  -2  24  -15.80   12.40
  -6  -1  24    6.60   18.90
  -5  -1  24    8.30   17.30
   4   1 -24  -21.40   13.70
  -4  -1  24   19.20   14.70
   3   1 -24  450.35   44.80
  -3  -1  24  395.46   42.70
   2   1 -24   43.80   19.60
  -2  -1  24   35.70   17.30
  -2  -1  24   44.00   11.20
  -2  -1  24   30.80   10.30
   1   1 -24  218.48   36.50
  -1  -1  24  217.68   23.50
  -1  -1  24  206.38   34.30
  -1  -1  24  229.68   24.80
   0   1 -24   69.59   21.30
   0  -1  24  113.99   25.90
   0  -1  24   80.09   19.80
   0  -1  24   59.39   15.70
  -1   1 -24  284.67   35.60
   1  -1  24  220.68   36.40
   1  -1  24  215.28   30.50
   1  -1  24  259.77   29.60
  -2   1 -24   65.09   22.50
   2  -1  24   20.50   16.60
   2  -1  24   17.90   18.60
  -3   1 -24  531.35   49.80
   3  -1  24  510.05   50.69
   3  -1  24  549.85   50.89
   3  -1  24  433.06   45.50
   4  -1  24    7.80   17.20
   4  -1  24   15.70   20.40
   5  -1  24   34.80   23.70
   5  -1  24   14.00   17.50
   6  -1  24    1.10   24.90
   6  -1  24   23.10   16.70
  -6   0  24    5.00   19.80
   5   0 -24    2.70   17.30
  -5   0  24  -31.10   12.70
   4   0 -24  -12.90   12.30
  -4   0  24    9.70   15.10
   3   0 -24  -24.50   10.70
  -3   0  24   15.20   15.00
   2   0 -24  554.24   44.80
  -2   0  24  484.15   19.60
  -2   0  24  577.34   45.90
  -2   0  24  468.25   22.00
   1   0 -24  127.79   27.80
  -1   0  24  107.29   25.20
  -1   0  24  100.59   16.40
  -1   0  24  113.09   17.00
   0   0 -24  469.55   41.50
   0   0  24  439.66   42.60
   0   0  24  434.56   32.60
   0   0  24  445.06   33.20
  -1   0 -24   70.49   22.50
   1   0  24   58.59   20.70
   1   0  24  108.99   22.80
   1   0  24   80.39   19.90
  -2   0 -24  424.06   43.80
   2   0  24  489.55   45.50
   2   0  24  491.85   43.50
   2   0  24  507.15   48.10
  -3   0 -24  -16.20   11.50
   3   0  24    7.80   14.90
   3   0  24   11.50   16.70
   3   0  24   -4.80   12.10
   4   0  24   35.60   22.90
   4   0  24   28.10   21.00
   5   0  24   27.00   23.30
   6   0  24    6.40   21.70
   6   0  24   -4.70   18.80
  -5   1  24    4.90   14.30
   4  -1 -24   28.90   14.10
  -4   1  24   -0.10   13.30
   3  -1 -24  485.15   40.30
  -3   1  24  466.15   40.10
   2  -1 -24   46.20   18.90
  -2   1  24   61.99   18.10
   1  -1 -24  314.67   32.50
  -1   1  24  268.97   33.80
  -1   1  24  261.27   22.40
  -1   1  24  231.78   20.40
   0  -1 -24   78.19   20.50
   0   1  24   81.89   17.30
   0   1  24   60.29   19.10
  -1  -1 -24  262.47   31.50
  -1  -1 -24  241.28   29.20
   1   1  24  240.28   29.00
   1   1  24  202.58   32.60
  -2  -1 -24   12.60   15.50
  -2  -1 -24   82.29   21.70
   2   1  24   41.70   17.10
   2   1  24   13.10   16.30
  -3  -1 -24  470.15   47.80
  -3  -1 -24  501.45   48.60
   3   1  24  448.26   47.50
   3   1  24  529.85   49.20
  -4  -1 -24   25.70   17.00
   4   1  24   31.20   21.50
  -5  -1 -24   17.60   21.10
   5   1  24   20.40   16.70
   6   1  24  -27.60   18.40
  -3   2  24   24.80   13.00
   2  -2 -24  356.46   33.10
  -2   2  24  300.77   31.40
   1  -2 -24  304.77   31.60
   1  -2 -24  265.17   22.70
  -1   2  24  249.88   23.70
  -1   2  24  325.17   32.50
   0  -2 -24  261.27   26.60
   0  -2 -24  254.57   30.20
   0   2  24  204.78   26.00
   0   2  24  274.37   32.00
  -1  -2 -24  332.07   33.50
  -1  -2 -24  339.67   35.30
   1   2  24  373.06   38.20
   1   2  24  285.37   34.60
  -2  -2 -24  354.96   38.30
  -2  -2 -24  274.77   34.60
   2   2  24  337.77   38.10
   2   2  24  331.97   39.10
  -3  -2 -24    4.70   17.40
  -3  -2 -24   25.00   17.10
   3   2  24   -6.10   14.70
   3   2  24    7.40   14.60
  -4  -2 -24   11.30   19.30
   4   2  24    2.20   13.20
  -5  -2 -24    3.60   12.00
   5   2  24   21.70   21.40
  -2   3  24    3.30   11.70
   1  -3 -24   62.89   15.20
   1  -3 -24   75.99   19.10
  -1   3  24   70.39   17.00
   0  -3 -24   81.09   18.30
   0  -3 -24   80.29   19.80
   0   3  24  136.49   24.70
   0   3  24   79.29   21.80
  -1  -3 -24   57.09   16.80
  -1  -3 -24   88.79   23.50
   1   3  24   67.19   20.30
   1   3  24   58.89   20.10
  -2  -3 -24   16.40   13.60
  -2  -3 -24   33.50   17.30
   2   3  24  -16.20   10.60
   2   3  24   24.40   25.00
  -3  -3 -24  304.87   46.80
   3   3  24  233.48   38.20
   3   3  24  274.57   43.10
   3   3  24  367.36   42.80
  -4  -3 -24   12.90   15.60
   4   3  24   -2.10   14.80
  -5  -3 -24   -5.80   22.80
   5   3  24  -40.30   15.40
   0  -4 -24  264.67   31.10
   0   4  24  198.88   31.00
   0   4  24  217.38   34.80
  -1  -4 -24  121.59   28.00
   1   4  24   52.89   23.00
   1   4  24   80.59   22.50
  -2  -4 -24  188.08   36.20
   2   4  24  224.78   39.20
   2   4  24  200.18   33.10
   2   4  24  245.48   38.90
  -3  -4 -24    4.10   14.70
   3   4  24   16.70   20.70
   3   4  24   23.70   17.30
  -4  -4 -24   38.80   24.40
   4   4  24   14.30   22.20
   0  -5 -24   10.20   17.00
  -1  -5 -24  -12.60   16.30
   1   5  24   27.80   27.80
  -2  -5 -24   40.00   23.10
  -3  -5 -24  135.89   37.40
  -1  -6 -24  -10.70   19.10
  -1  -6  25    7.20   23.30
  -1  -6  25   52.39   31.90
   0  -6  25   18.90   24.00
   0  -6  25   34.10   21.80
   1  -6  25   17.50   23.80
   1  -6  25   40.30   34.30
  -3  -5  25    8.00   17.70
  -2  -5  25  -15.30   17.30
  -2  -5  25  -21.40   15.00
  -1  -5  25   40.00   24.50
  -1  -5  25   58.99   27.30
   0  -5  25  209.18   41.20
   0  -5  25  294.87   49.20
   1  -5  25   80.39   29.50
   1  -5  25   -0.50   19.30
   2  -5  25   24.00   26.80
   2  -5  25   27.60   21.80
   3  -5  25   11.90   27.00
   3  -5  25   -7.30   20.50
  -4  -4  25   19.30   22.30
  -3  -4  25   51.29   21.70
  -2  -4  25   25.00   18.70
  -2  -4  25   68.29   26.20
   1   4 -25  449.06   42.60
  -1  -4  25  456.15   46.10
  -1  -4  25  407.06   46.70
   0   4 -25   54.69   21.00
   0  -4  25   71.59   24.10
   0  -4  25   53.89   24.30
  -1   4 -25  301.97   44.40
   1  -4  25  554.44   53.09
   1  -4  25  416.66   49.80
   2  -4  25   92.49   29.20
   2  -4  25   52.79   24.10
   3  -4  25   56.99   29.00
   3  -4  25   19.50   16.50
   4  -4  25   41.30   22.50
   4  -4  25   27.60   25.70
  -5  -3  25   -1.50   18.90
  -4  -3  25    7.90   21.90
  -3  -3  25   52.19   20.60
  -2  -3  25   91.99   21.20
  -2  -3  25   77.19   26.40
   1   3 -25  733.13   60.39
   1   3 -25  618.94   46.90
  -1  -3  25  725.33   59.79
  -1  -3  25  699.23   49.10
   0   3 -25   35.80   18.50
   0   3 -25   47.40   22.60
   0  -3  25  113.19   27.60
   0  -3  25   51.59   19.30
  -1   3 -25  715.83   58.49
   1  -3  25  690.43   59.39
   1  -3  25  757.12   57.29
   2  -3  25   69.29   24.40
   2  -3  25   88.99   27.80
   2  -3  25   83.49   26.40
   3  -3  25   14.40   21.10
   3  -3  25   40.00   22.60
   4  -3  25   27.30   22.20
   4  -3  25   30.50   21.90
   5  -3  25    6.40   20.10
   5  -3  25   -9.40   21.70
  -5  -2  25   -9.70   17.60
  -4  -2  25   28.30   19.70
  -3  -2  25   45.60   23.00
   2   2 -25  166.08   33.00
  -2  -2  25  192.08   23.80
  -2  -2  25  199.18   38.30
   1   2 -25  421.66   44.90
  -1  -2  25  429.86   35.60
  -1  -2  25  446.36   47.90
   0   2 -25   90.19   23.50
   0  -2  25  106.39   23.40
   0  -2  25   58.99   18.80
   0  -2  25   79.39   24.20
  -1   2 -25  367.46   42.20
   1  -2  25  379.86   40.00
   1  -2  25  393.96   40.60
   1  -2  25  358.46   43.30
  -2   2 -25  200.28   36.80
   2  -2  25  208.88   58.29
   2  -2  25  203.98   36.90
   2  -2  25  170.28   40.50
   3  -2  25  142.99   33.00
   3  -2  25   92.79   28.30
   3  -2  25  136.59   33.00
   4  -2  25  -10.80   16.60
   4  -2  25   -7.50   20.60
   5  -2  25   20.30   23.40
   5  -2  25   11.90   22.50
  -5  -1  25  -17.00   15.70
  -4  -1  25   -0.20   15.10
   3   1 -25    2.50   13.40
  -3  -1  25    4.60   14.90
  -2  -1  25 1117.89   42.60
  -2  -1  25 1159.78   71.69
   1   1 -25  589.44   49.60
  -1  -1  25  550.24   35.70
  -1  -1  25  511.55   47.40
  -1  -1  25  499.25   33.20
   0   1 -25    9.60   14.80
   0  -1  25    0.90   10.20
   0  -1  25   46.00   16.20
   0  -1  25   22.20   16.60
   1  -1  25  522.25   48.40
   1  -1  25  518.15   43.00
   1  -1  25  477.15   41.50
  -2   1 -25  980.10   65.39
   2  -1  25 1157.08   67.39
   2  -1  25 1104.09   70.39
   2  -1  25  995.30   62.59
  -3   1 -25   14.60   15.90
   3  -1  25    7.20   15.00
   3  -1  25  -22.30   10.00
   3  -1  25   16.30   16.50
   4  -1  25   24.50   19.50
   4  -1  25   13.40   22.10
   5  -1  25   11.50   21.90
   5  -1  25   16.60   20.70
  -5   0  25  117.29   29.60
   4   0 -25    9.20   13.90
   3   0 -25  314.97   37.00
  -3   0  25  287.97   40.70
   2   0 -25   56.49   21.50
  -2   0  25   47.40   18.90
   1   0 -25  318.67   36.60
  -1   0  25  353.16   25.70
  -1   0  25  370.16   39.50
  -1   0  25  368.56   26.90
   0   0 -25    4.20   10.10
   0   0  25   17.30   11.10
   0   0  25  -16.50   13.30
   0   0  25  -10.10    8.50
  -1   0 -25  421.86   41.30
   1   0  25  492.85   40.00
   1   0  25  432.36   38.30
   1   0  25  472.45   45.70
  -2   0 -25   28.50   16.30
   2   0  25   34.00   16.90
   2   0  25   34.30   22.30
   2   0  25   40.60   18.10
  -3   0 -25  290.17   43.20
   3   0  25  347.47   40.30
   3   0  25  271.57   44.10
   3   0  25  331.27   40.10
   4   0  25   18.00   17.70
   4   0  25  -11.70   13.40
   5   0  25   56.59   31.00
   5   0  25  106.09   32.00
  -5   1  25   -3.40   14.80
  -4   1  25   18.20   15.70
   3  -1 -25    6.80   11.10
  -3   1  25   27.20   15.00
   2  -1 -25 1037.80   60.69
  -2   1  25 1077.19   60.39
   1  -1 -25  466.25   39.70
  -1   1  25  523.75   30.80
  -1   1  25  556.64   31.00
  -1   1  25  591.74   46.90
   0  -1 -25    9.60   12.60
   0   1  25    2.70   12.90
   0   1  25   13.20   10.50
  -1  -1 -25  498.55   43.50
   1   1  25  440.36   37.40
   1   1  25  528.75   46.40
  -2  -1 -25 1092.89   64.59
   2   1  25 1067.69   63.49
   2   1  25 1041.20   77.39
  -3  -1 -25    4.40   11.40
  -3  -1 -25   -5.60   13.50
   3   1  25   25.00   19.70
   3   1  25   -1.90   14.80
  -4  -1 -25   50.79   21.90
   4   1  25   39.60   19.30
   5   1  25    7.90   16.20
  -3   2  25   99.29   22.90
   2  -2 -25  164.28   27.50
  -2   2  25  165.88   28.00
   1  -2 -25  413.46   28.00
   1  -2 -25  384.46   35.00
  -1   2  25  396.16   37.50
   0  -2 -25   78.79   17.70
   0  -2 -25   81.09   21.10
   0   2  25   67.89   17.70
   0   2  25   84.09   22.10
  -1  -2 -25  396.06   37.50
  -1  -2 -25  456.05   39.30
   1   2  25  380.06   39.10
   1   2  25  373.06   39.30
  -2  -2 -25  215.98   35.80
   2   2  25  170.78   32.10
   2   2  25  223.78   36.50
  -3  -2 -25   94.39   26.20
  -3  -2 -25  114.79   28.80
   3   2  25  106.39   27.70
   3   2  25   76.29   23.60
  -4  -2 -25   25.50   17.60
   4   2  25   25.40   21.90
  -5  -2 -25    3.90   15.20
   5   2  25    9.60   17.70
  -1   3  25  683.23   44.20
   0  -3 -25   46.00   15.90
   0  -3 -25   55.29   16.10
   0   3  25   87.19   21.10
   0   3  25   85.59   20.20
  -1  -3 -25  750.82   52.89
  -1  -3 -25  654.53   48.70
   1   3  25  764.72   52.39
   1   3  25  630.34   49.20
  -2  -3 -25   63.39   26.40
   2   3  25   43.30   22.00
   2   3  25   33.70   20.20
  -3  -3 -25   24.10   20.60
   3   3  25   56.99   24.50
   3   3  25   34.10   17.90
  -4  -3 -25    7.80   16.40
   4   3  25   26.20   21.40
  -5  -3 -25    0.60   17.40
   0  -4 -25   32.30   16.60
  -1  -4 -25  406.36   41.50
   1   4  25  288.07   49.40
   1   4  25  524.15   44.70
  -2  -4 -25   78.19   25.90
   2   4  25    2.30   19.70
  -3  -4 -25    9.30   15.30
   3   4  25   38.80   22.60
  -4  -4 -25   37.50   22.00
   4   4  25    4.40   19.80
  -1  -5 -25   75.99   23.40
  -2  -5 -25   73.39   25.70
  -3  -5 -25   39.30   22.70
  -1  -6 -25   49.50   27.80
  -3  -5  26   60.99   30.40
  -1  -5  26  145.29   37.40
   0  -5  26   11.30   22.30
   0  -5  26  -21.10   17.70
   1  -5  26  124.59   33.10
   1  -5  26   62.39   29.10
   2  -5  26  -10.20   22.00
   2  -5  26  -39.60   14.20
   3  -5  26   75.79   32.20
   3  -5  26   59.59   31.40
  -4  -4  26   32.10   24.80
  -3  -4  26  -17.00   14.40
  -2  -4  26  325.77   51.49
  -1  -4  26  110.69   29.10
  -1  -4  26  152.08   36.00
   0   4 -26  155.18   30.00
   0  -4  26  178.38   36.40
   0  -4  26  165.08   37.60
   1  -4  26  127.39   32.10
   1  -4  26  120.39   33.10
   2  -4  26  242.48   45.40
   2  -4  26  251.57   44.50
   3  -4  26   11.50   21.50
   3  -4  26    5.60   25.20
   4  -4  26   59.39   29.60
   4  -4  26    5.60   24.00
  -4  -3  26   36.50   26.00
  -3  -3  26   54.69   25.90
  -2  -3  26  222.68   40.30
   1   3 -26  391.86   45.60
  -1  -3  26  464.95   41.20
  -1  -3  26  416.36   47.70
   0   3 -26  195.48   32.90
   0  -3  26  225.98   36.20
   0  -3  26  173.58   35.50
   1  -3  26  415.26   47.60
   1  -3  26  480.75   47.20
   2  -3  26  210.58   37.80
   2  -3  26  125.99   32.20
   2  -3  26  214.18   40.10
   3  -3  26   77.69   28.30
   3  -3  26   99.99   29.70
   4  -3  26   50.49   25.60
   4  -3  26   62.29   29.00
  -5  -2  26   30.20   19.40
  -4  -2  26   11.90   17.70
  -3  -2  26   34.40   20.50
   2   2 -26  884.51   64.99
  -2  -2  26 1006.70   68.59
   1   2 -26  396.86   44.90
  -1  -2  26  366.36   44.40
  -1  -2  26  395.86   34.50
   0   2 -26   -3.90   10.40
   0  -2  26   -1.60   10.60
   0  -2  26   28.70   16.90
   0  -2  26   34.50   21.00
  -1   2 -26  346.77   40.90
   1  -2  26  286.27   34.50
   1  -2  26  286.17   42.90
   1  -2  26  325.17   37.10
  -2   2 -26  924.11   66.29
   2  -2  26  960.50   65.39
   2  -2  26 1096.49   73.79
   2  -2  26  949.21   65.29
   3  -2  26    1.30   17.50
   3  -2  26   32.70   20.90
   4  -2  26  -12.20   17.30
   4  -2  26   19.20   22.80
   5  -2  26  -41.70   22.90
   5  -2  26   -5.70   26.90
  -5  -1  26   -2.60   18.20
  -4  -1  26   63.89   23.60
   3   1 -26   21.10   19.00
  -3  -1  26   11.20   13.90
   2   1 -26   33.40   17.60
  -2  -1  26   54.69   21.40
   1   1 -26 1374.36   88.29
  -1  -1  26 1604.84   59.69
  -1  -1  26 1576.14   60.69
   0   1 -26  318.17   48.60
   0  -1  26  285.27   29.50
   0  -1  26  235.28   27.90
  -1   1 -26 1534.05   81.39
   1  -1  26 1554.34   73.89
   1  -1  26 1424.36   69.99
   1  -1  26 1484.85   80.19
  -2   1 -26   63.49   21.40
   2  -1  26   50.59   21.60
   2  -1  26   16.40   15.90
   2  -1  26   38.60   18.60
   3  -1  26   57.19   22.90
   3  -1  26   13.80   16.40
   3  -1  26  -12.40   11.00
   4  -1  26   54.49   25.80
   4  -1  26   89.79   31.70
   5  -1  26   38.50   26.90
   5  -1  26   46.90   24.50
  -5   0  26   -6.40   17.70
   4   0 -26   23.70   15.80
  -4   0  26  -12.70   13.90
   3   0 -26  126.39   27.00
   2   0 -26  740.83   55.79
  -2   0  26  823.82   57.19
   1   0 -26   32.10   17.00
  -1   0  26  -14.90    7.80
  -1   0  26  -14.10   11.30
  -1   0  26    3.00    9.60
   0   0 -26   21.60   17.00
   0   0  26    3.30   11.20
   0   0  26    3.60   15.20
   0   0  26   14.30   11.50
  -1   0 -26    1.90   13.90
   1   0  26  -13.00   12.10
   1   0  26  -22.30   10.80
   1   0  26  -16.80   12.20
  -2   0 -26  835.12   58.99
   2   0  26  738.53   59.19
   2   0  26  717.03   54.09
   2   0  26  725.83   52.79
   3   0  26  107.59   28.70
   3   0  26  112.59   27.90
   3   0  26  118.79   31.00
   4   0  26   -4.70   16.30
   4   0  26  -12.90   13.40
   5   0  26   31.60   22.40
   5   0  26    9.40   17.80
  -4   1  26   29.60   18.80
   3  -1 -26   16.60   15.90
  -3   1  26   31.20   15.50
   2  -1 -26   21.60   14.40
  -2   1  26   32.50   16.10
   1  -1 -26 1613.74   75.49
  -1   1  26 1415.36   73.19
  -1   1  26 1649.04   54.99
   0  -1 -26  296.17   33.40
   0   1  26  226.18   35.10
   0   1  26  282.77   28.50
   0   1  26  278.67   27.90
  -1  -1 -26 1545.35   76.79
   1   1  26 1452.05   69.29
   1   1  26 1445.66   76.99
  -2  -1 -26    1.80   13.70
   2   1  26   20.00   17.80
   2   1  26   77.49   23.50
  -3  -1 -26   22.40   17.40
  -3  -1 -26    8.00   14.50
   3   1  26   30.20   18.20
   3   1  26   26.60   18.30
   4   1  26   24.40   22.70
   5   1  26   10.60   22.40
  -3   2  26   46.20   17.10
   2  -2 -26 1037.60   57.59
  -2   2  26  943.01   55.49
   1  -2 -26  332.77   33.90
  -1   2  26  298.97   33.70
   0  -2 -26   18.00   11.30
   0  -2 -26   16.70   11.20
   0   2  26   11.70   12.40
  -1  -2 -26  274.47   32.60
  -1  -2 -26  377.36   37.20
   1   2  26  321.37   36.50
   1   2  26  343.37   38.20
  -2  -2 -26 1032.70   64.89
  -2  -2 -26  943.91   61.29
   2   2  26  937.01   62.89
   2   2  26  996.80   65.29
  -3  -2 -26   44.00   20.50
   3   2  26   30.90   18.70
  -4  -2 -26  -28.30   13.00
   4   2  26   17.80   21.00
  -1   3  26  479.65   39.10
   0  -3 -26  245.28   33.40
   0  -3 -26  198.88   30.30
   0   3  26  297.37   34.10
  -1  -3 -26  394.76   39.10
  -1  -3 -26  478.15   43.40
   1   3  26  434.86   43.50
   1   3  26  495.55   44.50
  -2  -3 -26  264.47   39.40
  -2  -3 -26  189.18   32.60
   2   3  26  190.78   36.40
   2   3  26  254.37   38.70
  -3  -3 -26   55.09   21.40
   3   3  26   82.69   26.00
  -4  -3 -26   89.39   28.70
   4   3  26   21.40   20.50
   0  -4 -26  108.29   29.60
   1   4  26  121.59   34.60
   1   4  26  125.69   28.10
  -2  -4 -26  238.38   40.10
   2   4  26  182.08   43.20
   2   4  26  196.38   37.60
  -3  -4 -26   -4.20   15.10
   3   4  26   38.70   23.90
   4   4  26   28.00   21.80
  -1  -5 -26  129.79   29.30
  -2  -5 -26    2.80   18.30
  -3  -5 -26   99.29   31.30
  -2  -5  27  105.69   32.40
  -1  -5  27   26.60   24.10
  -1  -5  27   92.89   31.20
   0  -5  27   -1.80   19.80
   0  -5  27   23.80   25.00
   1  -5  27  113.19   35.80
   1  -5  27   81.59   27.90
   2  -5  27   57.29   33.50
   2  -5  27   75.79   31.80
  -3  -4  27   66.99   29.80
  -2  -4  27   -5.70   16.20
  -1  -4  27   66.09   28.50
  -1  -4  27   76.19   29.90
   0   4 -27   18.30   19.40
   0  -4  27    5.70   20.20
   0  -4  27   48.10   22.10
   1  -4  27   27.50   25.80
   1  -4  27   80.39   30.30
   2  -4  27   -3.40   20.40
   2  -4  27    6.30   17.90
   3  -4  27   62.79   28.80
   3  -4  27  137.49   38.80
  -4  -3  27   55.19   27.20
  -3  -3  27    8.60   16.90
  -2  -3  27   40.60   17.70
  -1  -3  27   -7.20   15.50
  -1  -3  27  -12.10   12.50
   0  -3  27  188.78   33.40
   0  -3  27  198.98   38.50
   1  -3  27    6.10   16.10
   1  -3  27  -19.50   15.50
   1  -3  27   20.40   18.40
   2  -3  27   91.19   32.50
   2  -3  27   46.00   21.50
   2  -3  27    9.70   20.20
   3  -3  27   -6.40   19.30
   3  -3  27   51.19   23.50
   4  -3  27   67.99   28.50
   4  -3  27   60.79   30.00
  -4  -2  27   49.10   27.60
  -3  -2  27   49.30   19.90
  -2  -2  27   51.59   24.00
   1   2 -27   16.20   18.70
  -1  -2  27   20.30   14.00
  -1  -2  27   36.30   21.10
   0   2 -27  186.18   37.20
   0  -2  27  197.88   32.10
   0  -2  27  227.98   33.30
   0  -2  27  197.28   38.80
  -1   2 -27   41.90   21.40
   1  -2  27   60.19   21.60
   1  -2  27   23.50   18.70
   1  -2  27   18.30   17.70
   2  -2  27   41.80   21.80
   2  -2  27   86.19   25.10
   2  -2  27   66.09   27.60
   3  -2  27   31.90   23.10
   3  -2  27   40.20   21.60
   4  -2  27   41.70   26.20
   4  -2  27   47.70   23.10
   5  -2  27   -5.20   22.00
   5  -2  27   10.00   21.90
  -5  -1  27   27.90   23.80
  -4  -1  27   33.70   22.10
   3   1 -27   -7.50   14.80
  -3  -1  27  -23.60    9.70
   2   1 -27  146.79   31.80
  -2  -1  27  178.38   33.10
   1   1 -27  629.74   54.39
  -1  -1  27  677.13   40.80
  -1  -1  27  647.24   57.69
   0   1 -27  783.02   59.19
   0  -1  27 1054.09   55.29
   0  -1  27  976.80   53.29
   0  -1  27  898.11   65.59
  -1   1 -27  677.33   55.69
   1  -1  27  634.64   47.70
   1  -1  27  599.54   47.20
   1  -1  27  589.74   53.49
  -2   1 -27   69.49   21.60
   2  -1  27  134.69   35.20
   2  -1  27  144.79   34.60
   2  -1  27  238.08   39.80
   3  -1  27  -29.40   15.40
   3  -1  27   17.80   18.80
   3  -1  27  -24.60   16.10
   4  -1  27    0.30   19.60
   4  -1  27  111.19   31.20
   5  -1  27   10.80   30.50
  -5   0  27   19.60   20.60
   4   0 -27   18.00   15.80
  -4   0  27   -6.20   13.60
   3   0 -27  183.08   32.40
  -3   0  27  193.88   34.40
  -2   0  27   80.09   23.60
   1   0 -27    0.30   14.80
  -1   0  27    9.70   14.70
   0   0 -27    9.00   18.90
   0   0  27   10.00   16.40
   0   0  27  -10.30    9.70
   0   0  27  -11.20    9.10
  -1   0 -27   -4.80   13.40
   1   0  27   14.10   11.90
   1   0  27  -25.80   12.30
   1   0  27  -21.90   12.70
  -2   0 -27   95.89   27.30
   2   0  27  180.18   35.40
   2   0  27   93.69   25.30
   2   0  27   99.09   26.70
   3   0  27  180.88   38.50
   3   0  27  253.37   41.10
   3   0  27  137.69   32.30
   4   0  27    5.40   17.60
   4   0  27   13.80   13.80
   5   0  27   33.80   27.10
  -4   1  27   51.49   23.10
   3  -1 -27  -25.10   13.80
  -3   1  27   20.80   16.10
   2  -1 -27  153.08   28.80
  -2   1  27  131.19   27.90
   1  -1 -27  628.54   48.70
  -1   1  27  691.33   52.49
  -1   1  27  639.34   37.70
   0  -1 -27  953.80   59.79
   0   1  27  952.50   50.29
   0   1  27  933.21   49.90
   0   1  27 1025.80   63.89
   1   1  27  662.03   47.80
   1   1  27  634.04   53.19
   1   1  27  650.83   46.20
  -2  -1 -27  206.78   35.50
   2   1  27  116.19   28.30
   2   1  27  123.69   28.10
   3   1  27   -8.00   14.20
   3   1  27   42.90   21.70
   4   1  27   32.20   24.60
   5   1  27   54.59   33.40
  -3   2  27    5.20   12.90
  -2   2  27   57.69   21.10
   1  -2 -27   57.49   17.00
  -1   2  27    3.50   14.40
   0  -2 -27  152.08   27.80
   0  -2 -27  187.18   26.90
   0   2  27  192.58   31.60
   0   2  27  156.98   30.10
  -1  -2 -27   12.40   14.40
  -1  -2 -27   20.90   14.40
   1   2  27    8.20   15.70
   1   2  27   28.50   16.30
  -2  -2 -27   80.69   26.80
  -2  -2 -27   69.29   19.60
   2   2  27  114.59   28.40
  -3  -2 -27   35.70   19.90
   3   2  27   -3.20   22.30
   3   2  27   37.60   19.90
  -4  -2 -27   58.59   23.70
   4   2  27   31.90   19.70
  -5  -2 -27   10.00   17.40
   5   2  27    5.20   20.10
  -1   3  27   -5.60   13.20
   0  -3 -27  180.18   27.10
   0   3  27  216.38   33.50
  -1  -3 -27   18.00   15.70
  -1  -3 -27  -14.50   15.40
   1   3  27    1.70   13.10
   1   3  27    3.20   12.80
  -2  -3 -27   61.39   20.10
  -2  -3 -27   71.59   23.80
   2   3  27   90.19   27.30
   2   3  27   33.10   20.40
  -3  -3 -27    3.20   16.00
   3   3  27  -29.40   18.90
  -4  -3 -27   72.09   29.00
   4   3  27   33.00   26.20
  -1  -4 -27   75.49   21.80
   1   4  27   44.20   29.40
  -2  -4 -27  -14.30   15.00
   2   4  27   10.20   18.50
  -3  -4 -27   41.10   21.90
   3   4  27   80.99   28.50
  -2  -5 -27   62.79   24.10
  -2  -5  28   42.10   24.50
  -1  -5  28    2.10   17.80
  -1  -5  28   38.10   24.70
   0  -5  28   88.09   29.70
   0  -5  28  167.48   46.10
   1  -5  28   36.30   22.30
   1  -5  28   54.69   28.20
  -3  -4  28  -28.00   16.40
  -2  -4  28  106.09   34.60
  -1  -4  28  105.09   29.90
  -1  -4  28   64.79   28.80
   0  -4  28    6.70   18.10
   0  -4  28   49.40   23.50
   1  -4  28   84.69   30.90
   1  -4  28   48.10   24.60
   2  -4  28  105.49   32.80
   2  -4  28  104.49   30.70
   3  -4  28    9.30   20.30
   3  -4  28  -40.30   20.60
  -4  -3  28   20.80   26.70
  -3  -3  28   29.70   18.10
  -2  -3  28    8.60   18.40
  -1  -3  28  327.57   36.50
  -1  -3  28  333.07   50.19
   0  -3  28  712.43   54.69
   0  -3  28  704.53   62.69
   1  -3  28  309.97   44.70
   1  -3  28  329.57   46.80
   1  -3  28  265.77   45.90
   2  -3  28  -11.60   16.10
   2  -3  28   28.60   21.70
   3  -3  28   45.70   25.30
   3  -3  28   78.29   32.10
  -4  -2  28   37.00   25.00
  -3  -2  28   27.50   19.50
  -2  -2  28  594.44   57.89
  -1  -2  28  515.55   53.69
  -1  -2  28  554.64   41.90
   0  -2  28   59.59   19.70
   0  -2  28   44.30   18.90
   1  -2  28  608.84   50.39
   1  -2  28  520.75   53.39
   1  -2  28  536.45   46.60
   2  -2  28  475.95   52.09
   2  -2  28  588.54   53.69
   2  -2  28  522.15   50.49
   3  -2  28   -8.30   18.40
   3  -2  28  -10.20   18.30
   4  -2  28   20.60   20.50
   4  -2  28   28.40   25.40
  -5  -1  28  104.89   30.50
  -4  -1  28    2.10   16.80
  -3  -1  28   83.49   26.20
   2   1 -28  228.28   39.40
  -2  -1  28  214.08   38.50
   1   1 -28  364.66   42.50
  -1  -1  28  288.97   29.60
  -1  -1  28  255.77   41.80
   0   1 -28  976.80   65.69
   0  -1  28  854.11   51.89
   0  -1  28  865.31   51.59
   0  -1  28  974.70   68.29
  -1   1 -28  320.47   40.10
   1  -1  28  244.38   41.20
   1  -1  28  271.47   34.50
   1  -1  28  325.37   36.30
   2  -1  28  246.68   46.70
   2  -1  28  278.47   44.60
   2  -1  28  270.37   40.30
   3  -1  28  118.79   29.30
   3  -1  28  113.09   33.20
   4  -1  28   76.39   27.90
   4  -1  28   78.19   26.90
   5  -1  28   97.49   32.10
   5  -1  28   89.09   32.30
  -5   0  28  -14.00   19.70
  -4   0  28   33.80   21.30
   3   0 -28   25.50   19.40
  -3   0  28   51.99   21.50
   2   0 -28  487.85   48.10
  -2   0  28  413.36   43.50
   1   0 -28 1721.03   85.59
   0   0 -28  218.28   37.30
   0   0  28  204.48   26.20
   0   0  28  317.47   39.20
   0   0  28  240.58   27.70
  -1   0 -28 1772.62   88.09
   1   0  28 1773.82   79.29
   1   0  28 1746.63   90.09
   1   0  28 1771.52   79.19
  -2   0 -28  361.06   41.60
   2   0  28  503.65   47.30
   2   0  28  391.46   44.40
   2   0  28  392.76   44.30
   3   0  28   59.99   24.50
   3   0  28  100.49   27.70
   3   0  28   94.49   30.10
   4   0  28   13.90   20.00
   4   0  28   13.50   18.90
   5   0  28  -30.10   20.00
   5   0  28  -11.40   20.20
  -4   1  28  106.09   26.20
  -3   1  28   82.59   24.80
   2  -1 -28  253.77   36.70
  -2   1  28  138.59   28.50
   1  -1 -28  275.47   39.90
  -1   1  28  311.57   37.80
   0  -1 -28  861.31   59.39
   0   1  28  893.21   50.19
   0   1  28  746.83   51.89
   0   1  28  726.33   55.99
  -1  -1 -28  302.67   37.90
   1   1  28  347.07   40.30
   1   1  28  338.17   36.10
   1   1  28  312.47   35.90
  -2  -1 -28  267.47   41.90
   2   1  28  187.98   34.80
   2   1  28  224.78   39.20
   3   1  28   38.20   23.50
   3   1  28   94.49   30.50
   4   1  28   84.69   31.90
   5   1  28  117.89   36.40
   5   1  28   60.49   27.50
  -2   2  28  513.75   44.60
   1  -2 -28  512.15   42.60
  -1   2  28  585.94   47.10
   0  -2 -28   21.90   13.10
   0  -2 -28   50.49   18.60
   0   2  28   34.30   17.00
  -1  -2 -28  613.04   49.70
  -1  -2 -28  452.65   42.00
   1   2  28  539.65   46.70
  -2  -2 -28  554.24   49.60
  -2  -2 -28  612.14   52.59
   2   2  28  586.94   51.29
   2   2  28  536.25   50.79
  -3  -2 -28    1.40   17.60
   3   2  28   -9.70   13.70
  -4  -2 -28  -15.20   16.20
   4   2  28   32.90   23.60
  -1   3  28  258.87   39.70
   0   3  28  608.94   48.40
  -1  -3 -28  312.47   35.60
   1   3  28  317.77   39.60
  -2  -3 -28   51.29   21.10
  -2  -3 -28    3.90   14.20
   2   3  28   19.80   21.40
   2   3  28   13.60   18.80
  -3  -3 -28  131.29   30.70
   3   3  28   95.39   30.00
  -4  -3 -28   25.40   20.30
   4   3  28  -10.90   19.10
  -1  -4 -28   86.69   26.00
  -2  -4 -28   98.79   27.00
   2   4  28   88.39   27.30
  -3  -4 -28    0.50   15.80
   3   4  28    1.20   17.60
  -2  -5 -28   20.60   24.20
  -1  -5  29  352.26   55.69
   0  -5  29  252.07   49.99
   0  -5  29  259.87   49.00
   1  -5  29  279.77   54.09
   1  -5  29  323.37   52.49
  -3  -4  29   -7.00   20.30
  -2  -4  29    5.90   16.00
  -1  -4  29    8.80   20.30
   0  -4  29  201.08   41.90
   0  -4  29  244.78   41.10
   1  -4  29   44.60   26.50
   1  -4  29    7.00   21.10
   2  -4  29   74.89   30.10
   2  -4  29   24.70   23.90
   3  -4  29   52.69   26.80
   3  -4  29    8.50   31.30
  -4  -3  29  -12.90   20.40
  -3  -3  29   59.79   25.80
  -2  -3  29   93.69   33.10
  -1  -3  29  392.56   55.99
   0  -3  29  126.69   32.70
   0  -3  29  152.48   32.20
   1  -3  29  338.47   50.59
   1  -3  29  337.77   43.00
   1  -3  29  469.75   54.29
   2  -3  29  176.68   36.30
   2  -3  29  128.59   33.40
   3  -3  29    9.60   22.20
   3  -3  29   76.49   27.10
   4  -3  29   21.00   23.30
   4  -3  29  -17.90   20.60
  -4  -2  29   14.10   24.20
  -3  -2  29   13.40   20.70
  -2  -2  29    8.70   19.20
  -1  -2  29  358.26   44.70
   0  -2  29   -4.50   16.30
   0  -2  29   50.09   23.30
   0  -2  29   54.09   19.10
   1  -2  29  370.16   45.70
   1  -2  29  340.47   41.50
   1  -2  29  290.57   41.30
   2  -2  29  -37.70   17.20
   2  -2  29  -11.10   15.30
   2  -2  29    8.30   20.20
   3  -2  29    9.10   18.50
   3  -2  29   -8.70   17.00
   4  -2  29  -14.60   18.20
   4  -2  29   10.80   21.10
  -4  -1  29   19.00   20.30
  -3  -1  29   72.19   25.20
  -2  -1  29   30.40   21.40
   1   1 -29  245.98   39.80
  -1  -1  29  209.68   38.30
   0   1 -29   45.40   18.90
   0  -1  29   33.80   18.40
   0  -1  29   75.59   27.30
   0  -1  29   66.29   20.10
   1  -1  29  383.76   45.50
   1  -1  29  242.28   36.20
   1  -1  29  296.67   40.30
   2  -1  29   60.89   24.70
   2  -1  29   55.99   23.00
   2  -1  29   38.00   23.50
   3  -1  29  100.89   29.80
   3  -1  29   83.89   28.90
   4  -1  29   67.09   29.60
   4  -1  29    6.00   15.20
  -5   0  29   83.89   28.60
  -4   0  29   16.90   18.60
   3   0 -29   13.50   16.00
  -3   0  29   14.50   17.00
   2   0 -29   67.29   24.10
  -2   0  29   64.39   23.30
   1   0 -29  372.06   42.60
  -1   0  29  281.67   42.00
   0   0 -29  -18.30   14.30
   0   0  29   -4.90   10.70
   0   0  29  -17.10   15.10
  -1   0 -29  302.57   43.60
   1   0  29  420.56   47.60
   1   0  29  273.27   38.70
   1   0  29  348.47   36.90
   2   0  29   67.09   24.60
   2   0  29   60.89   25.80
   2   0  29  115.29   29.80
   3   0  29   55.59   23.10
   3   0  29   15.40   19.50
   4   0  29   -0.90   21.90
   4   0  29  -11.20   18.50
   5   0  29   76.69   31.90
   5   0  29   -8.10   19.30
  -4   1  29    2.60   17.20
  -3   1  29   80.49   24.70
  -2   1  29   79.59   26.60
  -1   1  29  256.97   39.10
   0  -1 -29   74.99   23.50
   0   1  29   68.39   18.20
   0   1  29   13.30   21.80
  -1  -1 -29  199.68   34.60
   1   1  29  166.18   29.10
   1   1  29  201.88   31.00
   1   1  29  303.87   43.60
   2   1  29   53.79   26.80
   2   1  29   67.79   25.00
   2   1  29   43.60   20.20
   3   1  29   52.49   23.40
   4   1  29   29.80   22.10
   4   1  29   12.20   19.90
   1  -2 -29  312.87   36.60
  -1   2  29  412.76   42.70
   0  -2 -29   61.99   20.70
   0   2  29   32.10   20.00
  -1  -2 -29  373.66   37.20
  -1  -2 -29  380.36   41.70
   1   2  29  383.16   42.50
  -2  -2 -29   11.90   19.10
  -2  -2 -29    2.70   15.00
   2   2  29   26.30   17.50
   2   2  29   -1.90   17.20
  -3  -2 -29   43.70   20.70
   3   2  29   46.50   22.40
  -4  -2 -29  -28.70   13.90
   4   2  29  -17.30   20.30
   0   3  29  128.29   28.00
  -1  -3 -29  341.57   39.30
   1   3  29  401.46   45.60
  -2  -3 -29  145.69   32.80
  -2  -3 -29  180.58   38.50
   2   3  29  203.58   38.20
   2   3  29  131.49   30.70
  -3  -3 -29   13.00   19.10
   3   3  29   85.39   31.00
   4   3  29  -40.80   19.40
  -2  -4 -29   72.89   25.40
   2   4  29    0.60   18.50
  -3  -4 -29    5.80   21.40
   3   4  29   22.00   24.50
  -2  -4  30  137.69   36.30
  -1  -4  30  162.18   45.50
   0  -4  30  301.37   49.80
   0  -4  30  218.28   44.50
   1  -4  30  137.29   38.30
   1  -4  30   51.59   24.40
   2  -4  30  133.09   36.20
  -2  -3  30  113.99   33.20
  -1  -3  30   94.09   33.90
   0  -3  30   16.80   22.50
   0  -3  30  -22.60   17.00
   1  -3  30   45.50   25.50
   1  -3  30  138.09   31.40
   1  -3  30   49.10   27.50
   2  -3  30   74.59   26.10
   2  -3  30   51.89   25.70
   3  -3  30   -0.40   20.10
  -4  -2  30   55.19   29.30
  -3  -2  30   21.00   19.90
  -2  -2  30   21.80   19.80
  -1  -2  30  248.18   46.60
   0  -2  30  151.98   31.00
   0  -2  30  106.59   27.30
   1  -2  30  283.87   51.99
   1  -2  30  318.57   49.60
   1  -2  30  229.48   38.10
   2  -2  30   34.80   19.80
   2  -2  30   18.90   18.30
   2  -2  30   35.30   22.20
   3  -2  30   25.40   19.30
   3  -2  30   52.19   21.90
   4  -2  30   62.99   26.10
  -4  -1  30   -5.70   15.20
  -3  -1  30   -5.10   15.30
  -2  -1  30  278.57   44.60
  -1  -1  30   38.40   21.50
   0  -1  30   -4.00   16.00
   0  -1  30   10.80   13.90
   1  -1  30   62.19   25.30
   1  -1  30  111.19   25.20
   1  -1  30   93.79   25.70
   2  -1  30  337.57   42.90
   2  -1  30  226.88   39.70
   2  -1  30  232.58   43.10
   3  -1  30    0.00   17.20
   3  -1  30  -10.70   19.50
   4  -1  30  -16.90   18.90
  -4   0  30   90.19   28.70
  -3   0  30   38.50   21.60
   2   0 -30   26.70   20.70
  -2   0  30   36.30   19.00
   1   0 -30  305.97   44.20
  -1   0  30  349.17   41.90
   0   0 -30   31.00   19.40
   0   0  30   58.39   17.50
   0   0  30   27.00   19.90
   1   0  30  318.57   37.60
   1   0  30  243.08   40.40
   1   0  30  343.97   37.30
   2   0  30   88.49   27.50
   2   0  30   89.19   28.20
   2   0  30   36.60   19.20
   3   0  30   24.80   22.80
   3   0  30   -5.60   17.50
   4   0  30   70.19   31.00
   4   0  30   84.29   32.00
  -3   1  30   11.60   16.10
   2  -1 -30  213.58   35.40
  -2   1  30  246.08   39.20
   1  -1 -30   62.19   20.80
  -1   1  30  102.09   27.10
   0  -1 -30   -1.40   14.00
   0   1  30   12.40   17.00
   0   1  30   -9.50   14.70
  -1  -1 -30   86.99   24.50
   1   1  30   63.19   23.80
   1   1  30   34.00   20.90
   1   1  30   97.89   26.70
   2   1  30  242.68   39.70
   2   1  30  230.28   38.70
   2   1  30  272.67   45.10
   3   1  30  -28.60   13.20
   3   1  30  -33.50   16.90
   4   1  30   31.30   23.30
   4   1  30   48.00   26.70
  -2   2  30   50.39   20.10
  -1   2  30  308.97   41.80
   0  -2 -30  165.08   29.50
   0   2  30  151.78   39.00
  -1  -2 -30  263.37   36.90
  -1  -2 -30  323.47   37.60
   1   2  30  269.97   42.70
  -2  -2 -30   11.40   16.50
   2   2  30   19.80   21.30
   2   2  30   47.70   24.70
  -3  -2 -30   30.60   18.80
   3   2  30    1.20   18.20
  -4  -2 -30  -13.60   19.90
   4   2  30   50.99   33.20
   0   3  30   16.90   15.90
   1   3  30   87.49   26.30
  -2  -3 -30  102.29   27.00
   2   3  30   71.29   28.50
  -3  -3 -30   27.00   22.40
   3   3  30  -11.20   15.10
  -2  -4 -30  137.49   32.40
  -2  -4  31   12.50   20.80
  -1  -4  31   -6.50   24.70
   0  -4  31    3.10   17.90
   0  -4  31   56.99   28.50
   1  -4  31   31.40   22.30
   1  -4  31   33.30   27.70
   2  -4  31   -6.70   18.90
   2  -4  31   -9.30   23.10
  -3  -3  31   44.10   26.30
  -2  -3  31   -6.00   18.60
  -1  -3  31  237.08   45.60
   0  -3  31   54.09   22.00
   0  -3  31   31.10   24.10
   1  -3  31  222.78   46.50
   1  -3  31  224.48   42.20
   2  -3  31   -5.70   18.80
   2  -3  31   41.80   22.90
   3  -3  31   10.00   20.80
   3  -3  31   41.30   27.20
  -4  -2  31   86.49   32.10
  -3  -2  31    8.30   22.40
  -2  -2  31   -0.60   16.70
  -1  -2  31   26.40   25.90
   0  -2  31    4.60   21.90
   0  -2  31  -15.20   12.20
   1  -2  31   44.80   24.80
   1  -2  31  -21.20   30.00
   1  -2  31   32.80   22.70
   2  -2  31   19.60   20.40
   2  -2  31  -18.70   15.90
   3  -2  31   30.70   24.10
   3  -2  31    9.50   24.20
   4  -2  31   59.79   29.60
   4  -2  31   37.00   19.80
  -4  -1  31  -24.80   16.50
  -3  -1  31   63.69   26.00
  -2  -1  31  119.59   30.90
  -1  -1  31   67.29   25.80
   0  -1  31  259.37   46.10
   0  -1  31  158.88   29.80
   1  -1  31   74.29   25.50
   1  -1  31  118.19   32.50
   2  -1  31   94.89   27.70
   2  -1  31  160.58   39.10
   2  -1  31  158.58   36.60
   3  -1  31   21.00   20.20
   3  -1  31   26.40   25.90
   4  -1  31   44.70   29.10
   4  -1  31   31.70   28.00
  -4   0  31   17.90   22.40
  -3   0  31   30.10   22.40
  -2   0  31    2.20   14.50
   1   0 -31  112.29   29.70
  -1   0  31  101.99   29.00
   0   0  31   -0.10   15.10
   1   0  31   96.19   28.30
   1   0  31   40.20   19.70
   2   0  31    2.60   16.40
   2   0  31   28.90   21.00
   2   0  31  -17.80   14.50
   3   0  31   29.40   25.40
   3   0  31   41.00   26.80
   4   0  31   -9.90   22.30
   4   0  31   77.19   29.90
  -3   1  31   11.80   19.00
   2  -1 -31  191.08   34.30
  -2   1  31  109.99   29.10
   1  -1 -31   72.39   24.20
  -1   1  31   52.69   22.40
   0  -1 -31  142.49   29.60
   0   1  31  130.49   30.00
   1   1  31   85.29   24.30
   1   1  31   52.39   24.90
   2   1  31  164.18   34.90
   2   1  31  206.58   36.40
   2   1  31  160.78   36.80
   3   1  31   84.89   28.90
   3   1  31   26.10   21.60
   4   1  31   27.60   25.20
   4   1  31   12.10   24.20
  -1   2  31   95.99   32.20
   0  -2 -31   26.50   14.20
   0   2  31  -16.90   16.10
  -1  -2 -31   60.09   20.40
   1   2  31   52.79   21.90
  -2  -2 -31   -1.20   12.20
   2   2  31   24.90   19.60
  -3  -2 -31    9.80   18.00
   3   2  31   80.49   26.80
  -4  -2 -31   83.19   41.80
   4   2  31  108.99   32.20
   0   3  31   11.10   21.30
   1   3  31  157.38   34.40
   2   3  31    5.50   20.40
  -3  -3 -31   70.19   26.30
   3   3  31   40.70   24.30
  -1  -4  32   91.79   36.30
   0  -4  32  -13.50   23.20
   1  -4  32  130.19   39.30
   1  -4  32  105.89   30.50
  -2  -3  32    7.00   22.40
  -1  -3  32  -13.20   19.00
   0  -3  32   31.50   21.00
   1  -3  32   17.00   23.20
   1  -3  32   12.40   20.30
   2  -3  32   39.80   26.10
   2  -3  32   24.90   25.50
  -3  -2  32    3.60   20.10
  -2  -2  32   26.90   19.80
  -1  -2  32  142.39   35.90
   0  -2  32   26.50   18.50
   1  -2  32   98.69   30.00
   1  -2  32   64.09   24.60
   2  -2  32   -6.40   18.80
   2  -2  32   17.60   21.40
   3  -2  32  -14.90   20.80
   3  -2  32   16.40   26.00
  -4  -1  32   58.99   27.90
  -3  -1  32   38.60   23.20
  -2  -1  32   13.90   20.00
  -1  -1  32   55.79   25.70
   0  -1  32  109.89   33.30
   1  -1  32   99.39   29.00
   1  -1  32   50.49   27.70
   2  -1  32   32.40   25.00
   2  -1  32    7.70   21.10
   2  -1  32   57.39   25.90
   3  -1  32   89.39   30.10
   3  -1  32   67.09   28.00
   4  -1  32   12.50   51.29
   4  -1  32   37.60   31.30
  -4   0  32   12.00   20.90
  -3   0  32   22.40   18.80
  -2   0  32    7.80   21.20
  -1   0  32   15.40   17.70
   0   0  32   13.40   18.50
   1   0  32   55.49   20.50
   1   0  32   15.80   18.10
   2   0  32   80.59   27.20
   2   0  32   65.39   27.00
   2   0  32  100.09   29.60
   3   0  32  -48.40   18.30
   3   0  32   40.60   22.70
   4   0  32   15.40   23.90
   4   0  32    2.80   27.00
  -3   1  32   68.79   24.20
  -2   1  32   34.00   19.60
   1  -1 -32   63.39   21.30
  -1   1  32   54.19   26.10
   0   1  32  140.19   34.50
   1   1  32   41.40   23.50
   1   1  32   26.60   21.30
   2   1  32   14.30   20.90
   2   1  32   33.60   21.60
   3   1  32   84.29   31.50
   3   1  32   71.09   29.80
   4   1  32   -6.70   33.30
   4   1  32   11.40   24.60
  -1   2  32   25.20   22.90
   0   2  32   35.30   20.00
   1   2  32   36.80   22.50
   2   2  32   12.20   20.80
  -3  -2 -32   37.00   22.70
   3   2  32    3.30   21.20
   1   3  32   53.89   23.70
  -2  -3 -32   -3.90   16.90
   2   3  32   11.60   21.60
  -2  -3  33   56.29   28.70
  -1  -3  33   33.10   26.50
   1  -3  33   79.39   27.80
   1  -3  33  -32.50   16.40
   2  -3  33   30.10   24.60
   2  -3  33    1.40   15.90
  -3  -2  33  -29.40   20.60
  -2  -2  33   34.00   24.80
  -1  -2  33   31.30   25.40
   0  -2  33  -12.90   19.90
   1  -2  33   19.30   17.90
   1  -2  33  -12.20   20.30
   2  -2  33   71.89   29.00
   3  -2  33  -10.90   25.00
   3  -2  33    3.20   24.50
  -3  -1  33   25.70   24.00
  -2  -1  33   49.10   26.00
  -1  -1  33  100.09   32.00
   0  -1  33  174.18   41.10
   1  -1  33  105.99   33.70
   1  -1  33   10.40   19.60
   2  -1  33   35.30   24.90
   2  -1  33   27.20   25.50
   3  -1  33    6.50   14.30
  -3   0  33   11.20   19.10
  -2   0  33   18.20   20.30
  -1   0  33   31.90   21.70
   0   0  33   27.50   21.20
   1   0  33   16.00   19.80
   1   0  33   47.60   20.10
   2   0  33   13.00   21.10
   2   0  33   28.50   24.10
   3   0  33    3.20   35.80
   3   0  33   35.40   26.60
  -3   1  33    8.40   18.50
  -2   1  33    7.80   19.20
  -1   1  33   78.09   25.60
   0   1  33  232.48   42.70
   1   1  33   28.30   22.60
   2   1  33  -13.80   19.20
   2   1  33   19.90   21.00
   3   1  33   10.40   23.80
   3   1  33   39.10   25.90
  -1   2  33    7.60   16.90
   0   2  33  -14.30   16.30
   1   2  33   -4.10   19.10
   2   2  33   59.69   24.70
   3   2  33   44.40   28.10
   1   3  33    7.80   20.10
   2   3  33   79.79   28.60
  -1  -3  34   87.09   37.10
   0  -3  34   25.90   26.30
   1  -3  34   18.80   27.10
  -1  -2  34   48.90   31.70
   0  -2  34   24.90   22.20
   2  -2  34   92.69   32.50
   2  -2  34  136.59   38.60
  -2  -1  34   14.30   22.30
  -1  -1  34   36.60   24.90
   0  -1  34   36.80   26.10
   1  -1  34  -21.80   18.30
   2  -1  34   33.70   23.90
   2  -1  34   14.90   23.50
   3  -1  34   15.30   24.80
   3  -1  34  -40.40   19.60
  -3   0  34    9.40   20.80
  -2   0  34    8.70   20.40
  -1   0  34   24.20   21.20
   0   0  34   -7.90   19.00
   1   0  34   18.00   21.60
   2   0  34    4.80   24.50
   2   0  34   25.20   25.90
   3   0  34    3.60   23.80
   3   0  34   25.10   25.00
  -2   1  34   19.50   23.90
  -1   1  34   17.30   19.70
   0   1  34   67.69   26.60
   1   1  34   14.00   20.00
   2   1  34   16.00   22.40
   2   1  34   24.50   22.30
   3   1  34  -33.70   25.50
   3   1  34   -4.90   25.70
  -1   2  34  -10.90   19.50
   0   2  34   26.60   22.40
   1   2  34    5.80   22.80
   2   2  34   51.69   27.90
  -2  -2  35   -1.80   25.50
  -1  -2  35   55.69   30.20
   0  -2  35  -21.40   19.60
   1  -2  35   27.90   21.90
   2  -2  35   97.39   32.30
   2  -2  35   45.50   32.10
  -2  -1  35    3.60   22.00
  -1  -1  35  121.49   40.00
   0  -1  35  -10.00   23.30
   1  -1  35   24.90   23.90
   2  -1  35   79.49   30.20
   2  -1  35   -4.20   21.90
  -1   0  35   21.90   23.30
   0   0  35   11.90   24.10
   1   0  35  -32.70   18.00
   2   0  35  -21.20   15.60
   2   0  35   -7.60   25.50
  -2   1  35   21.40   24.00
  -1   1  35   35.70   23.60
   0   1  35  -43.70   15.00
   1   1  35   39.50   23.00
   2   1  35   30.00   24.60
   0   2  35    6.40   21.10
   1   2  35   23.30   22.00
   2   2  35    5.50   20.80
   0  -2  36   54.99   31.30
  -1  -1  36   25.30   25.40
   1  -1  36   -9.30   20.70
  -2   0  36   -9.60   18.70
  -1   0  36   39.80   24.80
   0   0  36  149.69   38.10
   1   0  36   34.30   22.60
   2   0  36   -2.50   22.00
  -1   1  36   25.10   24.90
   0   1  36   92.19   32.50
   1   1  36    9.70   25.20
   0   2  36   57.19   27.90
   0  -1  37   13.90   24.40
  -1   0  37   52.49   29.80
   0   0  37   26.50   28.80
   1   0  37   59.39   28.50
   0   1  37   14.30   24.40
   0   0   0    0.00    0.00
_computing_structure_solution     'SHELXT 2014/5 (Sheldrick, 2014)'
;
_shelx_hkl_checksum     47606
_shelx_res_file
;
    1_a.res created by SHELXL-2014/7
TITL 1_a.res in P2(1)2(1)2(1)
CELL 0.71073 6.7641 6.9254 31.4538 90 90 90
ZERR 4 0.0003 0.0003 0.0014 0 0 0
LATT -1
SYMM 0.5-X,-Y,0.5+Z
SYMM -X,0.5+Y,0.5-Z
SYMM 0.5+X,0.5-Y,-Z
SFAC C H O
UNIT 68 80 16
EQIV $1 0.5+X,0.5-Y,1-Z
EQIV $2 -1+X,+Y,+Z
EQIV $3 0.5+X,1.5-Y,1-Z
EQIV $4 +X,1+Y,+Z
EQIV $5 2-X,-0.5+Y,0.5-Z
L.S. 24
PLAN  1
SIZE 0.2 0.2 0.2
TEMP 23
CONF
HTAB C8 O1_$1
HTAB C11 O3_$2
HTAB C13 O1_$3
HTAB C13 O4_$4
HTAB C14 O2_$1
HTAB C17 O3_$5
BOND $H
LIST 4
fmap 2
acta
MORE -1
OMIT 0 0 2
REM <olex2.extras>
REM <HklSrc "%.\\1_a.hkl">
REM </olex2.extras>
WGHT    0.046600    0.380000
FVAR       1.46913
O1    3    0.165757    0.514443    0.547927    11.00000    0.10619    0.07374 =
         0.04368   -0.00193    0.02832    0.01694
O2    3    0.132854    0.530310    0.476831    11.00000    0.05923    0.05913 =
         0.04268   -0.00212    0.01821    0.00348
O3    3    0.915065    0.152013    0.316677    11.00000    0.07552    0.04217 =
         0.05202   -0.00384    0.02674    0.00309
O4    3    0.931451   -0.160042    0.328440    11.00000    0.13685    0.05797 =
         0.18360    0.01399    0.10079    0.01310
C1    1    0.244562    0.514001    0.513659    11.00000    0.08018    0.04038 =
         0.04029   -0.00126    0.01367    0.01289
C2    1    0.453895    0.495964    0.502137    11.00000    0.06852    0.03638 =
         0.03908   -0.00258    0.00373    0.00197
C3    1    0.464786    0.499073    0.459523    11.00000    0.05445    0.03441 =
         0.03658   -0.00071    0.00369   -0.00023
C4    1    0.265027    0.521464    0.442819    11.00000    0.04942    0.04289 =
         0.04031   -0.00298    0.01132    0.00039
C5    1    0.214340    0.538620    0.402499    11.00000    0.03756    0.05240 =
         0.04416   -0.00346    0.00272   -0.00308
AFIX  43
H5    2    0.082887    0.549525    0.394173    11.00000   -1.20000
AFIX   0
C6    1    0.381009    0.539612    0.370593    11.00000    0.03947    0.04486 =
         0.03242   -0.00235    0.00049   -0.00527
C7    1    0.546502    0.405666    0.387456    11.00000    0.04161    0.04045 =
         0.03398   -0.00332    0.00457   -0.00541
AFIX  13
H7    2    0.480207    0.283896    0.394432    11.00000   -1.20000
AFIX   0
C8    1    0.634521    0.476532    0.429370    11.00000    0.04443    0.04662 =
         0.03663   -0.00449   -0.00072   -0.00275
AFIX  23
H8A   2    0.728976    0.383584    0.440307    11.00000   -1.20000
H8B   2    0.701411    0.599055    0.425323    11.00000   -1.20000
AFIX   0
C9    1    0.674870    0.360289    0.348361    11.00000    0.04456    0.04063 =
         0.03901   -0.00397    0.00515   -0.00549
AFIX  13
H9    2    0.758580    0.471344    0.341375    11.00000   -1.20000
AFIX   0
C10   1    0.516911    0.332231    0.314092    11.00000    0.05366    0.05846 =
         0.03866   -0.01198    0.00489   -0.00519
AFIX  13
H10   2    0.498834    0.202536    0.302251    11.00000   -1.20000
AFIX   0
C11   1    0.334041    0.443518    0.327840    11.00000    0.04354    0.06779 =
         0.04041   -0.00665    0.00195   -0.01150
AFIX  13
H11   2    0.204706    0.381768    0.324329    11.00000   -1.20000
AFIX   0
C12   1    0.446140    0.500297    0.288644    11.00000    0.06118    0.09054 =
         0.03216    0.00170   -0.00024   -0.00201
AFIX  23
H12A  2    0.385323    0.473868    0.261328    11.00000   -1.20000
H12B  2    0.523524    0.618114    0.289736    11.00000   -1.20000
AFIX   0
C13   1    0.447687    0.749637    0.365590    11.00000    0.05711    0.04789 =
         0.05182    0.00534    0.00047   -0.00588
AFIX 137
H13A  2    0.346892    0.821677    0.351096    11.00000   -1.50000
H13B  2    0.567883    0.753908    0.349388    11.00000   -1.50000
H13C  2    0.470098    0.805026    0.393151    11.00000   -1.50000
AFIX   0
C14   1    0.612706    0.476415    0.534501    11.00000    0.09326    0.05782 =
         0.04399   -0.00274   -0.00626    0.00437
AFIX 137
H14A  2    0.604703    0.351249    0.547504    11.00000   -1.50000
H14B  2    0.596754    0.574292    0.555839    11.00000   -1.50000
H14C  2    0.739252    0.491075    0.521065    11.00000   -1.50000
AFIX   0
C15   1    0.800327    0.183155    0.355113    11.00000    0.06190    0.04569 =
         0.03884   -0.00287    0.01528   -0.00078
AFIX  23
H15A  2    0.887714    0.201853    0.379215    11.00000   -1.20000
H15B  2    0.717061    0.072037    0.360755    11.00000   -1.20000
AFIX   0
C16   1    0.974538   -0.022987    0.307231    11.00000    0.04712    0.04786 =
         0.07012   -0.00691    0.01339   -0.00583
C17   1    1.101652   -0.030542    0.268934    11.00000    0.06275    0.07123 =
         0.06396   -0.01698    0.01369    0.00605
AFIX 137
H17A  2    1.217920    0.046152    0.273540    11.00000   -1.50000
H17B  2    1.030060    0.019179    0.244962    11.00000   -1.50000
H17C  2    1.139378   -0.161853    0.263473    11.00000   -1.50000
AFIX   0
HKLF 4
REM  1_a.res in P2(1)2(1)2(1)
REM R1 =  0.0505 for    1857 Fo > 4sig(Fo)  and  0.0842 for all    2576 data
REM    193 parameters refined using      0 restraints
END
WGHT      0.0468      0.3794
REM Highest difference peak  0.299,  deepest hole -0.209,  1-sigma level  0.036
Q1    1   0.8232 -0.1160  0.3010  11.00000  0.05    0.30
;
_shelx_res_checksum     53481
data_global
_journal_date_recd_electronic     2022-03-09
_journal_date_accepted     2022-05-02
_journal_name_full     'Acta Crystallographica, Section E'
_journal_year     2022
_journal_volume     78
_journal_issue      6
_journal_page_first     1
_journal_page_last     0
_journal_paper_category     GO
_journal_paper_doi     10.1107/S2056989022004625
_journal_coeditor_code     ZN2018
_publ_contact_author_name     'Xin-Wei Shi'
_publ_contact_author_address
;\
Shaanxi Engineering Research Centre for Conservation and Utilization of \
Botanical Resources
Xi'an Botanical Garden of Shaanxi Province (Institute of Botany of Shaanxi \
Province)
Xi'an 710061
People's Republic of China
;
_publ_contact_author_email     sxw@ms.xab.ac.cn
_publ_contact_author_fax     '0086 029 85251800'
_publ_contact_author_phone     '0086 029 85251800'
_publ_section_title
;\
Crystal structure and Hirshfeld analysis of
(1a<i>S</i>,3a<i>R</i>,4a<i>S</i>,5a<i>R</i>)-15-acetoxylinden-7(11),8-\
trieno-12,8-lactone
;
loop_
    _publ_author_name
    _publ_author_footnote
    _publ_author_address
    'Lu, Qiang-Qiang' .
;\
Shaanxi Engineering Research Centre for Conservation and Utilization of \
Botanical Resources
Xi'an Botanical Garden of Shaanxi Province (Institute of Botany of Shaanxi \
Province)
Xi'an 710061
People's Republic of China
;
    'Shi, Xin-Wei' .
;\
Shaanxi Engineering Research Centre for Conservation and Utilization of \
Botanical Resources
Xi'an Botanical Garden of Shaanxi Province (Institute of Botany of Shaanxi \
Province)
Xi'an 710061
People's Republic of China
;
    'Zhou, Ya-Fu' .
;\
Shaanxi Engineering Research Centre for Conservation and Utilization of \
Botanical Resources
Xi'an Botanical Garden of Shaanxi Province (Institute of Botany of Shaanxi \
Province)
Xi'an 710061
People's Republic of China
;
    'Cui, Xin-Ai' .
;\
Shaanxi Engineering Research Centre for Conservation and Utilization of \
Botanical Resources
Xi'an Botanical Garden of Shaanxi Province (Institute of Botany of Shaanxi \
Province)
Xi'an 710061
People's Republic of China
;
    'Wang, Hong' .
;\
Shaanxi Engineering Research Centre for Conservation and Utilization of \
Botanical Resources
Xi'an Botanical Garden of Shaanxi Province (Institute of Botany of Shaanxi \
Province)
Xi'an 710061
People's Republic of China
;
_publ_section_synopsis
;
The title compound, isolated from the <i>Chloranthus japonicus</i> Sieb., is a
typical lindenane-type sesquiterpenoid. Hirshfeld surface analysis illustrates
that the most important contributions are from O...H/H...O contacts (34.6%).
;
