# Supplementary material for: Crystal structure and Hirshfeld analysis of (1aS,3aR,4aS,5aR)-15-acet­oxy­linden-7(11),8-trieno-12,8-lactone
Source: Acta Crystallogr E Crystallogr Commun. 2022 May 20;78(Pt 6):642–6. doi: 10.1107/S2056989022004625 (PMC9431784; doi:10.1107/S2056989022004625)
Supplement: Supplementary file 2 [file e-78-00642-Isup2.hkl]

data_I                                                                          
_shelx_title ' 1_a.res in P2(1)2(1)2(1)'                                        
_shelx_refln_list_code          4                                               
_shelx_F_calc_maximum       68.43                                               
_exptl_crystal_F_000       616.00                                               
_reflns_d_resolution_high  0.8402                                               
                                                                                
loop_                                                                           
 _space_group_symop_operation_xyz                                               
 'x, y, z'                                                                      
 '-x+1/2, -y, z+1/2'                                                            
 '-x, y+1/2, -z+1/2'                                                            
 'x+1/2, -y+1/2, -z'                                                            
                                                                                
_cell_length_a     6.7641                                                       
_cell_length_b     6.9254                                                       
_cell_length_c    31.4538                                                       
_cell_angle_alpha  90.000                                                       
_cell_angle_beta   90.000                                                       
_cell_angle_gamma  90.000                                                       
                                                                                
_shelx_F_squared_multiplier     1.000                                           
                                                                                
loop_                                                                           
 _refln_index_h                                                                 
 _refln_index_k                                                                 
 _refln_index_l                                                                 
 _refln_F_squared_calc                                                          
 _refln_F_squared_meas                                                          
 _refln_F_squared_sigma                                                         
 _refln_observed_status                                                         
   2   0   0       1426.39       1397.76        16.17 o                         
   4   0   0         25.53         20.21         3.20 o                         
   6   0   0          0.00         -4.12         4.12 o                         
   8   0   0          0.07          9.41        10.75 o                         
   2   1   0         38.80         46.74         2.32 o                         
   3   1   0         11.98         10.98         1.57 o                         
   4   1   0        167.46        171.33         5.42 o                         
   5   1   0        183.09        194.15         6.07 o                         
   6   1   0         23.06         33.98         3.57 o                         
   7   1   0          5.37         12.05         5.05 o                         
   1   2   0       1907.69       1916.59        14.46 o                         
   2   2   0        449.39        452.08         7.09 o                         
   3   2   0        366.86        355.33         6.50 o                         
   4   2   0         73.37         76.66         3.95 o                         
   5   2   0         61.63         51.01         3.80 o                         
   6   2   0          2.15          5.50         2.41 o                         
   7   2   0          0.39          2.67         4.76 o                         
   1   3   0       1457.98       1517.66        15.47 o                         
   2   3   0         36.51         28.18         2.10 o                         
   3   3   0        115.90        144.63         4.38 o                         
   4   3   0          4.50          3.70         1.92 o                         
   5   3   0        102.46         82.35         4.93 o                         
   6   3   0          0.01         -1.06         3.27 o                         
   7   3   0         61.17         50.30        11.36 o                         
   0   4   0       3627.37       3364.17        35.09 o                         
   1   4   0          0.04          0.31         1.15 o                         
   2   4   0          0.63          1.33         1.14 o                         
   3   4   0         63.37         70.24         4.42 o                         
   4   4   0          3.48          2.98         2.34 o                         
   5   4   0          0.87          2.49         3.06 o                         
   6   4   0         14.16         16.83         5.61 o                         
   7   4   0          0.93         -3.12         6.45 o                         
   1   5   0        609.86        602.07         9.26 o                         
   2   5   0          2.61          6.53         1.66 o                         
   3   5   0          6.41          9.37         3.02 o                         
   4   5   0        103.47        115.17         8.56 o                         
   5   5   0        169.36        163.21        10.92 o                         
   6   5   0          2.76          6.55         5.86 o                         
   0   6   0       1539.80       1419.48        23.27 o                         
   1   6   0          0.81         -2.16         2.50 o                         
   2   6   0          4.63         -0.11         2.65 o                         
   3   6   0         43.45         42.16         5.61 o                         
   4   6   0          4.49          2.84         4.52 o                         
   5   6   0          5.73         -2.74         4.90 o                         
   1   7   0         14.63         10.64        12.58 o                         
   2   7   0         10.69         11.92         7.63 o                         
   3   7   0         32.32         33.54         7.08 o                         
   4   7   0          1.44          8.53         5.83 o                         
   0   8   0         93.81         77.37        17.88 o                         
   1   8   0          1.15          5.98         6.13 o                         
   1   0   1        473.05        438.06         6.00 o                         
   2   0   1       1154.38       1042.39         9.48 o                         
   3   0   1          8.51          4.46         1.34 o                         
   4   0   1        842.05        857.95        17.98 o                         
   5   0   1         91.40         67.28         4.18 o                         
   6   0   1        107.33        112.52         9.18 o                         
   7   0   1         32.34         26.74         4.81 o                         
   8   0   1          0.19          1.64         6.61 o                         
  -7   1   1          8.09          2.28         5.12 o                         
  -6   1   1         74.74         83.40         5.60 o                         
  -5   1   1         27.13         28.09         2.98 o                         
  -4   1   1          6.28          3.12         1.62 o                         
  -3   1   1        768.96        772.61        10.68 o                         
  -2   1   1         75.22         66.29         2.61 o                         
   0   1   1        152.52        124.93         3.17 o                         
   2   1   1         75.40         66.65         2.79 o                         
   3   1   1        768.37        755.99        10.01 o                         
   4   1   1          6.28          7.09         1.87 o                         
   5   1   1         27.12         24.38         2.77 o                         
   6   1   1         74.70         86.77         5.26 o                         
   7   1   1          8.15          9.15         3.80 o                         
  -7   2   1          1.12         -3.11         3.11 o                         
  -6   2   1        106.96        104.94         6.87 o                         
  -5   2   1         17.58         25.13         2.92 o                         
  -4   2   1        206.53        199.48         5.67 o                         
  -3   2   1        464.16        459.73         7.50 o                         
  -2   2   1       2287.26       2114.17        17.92 o                         
  -1   2   1        761.64        730.89         7.22 o                         
   0   2   1       1055.94       1135.77         9.44 o                         
   1   2   1        762.81        743.64         7.28 o                         
   2   2   1       2288.33       2099.98        14.87 o                         
   3   2   1        464.26        465.17         9.44 o                         
   4   2   1        206.69        208.56         8.25 o                         
   5   2   1         17.54         21.56         2.68 o                         
   6   2   1        106.88        106.09         5.71 o                         
   7   2   1          1.12          2.80         4.58 o                         
  -7   3   1         14.42          5.50        14.48 o                         
  -6   3   1          7.78          7.17         3.41 o                         
  -5   3   1         22.49         21.86         3.03 o                         
  -4   3   1         49.58         58.30         3.66 o                         
  -3   3   1        394.68        417.71         7.45 o                         
  -2   3   1       2565.02       2569.51        19.60 o                         
  -1   3   1         65.51         80.01         2.74 o                         
   0   3   1          6.15          6.36         1.20 o                         
   1   3   1         66.08         81.47         3.62 o                         
   2   3   1       2565.21       2559.20        19.55 o                         
   3   3   1        394.66        413.56         7.20 o                         
   4   3   1         49.46         56.42         3.62 o                         
   5   3   1         22.51         29.21         3.33 o                         
   6   3   1          7.81          2.26         2.97 o                         
   7   3   1         14.38         31.94        12.11 o                         
  -7   4   1         10.16         -0.03        10.80 o                         
  -6   4   1        120.22        112.40        10.41 o                         
  -5   4   1         40.11         35.19         4.91 o                         
  -4   4   1        149.35        153.89         5.47 o                         
  -3   4   1          1.56          2.13         1.62 o                         
  -2   4   1         76.90         71.53         3.07 o                         
  -1   4   1        914.14        919.89        11.40 o                         
   0   4   1         22.90         37.86         2.64 o                         
   1   4   1        915.04        938.26        12.95 o                         
   2   4   1         76.94         74.95         3.14 o                         
   3   4   1          1.56          2.90         2.29 o                         
   4   4   1        149.35        152.73         5.27 o                         
   5   4   1         40.01         37.02         5.07 o                         
   6   4   1        120.16        106.86        13.73 o                         
   7   4   1         10.18         10.75        16.68 o                         
  -6   5   1          1.99          0.54         5.12 o                         
  -5   5   1          6.07         16.81         5.14 o                         
  -4   5   1         18.87         14.27         3.70 o                         
  -3   5   1         59.99         59.63         5.25 o                         
  -2   5   1         67.83         70.24         3.30 o                         
  -1   5   1        113.47        105.69         5.30 o                         
   0   5   1        550.24        547.32         9.74 o                         
   1   5   1        113.38        118.57         4.60 o                         
   2   5   1         67.76         68.71         4.77 o                         
   3   5   1         59.88         51.98         5.42 o                         
   4   5   1         18.82         11.64         3.30 o                         
   5   5   1          6.06          3.61         5.44 o                         
   6   5   1          1.99         -5.17         6.95 o                         
  -5   6   1          5.76          8.56         5.88 o                         
  -4   6   1         59.35         61.05        10.47 o                         
  -3   6   1          0.17          0.18         3.77 o                         
  -2   6   1         33.21         30.41         4.06 o                         
  -1   6   1        245.87        233.76         8.55 o                         
   0   6   1          3.22          0.43         2.14 o                         
   1   6   1        245.67        240.58         8.65 o                         
   2   6   1         33.26         32.07         4.33 o                         
   3   6   1          0.17         -4.33         4.33 o                         
   4   6   1         59.32         63.53        14.56 o                         
   5   6   1          5.78         10.79         5.59 o                         
  -4   7   1          4.36         -2.52         4.99 o                         
  -3   7   1         14.05         12.86         5.84 o                         
  -2   7   1         43.38         51.73        10.79 o                         
  -1   7   1         87.15         88.63        13.59 o                         
   0   7   1         34.18         19.61         9.75 o                         
   1   7   1         87.11         84.67        15.15 o                         
   2   7   1         43.31         44.72         8.67 o                         
   3   7   1         14.07         12.93         5.82 o                         
   4   7   1          4.39         -1.24         6.54 o                         
  -1   8   1         73.17         79.73        13.46 o                         
   0   8   1          0.10          7.27        14.92 o                         
   1   8   1         73.14         74.45        29.07 o                         
   1   0   2         89.53         84.21         2.08 o                         
   2   0   2       3529.84       3207.13        21.94 o                         
   3   0   2         56.73         65.38         2.95 o                         
   4   0   2          2.75          0.63         1.36 o                         
   5   0   2          1.98          2.91         1.75 o                         
   6   0   2          4.38          2.81         5.01 o                         
   7   0   2         50.59         45.10         5.57 o                         
   8   0   2         14.35         25.56        22.42 o                         
  -7   1   2         19.78         12.42         4.76 o                         
  -6   1   2          9.37         10.15         2.86 o                         
  -5   1   2         58.53         55.52         3.91 o                         
  -4   1   2          2.13          2.68         1.58 o                         
  -3   1   2        361.41        330.62         7.52 o                         
  -2   1   2        294.60        271.49         4.93 o                         
  -1   1   2       2221.99       1994.32        14.18 o                         
   1   1   2       2222.16       1939.44        16.34 o                         
   2   1   2        294.43        266.12         5.23 o                         
   3   1   2        361.40        344.40         6.50 o                         
   4   1   2          2.14          6.19         2.55 o                         
   5   1   2         58.83         58.80         4.76 o                         
   6   1   2          9.36          9.76         2.51 o                         
   7   1   2         19.77         14.91         3.86 o                         
  -7   2   2         10.52          3.92         5.36 o                         
  -6   2   2          8.43          4.97         2.38 o                         
  -5   2   2         16.10         10.22         2.24 o                         
  -4   2   2          3.45          4.70         1.67 o                         
  -3   2   2          2.75          0.95         1.12 o                         
  -2   2   2        814.60        734.42        10.05 o                         
  -1   2   2       1632.42       1531.91        13.40 o                         
   1   2   2       1632.37       1533.69        11.62 o                         
   2   2   2        814.62        723.00         9.78 o                         
   3   2   2          2.72          2.63         1.16 o                         
   4   2   2          3.52          2.22         2.16 o                         
   5   2   2         16.06         17.45         2.57 o                         
   6   2   2          8.41          9.22         2.42 o                         
   7   2   2         10.55         14.71         4.92 o                         
  -7   3   2         18.35          5.23        15.91 o                         
  -6   3   2         53.51         49.98         5.15 o                         
  -5   3   2         99.97        110.77         6.00 o                         
  -4   3   2         65.27         74.78         4.20 o                         
  -3   3   2          6.20          3.49         1.69 o                         
  -2   3   2         24.56         30.31         2.56 o                         
  -1   3   2       2565.94       2571.62        18.62 o                         
   0   3   2       2209.63       2191.95        16.73 o                         
   1   3   2       2563.54       2532.35        29.99 o                         
   2   3   2         24.63         28.88         1.74 o                         
   3   3   2          6.23          5.52         1.45 o                         
   4   3   2         65.31         75.81         4.02 o                         
   5   3   2        100.13         99.16         5.04 o                         
   6   3   2         53.58         57.52         6.49 o                         
   7   3   2         18.32         22.12         8.12 o                         
  -7   4   2          6.33         -9.41         9.41 o                         
  -6   4   2         32.16         42.23         6.54 o                         
  -5   4   2         87.03         86.78         8.52 o                         
  -4   4   2         98.63         99.42         5.11 o                         
  -3   4   2        181.20        177.35         6.02 o                         
  -2   4   2         58.09         46.11         3.41 o                         
  -1   4   2        875.42        931.73        10.90 o                         
   0   4   2       2611.26       2680.79        22.05 o                         
   1   4   2        875.01        932.11        10.60 o                         
   2   4   2         58.11         50.54         2.44 o                         
   3   4   2        181.41        180.86         4.86 o                         
   4   4   2         98.98        103.06         5.17 o                         
   5   4   2         87.07         90.37         7.32 o                         
   6   4   2         32.15         27.83         6.49 o                         
   7   4   2          6.31         -6.27         6.27 o                         
  -6   5   2          3.60         10.06         5.99 o                         
  -5   5   2         24.81         15.72         5.10 o                         
  -4   5   2          2.39          8.20         3.58 o                         
  -3   5   2         22.34         25.97         3.22 o                         
  -2   5   2          0.02         -0.14         2.16 o                         
  -1   5   2        176.21        183.61         7.11 o                         
   0   5   2         63.22         52.78         3.33 o                         
   1   5   2        176.29        183.67         7.76 o                         
   2   5   2          0.01          2.81         1.61 o                         
   3   5   2         22.38         12.24         3.91 o                         
   4   5   2          2.38         13.46         4.67 o                         
   5   5   2         24.77         25.65         6.08 o                         
   6   5   2          3.61         18.90        12.00 o                         
  -5   6   2         13.30          9.41         5.09 o                         
  -4   6   2          1.63         -0.13         6.86 o                         
  -3   6   2         27.01         21.81         4.62 o                         
  -2   6   2         39.31         35.20         4.21 o                         
  -1   6   2        185.57        181.23         7.51 o                         
   0   6   2         58.97         62.51         4.96 o                         
   1   6   2        185.50        187.06         7.68 o                         
   2   6   2         39.33         36.81         4.78 o                         
   3   6   2         27.01         27.42         5.43 o                         
   4   6   2          1.62          3.47         4.79 o                         
   5   6   2         13.34         10.07         7.58 o                         
  -4   7   2          2.40         -1.83         4.76 o                         
  -3   7   2         14.18         14.17         7.06 o                         
  -2   7   2         14.78          8.07         6.86 o                         
  -1   7   2         28.55         17.36        11.63 o                         
   0   7   2          4.57          5.96        12.63 o                         
   1   7   2         28.57         11.36         7.33 o                         
   2   7   2         14.69          3.03         9.91 o                         
   3   7   2         14.21          5.81         5.34 o                         
   4   7   2          2.38          1.99         5.36 o                         
  -1   8   2         10.77         13.19         7.97 o                         
   0   8   2         64.39         45.02        19.81 o                         
   1   8   2         10.77         10.25         7.15 o                         
   1   0   3       4228.62       3641.78       107.15 o                         
   3   0   3         23.25         28.94         2.31 o                         
   4   0   3         11.05          6.93         1.60 o                         
   5   0   3         28.37         29.29         3.35 o                         
   6   0   3        103.89         84.52         6.43 o                         
   7   0   3          6.86          9.98         3.66 o                         
   8   0   3          0.18         -1.91         5.36 o                         
  -7   1   3         30.37         24.64         8.44 o                         
  -6   1   3         32.77         31.45         4.26 o                         
  -5   1   3          7.85          4.56         2.19 o                         
  -4   1   3          3.58          2.80         1.36 o                         
  -3   1   3        613.93        653.30         8.28 o                         
  -2   1   3        814.04        708.55         7.97 o                         
   0   1   3       1580.37       1444.87        11.60 o                         
   2   1   3        814.76        732.41         8.33 o                         
   3   1   3        613.78        638.91         8.96 o                         
   4   1   3          3.60          3.40         1.51 o                         
   5   1   3          7.79          0.69         1.79 o                         
   6   1   3         32.72         32.83         3.35 o                         
   7   1   3         30.38         25.98         5.12 o                         
  -7   2   3         37.95         45.70         7.40 o                         
  -6   2   3        129.19        120.08         6.66 o                         
  -5   2   3         23.12         19.48         3.15 o                         
  -4   2   3        214.34        223.33         6.61 o                         
  -3   2   3         61.02         60.73         3.48 o                         
  -2   2   3        670.57        645.11         8.92 o                         
  -1   2   3        738.41        699.54         8.36 o                         
   0   2   3         75.59         87.93         2.46 o                         
   1   2   3        738.25        687.57         8.33 o                         
   2   2   3        671.09        667.31         7.31 o                         
   3   2   3         61.16         69.36         3.32 o                         
   4   2   3        214.24        234.67         5.97 o                         
   5   2   3         23.05         20.75         2.72 o                         
   6   2   3        129.14        122.53         6.21 o                         
   7   2   3         37.99         55.09         7.50 o                         
  -7   3   3         20.50         27.92        21.01 o                         
  -6   3   3         21.28         17.23         3.82 o                         
  -5   3   3         25.26         16.58         4.46 o                         
  -4   3   3         27.68         22.99         2.85 o                         
  -3   3   3        155.04        144.29         5.06 o                         
  -2   3   3         66.99         52.92         3.47 o                         
  -1   3   3       1291.08       1323.51        13.84 o                         
   0   3   3        705.88        661.51         7.88 o                         
   1   3   3       1290.23       1309.21        12.12 o                         
   2   3   3         66.94         53.69         2.27 o                         
   3   3   3        155.13        143.62         3.80 o                         
   4   3   3         27.76         26.65         3.05 o                         
   5   3   3         25.25         26.17         3.33 o                         
   6   3   3         21.27         16.40         4.72 o                         
   7   3   3         20.52         17.34         8.01 o                         
  -7   4   3          9.17          6.04        15.13 o                         
  -6   4   3         12.37          7.20         5.29 o                         
  -5   4   3         23.82         25.57         4.56 o                         
  -4   4   3         66.12         62.11         4.20 o                         
  -3   4   3          0.83          4.95         2.07 o                         
  -2   4   3        193.56        164.16         5.48 o                         
  -1   4   3        179.03        175.24         7.01 o                         
   0   4   3        140.69        159.78         4.44 o                         
   1   4   3        178.72        176.16         4.28 o                         
   2   4   3        193.64        192.08         5.78 o                         
   3   4   3          0.82          2.78         1.11 o                         
   4   4   3         66.12         57.87         4.10 o                         
   5   4   3         23.76         23.41         4.05 o                         
   6   4   3         12.33         16.87         6.44 o                         
   7   4   3          9.16         -0.93         7.74 o                         
  -6   5   3         18.59          7.84         9.11 o                         
  -5   5   3          4.66         -1.77         4.27 o                         
  -4   5   3         13.25         17.59         6.49 o                         
  -3   5   3         38.50         39.67         4.51 o                         
  -2   5   3        122.05        134.09         5.53 o                         
  -1   5   3         87.29         90.08         4.28 o                         
   0   5   3        181.88        168.34         4.97 o                         
   1   5   3         87.55         85.99         3.70 o                         
   2   5   3        122.18        146.16         5.85 o                         
   3   5   3         38.53         41.55         5.25 o                         
   4   5   3         13.23         16.18         4.40 o                         
   5   5   3          4.65          1.75         4.61 o                         
   6   5   3         18.66          8.48        12.60 o                         
  -5   6   3         12.16         19.10         8.03 o                         
  -4   6   3          0.09         -0.32         3.69 o                         
  -3   6   3         32.66         26.39         4.94 o                         
  -2   6   3         48.53         67.26         6.88 o                         
  -1   6   3        118.78        132.48         5.92 o                         
   0   6   3        199.93        193.05         6.61 o                         
   1   6   3        118.90        126.96         8.79 o                         
   2   6   3         48.64         64.41         7.64 o                         
   3   6   3         32.69         29.99         6.88 o                         
   4   6   3          0.08          0.21         4.37 o                         
   5   6   3         12.16         14.99         6.28 o                         
  -4   7   3         13.64         17.82         6.09 o                         
  -3   7   3         25.15         52.16        11.00 o                         
  -2   7   3         33.07         48.79        10.03 o                         
  -1   7   3         27.46         17.83         8.26 o                         
   0   7   3         11.43         21.06         7.73 o                         
   1   7   3         27.64         17.10         7.79 o                         
   2   7   3         33.12         39.30         7.16 o                         
   3   7   3         25.17         17.40         6.12 o                         
   4   7   3         13.61          9.21         6.24 o                         
  -1   8   3         24.45          9.76         8.09 o                         
   0   8   3         37.59         24.92        10.25 o                         
   1   8   3         24.40         22.24        11.67 o                         
   0   0   4         86.42         48.83         3.10 o                         
   1   0   4        801.82        786.53         6.93 o                         
   2   0   4         76.07         80.62         3.01 o                         
   3   0   4        293.01        257.97         5.25 o                         
   4   0   4         35.39         31.23         2.62 o                         
   5   0   4        387.90        427.77         9.89 o                         
   6   0   4         18.76         24.19         3.72 o                         
   7   0   4          0.03          1.57         4.63 o                         
   8   0   4         16.47         18.97         7.36 o                         
  -7   1   4         71.72         69.14        11.06 o                         
  -6   1   4         57.88         54.58         4.89 o                         
  -5   1   4        122.09        123.53         5.09 o                         
  -4   1   4        188.69        212.64         5.66 o                         
  -3   1   4         74.13         76.53         3.41 o                         
  -2   1   4        640.77        594.41         7.74 o                         
  -1   1   4        217.26        202.09         3.57 o                         
   0   1   4       2027.18       1828.40        11.77 o                         
   1   1   4        218.00        212.68         4.24 o                         
   2   1   4        640.02        604.95         7.49 o                         
   3   1   4         74.20         74.33         3.13 o                         
   4   1   4        188.96        203.32         5.69 o                         
   5   1   4        121.77        120.86         5.22 o                         
   6   1   4         57.92         59.00         4.66 o                         
   7   1   4         71.68         65.05         6.70 o                         
  -7   2   4         16.33          4.42         4.82 o                         
  -6   2   4          6.91         12.72         3.37 o                         
  -5   2   4        188.40        180.57         6.65 o                         
  -4   2   4          5.23          5.28         1.64 o                         
  -3   2   4        196.13        203.62         5.55 o                         
  -2   2   4        617.21        620.96         9.35 o                         
  -1   2   4        587.69        585.48        10.32 o                         
   1   2   4        588.88        596.11         7.79 o                         
   2   2   4        616.77        621.19         6.72 o                         
   3   2   4        196.05        208.80         4.75 o                         
   4   2   4          5.20          3.67         1.70 o                         
   5   2   4        188.46        187.96         6.04 o                         
   6   2   4          6.89         11.16         3.66 o                         
   7   2   4         16.32         19.82         5.94 o                         
  -7   3   4         10.31         -0.33         6.17 o                         
  -6   3   4         45.59         41.64         5.23 o                         
  -5   3   4         95.00        110.57         8.39 o                         
  -4   3   4        166.48        188.90         6.48 o                         
  -3   3   4         10.96         11.44         3.02 o                         
  -2   3   4        216.42        218.14         6.05 o                         
  -1   3   4        192.08        200.49         5.07 o                         
   0   3   4         40.46         36.84         2.10 o                         
   1   3   4        192.31        207.33         5.28 o                         
   2   3   4        216.84        224.04         5.72 o                         
   3   3   4         10.89         11.40         1.48 o                         
   4   3   4        166.37        183.86         5.59 o                         
   5   3   4         94.83        100.01         5.06 o                         
   6   3   4         45.60         44.12         6.91 o                         
   7   3   4         10.32          9.34        10.12 o                         
  -6   4   4         14.26         16.09         7.08 o                         
  -5   4   4         52.09         53.85         5.15 o                         
  -4   4   4          8.19          9.07         2.75 o                         
  -3   4   4        251.91        245.76         7.10 o                         
  -2   4   4         64.77         76.82         4.24 o                         
  -1   4   4        105.96        127.73         3.48 o                         
   0   4   4       1663.14       1521.41        14.59 o                         
   1   4   4        105.79        128.09         4.71 o                         
   2   4   4         64.69         75.21         4.41 o                         
   3   4   4        251.96        247.26         7.09 o                         
   4   4   4          8.15         11.99         2.82 o                         
   5   4   4         52.15         49.91         5.89 o                         
   6   4   4         14.25          6.82        17.51 o                         
  -6   5   4         11.87         -0.11         6.15 o                         
  -5   5   4          6.64          5.59         6.90 o                         
  -4   5   4         47.28         47.79         4.92 o                         
  -3   5   4          0.61          0.02         2.27 o                         
  -2   5   4         57.23         52.95         4.03 o                         
  -1   5   4          4.79          6.36         1.71 o                         
   0   5   4        114.98        108.73         4.26 o                         
   1   5   4          4.77          2.16         2.20 o                         
   2   5   4         57.17         61.75         5.06 o                         
   3   5   4          0.60         -2.36         2.36 o                         
   4   5   4         47.29         43.81         5.26 o                         
   5   5   4          6.66         11.99         4.99 o                         
   6   5   4         11.84         22.95         9.52 o                         
  -5   6   4         50.26         52.13        25.43 o                         
  -4   6   4         13.01         14.01         4.75 o                         
  -3   6   4         43.97         44.29         5.37 o                         
  -2   6   4         90.00         85.83         6.33 o                         
  -1   6   4         91.54         99.77         5.34 o                         
   0   6   4        289.69        274.49        11.99 o                         
   1   6   4         91.48         99.59         6.45 o                         
   2   6   4         90.07         87.53         6.41 o                         
   3   6   4         43.99         66.06         7.21 o                         
   4   6   4         12.99         24.48         7.90 o                         
   5   6   4         50.24         63.08        16.96 o                         
  -4   7   4          0.34         -0.34         6.50 o                         
  -3   7   4         25.93         25.59        10.10 o                         
  -2   7   4         18.18         21.50         6.47 o                         
  -1   7   4         68.60         65.94        11.79 o                         
   0   7   4         35.05         23.21        11.14 o                         
   1   7   4         68.64         49.31        10.50 o                         
   2   7   4         18.24         18.61         5.89 o                         
   3   7   4         25.92         32.53         7.06 o                         
   4   7   4          0.35          7.20         5.34 o                         
  -1   8   4         13.95         15.53         9.29 o                         
   0   8   4         46.28         31.82        10.77 o                         
   1   8   4         13.93          8.71        11.49 o                         
   1   0   5        317.67        278.93         3.77 o                         
   2   0   5        725.47        744.09         7.69 o                         
   3   0   5        134.30        161.47         4.20 o                         
   4   0   5        323.66        352.28         7.03 o                         
   5   0   5        120.81        124.10         5.43 o                         
   6   0   5        260.32        237.16        22.68 o                         
   7   0   5         20.16         15.32         5.46 o                         
  -7   1   5         49.02         42.49        13.82 o                         
  -6   1   5        194.09        197.75         9.17 o                         
  -5   1   5         85.86         80.47         4.75 o                         
  -4   1   5        128.39        122.00         4.47 o                         
  -3   1   5        553.56        563.49         8.83 o                         
  -2   1   5       1212.66       1229.85        12.05 o                         
  -1   1   5       4682.21       4181.32        27.57 o                         
   0   1   5        443.88        410.42         4.58 o                         
   1   1   5       4682.57       4209.17        41.96 o                         
   2   1   5       1212.52       1214.31        10.81 o                         
   3   1   5        553.77        556.79        10.34 o                         
   4   1   5        128.41        134.46         4.41 o                         
   5   1   5         85.84         86.00         4.82 o                         
   6   1   5        194.23        208.14         7.08 o                         
   7   1   5         48.93         51.97         7.86 o                         
  -7   2   5          0.85          3.81         4.90 o                         
  -6   2   5        330.10        337.96        12.47 o                         
  -5   2   5        128.01        138.36         6.01 o                         
  -4   2   5        100.64        109.44         4.82 o                         
  -3   2   5        305.07        352.23         7.45 o                         
  -2   2   5         83.93         78.54         3.69 o                         
  -1   2   5        196.63        208.46         4.99 o                         
   0   2   5        535.84        551.14         6.32 o                         
   1   2   5        196.90        197.72         4.49 o                         
   2   2   5         83.39         80.00         2.68 o                         
   3   2   5        305.29        343.01         7.17 o                         
   4   2   5        100.62         98.60         5.11 o                         
   5   2   5        128.08        139.07         5.07 o                         
   6   2   5        330.12        323.35         9.23 o                         
   7   2   5          0.85          1.33         7.34 o                         
  -7   3   5         23.75         21.27        16.03 o                         
  -6   3   5          9.81          0.46         3.04 o                         
  -5   3   5         97.20         87.04         5.38 o                         
  -4   3   5         43.57         44.42         3.52 o                         
  -3   3   5        146.21        143.56         5.29 o                         
  -2   3   5        632.90        625.52        10.48 o                         
  -1   3   5         29.03         30.20         2.50 o                         
   0   3   5         44.41         53.86         2.81 o                         
   1   3   5         29.43         28.08         2.42 o                         
   2   3   5        633.44        631.27        10.70 o                         
   3   3   5        146.25        145.14         3.68 o                         
   4   3   5         43.66         43.99         3.26 o                         
   5   3   5         97.12         99.75         5.22 o                         
   6   3   5          9.83         -5.32         5.32 o                         
   7   3   5         23.76         14.04        13.02 o                         
  -6   4   5         37.29         23.26         8.54 o                         
  -5   4   5         95.94        104.98         7.25 o                         
  -4   4   5         15.34         12.36         3.08 o                         
  -3   4   5         25.65         26.05         3.14 o                         
  -2   4   5        159.27        169.09         6.58 o                         
  -1   4   5        104.53        115.31         4.54 o                         
   0   4   5          9.81          7.81         1.56 o                         
   1   4   5        104.82        105.42         4.38 o                         
   2   4   5        159.68        158.30         5.77 o                         
   3   4   5         25.78         28.12         3.14 o                         
   4   4   5         15.26          7.52         3.28 o                         
   5   4   5         95.99         91.92         7.73 o                         
   6   4   5         37.31         28.38        16.05 o                         
  -6   5   5         21.67         19.28         9.06 o                         
  -5   5   5         27.92         16.48        15.71 o                         
  -4   5   5          0.23         -0.17         2.69 o                         
  -3   5   5        181.62        197.43         7.93 o                         
  -2   5   5        134.56        142.54         6.00 o                         
  -1   5   5        370.47        366.10         9.23 o                         
   0   5   5         26.40         24.57         3.29 o                         
   1   5   5        370.58        377.01         8.73 o                         
   2   5   5        134.50        148.70         8.37 o                         
   3   5   5        181.79        193.76         8.22 o                         
   4   5   5          0.24         -2.69         2.69 o                         
   5   5   5         27.92         25.69         8.38 o                         
   6   5   5         21.65          5.72         7.81 o                         
  -5   6   5          8.82         10.71         6.27 o                         
  -4   6   5         48.44         47.39         6.82 o                         
  -3   6   5         13.06          9.47         3.89 o                         
  -2   6   5         23.38         23.63         3.77 o                         
  -1   6   5        170.64        175.65         6.62 o                         
   0   6   5         24.17         18.82         3.60 o                         
   1   6   5        170.37        172.84         7.91 o                         
   2   6   5         23.38         18.68         5.28 o                         
   3   6   5         13.03         12.24         7.34 o                         
   4   6   5         48.59         46.67         7.69 o                         
   5   6   5          8.84          3.29        13.97 o                         
  -4   7   5          2.92         12.07         7.40 o                         
  -3   7   5         48.20         59.27        18.97 o                         
  -2   7   5         58.48         54.79        10.55 o                         
  -1   7   5        111.56         84.49        12.85 o                         
   0   7   5          1.34          0.80         6.42 o                         
   1   7   5        111.59        118.41        16.52 o                         
   2   7   5         58.48         54.65        13.17 o                         
   3   7   5         48.26         30.96         7.80 o                         
   4   7   5          2.93          8.37         9.31 o                         
  -1   8   5          4.16         -3.96        17.14 o                         
   0   8   5          0.31          4.42         6.65 o                         
   1   8   5          4.15         12.69        12.19 o                         
   1   0   6        271.02        242.09         3.40 o                         
   2   0   6        679.88        667.47         7.11 o                         
   3   0   6          0.06         -0.41         1.11 o                         
   4   0   6          0.94         -0.09         1.11 o                         
   5   0   6         11.33         10.93         2.27 o                         
   6   0   6         54.41         62.56         6.45 o                         
   7   0   6          8.76         23.04         7.65 o                         
  -7   1   6          3.31          8.13         4.60 o                         
  -6   1   6          9.16          4.70         2.34 o                         
  -5   1   6          3.50          8.15         2.19 o                         
  -4   1   6        166.27        164.15         5.08 o                         
  -3   1   6       1568.06       1679.88        16.97 o                         
  -2   1   6         43.14         47.26         2.50 o                         
  -1   1   6       2322.33       2124.65        14.40 o                         
   0   1   6       1846.72       1723.56        11.98 o                         
   1   1   6       2320.88       2133.31        21.85 o                         
   2   1   6         43.27         49.68         2.20 o                         
   3   1   6       1567.76       1677.23        15.18 o                         
   4   1   6        166.22        167.33         5.27 o                         
   5   1   6          3.50          4.45         1.81 o                         
   6   1   6          9.15          5.58         2.40 o                         
   7   1   6          3.32          6.40         5.92 o                         
  -7   2   6          5.48          9.72         5.23 o                         
  -6   2   6         20.59         30.61         4.30 o                         
  -5   2   6        167.17        172.16         9.02 o                         
  -4   2   6          4.80          4.80         2.51 o                         
  -3   2   6        904.02        943.45        11.71 o                         
  -2   2   6        162.70        183.57         4.23 o                         
  -1   2   6        158.23        158.19         3.04 o                         
   0   2   6        460.69        439.61         5.66 o                         
   1   2   6        158.09        158.92         2.75 o                         
   2   2   6        162.63        186.05         4.80 o                         
   3   2   6        903.82        951.44        11.79 o                         
   4   2   6          4.84          4.33         1.70 o                         
   5   2   6        167.32        185.46         5.89 o                         
   6   2   6         20.62         23.88         3.82 o                         
   7   2   6          5.45         -5.82         5.82 o                         
  -7   3   6         42.03         37.68         9.67 o                         
  -6   3   6         11.82         11.97         4.44 o                         
  -5   3   6         94.31        102.50         6.17 o                         
  -4   3   6         21.04         19.44         3.13 o                         
  -3   3   6         66.52         79.48         4.27 o                         
  -2   3   6        148.20        136.54         5.06 o                         
  -1   3   6        147.59        167.02         5.27 o                         
   0   3   6         47.22         42.68         2.27 o                         
   1   3   6        147.44        158.85         5.02 o                         
   2   3   6        148.35        136.89         4.68 o                         
   3   3   6         66.28         82.36         3.10 o                         
   4   3   6         21.13         24.94         3.35 o                         
   5   3   6         94.19         94.80         5.21 o                         
   6   3   6         11.80         27.34         6.57 o                         
   7   3   6         42.06         54.44        16.08 o                         
  -6   4   6          8.20         10.63        11.10 o                         
  -5   4   6         38.38         32.31         4.55 o                         
  -4   4   6        159.10        160.06         6.50 o                         
  -3   4   6         22.31         30.97         3.42 o                         
  -2   4   6         67.37         77.16         6.09 o                         
  -1   4   6         20.78         17.97         2.66 o                         
   0   4   6         96.88         89.29         3.99 o                         
   1   4   6         20.82         29.27         2.90 o                         
   2   4   6         67.16         70.96         4.31 o                         
   3   4   6         22.30         22.00         2.93 o                         
   4   4   6        158.97        166.86         6.77 o                         
   5   4   6         38.37         33.35         6.51 o                         
   6   4   6          8.16         11.92         5.32 o                         
  -6   5   6          5.25          3.85        10.38 o                         
  -5   5   6         42.26         48.06        10.05 o                         
  -4   5   6         43.67         43.24         5.04 o                         
  -3   5   6         29.83         31.70         3.92 o                         
  -2   5   6         53.14         45.96         3.97 o                         
  -1   5   6        217.33        202.94         6.60 o                         
   0   5   6         44.97         59.42         4.02 o                         
   1   5   6        217.33        203.26         6.58 o                         
   2   5   6         53.16         49.84         4.24 o                         
   3   5   6         29.84         29.19         3.63 o                         
   4   5   6         43.66         43.92         8.18 o                         
   5   5   6         42.27         42.07         7.64 o                         
   6   5   6          5.25          3.52         6.12 o                         
  -5   6   6          3.26          0.61         6.18 o                         
  -4   6   6         26.54         25.67         8.45 o                         
  -3   6   6          2.69          6.27         3.48 o                         
  -2   6   6         62.12         57.93         5.42 o                         
  -1   6   6          3.17          1.26         2.95 o                         
   0   6   6        287.30        268.84         9.27 o                         
   1   6   6          3.18          6.33         3.18 o                         
   2   6   6         62.10         52.74         5.28 o                         
   3   6   6          2.68         -3.08         3.08 o                         
   4   6   6         26.48         38.21         7.27 o                         
   5   6   6          3.25          3.16         7.19 o                         
  -4   7   6         22.76          7.11         9.04 o                         
  -3   7   6         24.48         10.54         7.92 o                         
  -2   7   6         27.08         29.00         8.63 o                         
  -1   7   6         34.13         33.52         8.85 o                         
   0   7   6          0.00          3.93         6.11 o                         
   1   7   6         34.06         34.52         7.35 o                         
   2   7   6         27.12         36.10         7.71 o                         
   3   7   6         24.48         15.18         6.64 o                         
   4   7   6         22.78         19.78         8.68 o                         
  -1   8   6          5.51        -10.56        18.16 o                         
   0   8   6          5.82         -0.10         9.98 o                         
   1   8   6          5.50         -8.53         9.82 o                         
   1   0   7       1513.51       1332.98         9.96 o                         
   2   0   7       1218.85       1252.33        10.47 o                         
   3   0   7        246.17        258.17         5.15 o                         
   4   0   7          0.77         -1.04         1.12 o                         
   5   0   7        549.40        507.93        10.56 o                         
   6   0   7          7.72          6.07         2.76 o                         
   7   0   7          0.10          1.19         3.98 o                         
  -7   1   7          4.62         -1.28         4.27 o                         
  -6   1   7        133.23        124.45         7.12 o                         
  -5   1   7         49.55         56.39         5.58 o                         
  -4   1   7        212.91        201.50         5.66 o                         
  -3   1   7         39.40         37.35         2.81 o                         
  -2   1   7       1055.89       1117.35        11.72 o                         
  -1   1   7        446.86        409.17         5.11 o                         
   0   1   7          0.17          0.54         0.83 o                         
   1   1   7        446.70        403.27         5.07 o                         
   2   1   7       1057.30       1096.71        10.18 o                         
   3   1   7         39.35         37.71         2.14 o                         
   4   1   7        212.94        196.92         5.17 o                         
   5   1   7         49.57         50.42         3.93 o                         
   6   1   7        133.27        130.38         6.19 o                         
   7   1   7          4.62         11.90         5.64 o                         
  -7   2   7         44.73         44.70         7.96 o                         
  -6   2   7        177.59        195.91        11.24 o                         
  -5   2   7         59.59         55.60         4.87 o                         
  -4   2   7         93.87         93.03         5.21 o                         
  -3   2   7        233.57        227.34         5.55 o                         
  -2   2   7        266.62        290.75         5.41 o                         
  -1   2   7         64.66         61.11         3.10 o                         
   0   2   7        106.54        119.17         3.39 o                         
   1   2   7         64.57         55.13         1.97 o                         
   2   2   7        266.65        289.31         4.91 o                         
   3   2   7        233.56        238.03         5.74 o                         
   4   2   7         93.79         94.97         4.09 o                         
   5   2   7         59.57         54.16         4.02 o                         
   6   2   7        177.43        198.41         9.78 o                         
   7   2   7         44.72         26.28         9.23 o                         
  -7   3   7          8.59          4.84         6.42 o                         
  -6   3   7         72.94         69.58         9.69 o                         
  -5   3   7         23.53         13.81         3.32 o                         
  -4   3   7         58.88         56.76         4.56 o                         
  -3   3   7         61.78         72.49         4.58 o                         
  -2   3   7        692.66        674.70        12.71 o                         
  -1   3   7        406.30        415.30         8.38 o                         
   0   3   7        264.35        303.33         5.35 o                         
   1   3   7        406.04        428.32         7.20 o                         
   2   3   7        693.13        678.89        10.49 o                         
   3   3   7         61.89         67.09         2.67 o                         
   4   3   7         59.10         57.30         3.83 o                         
   5   3   7         23.56         22.11         2.86 o                         
   6   3   7         72.95         69.82         8.96 o                         
   7   3   7          8.58         10.98        10.84 o                         
  -6   4   7          7.80         10.37         6.52 o                         
  -5   4   7          3.72          5.79         3.97 o                         
  -4   4   7          1.87          9.35         2.85 o                         
  -3   4   7         13.34         12.50         3.03 o                         
  -2   4   7        348.85        373.02         9.23 o                         
  -1   4   7        138.22        128.99         5.42 o                         
   0   4   7          0.72          0.46         1.10 o                         
   1   4   7        138.34        121.86         4.92 o                         
   2   4   7        348.83        372.62         8.44 o                         
   3   4   7         13.34          8.67         2.38 o                         
   4   4   7          1.86          2.24         2.16 o                         
   5   4   7          3.74          6.69         3.60 o                         
   6   4   7          7.80          7.75         7.40 o                         
  -6   5   7          4.69         -1.32        10.17 o                         
  -5   5   7          7.14          4.17         6.42 o                         
  -4   5   7         92.56        113.71        10.37 o                         
  -3   5   7         21.21         24.20         4.44 o                         
  -2   5   7         14.00         12.72         2.97 o                         
  -1   5   7        186.78        189.22         7.26 o                         
   0   5   7         40.28         37.82         2.94 o                         
   1   5   7        186.75        180.56         6.44 o                         
   2   5   7         14.00         10.47         2.87 o                         
   3   5   7         21.21         18.75         3.17 o                         
   4   5   7         92.54        111.94         7.95 o                         
   5   5   7          7.13          0.03         7.90 o                         
   6   5   7          4.69          2.32         5.99 o                         
  -5   6   7         28.65         20.97        10.03 o                         
  -4   6   7          7.83         -1.46         5.62 o                         
  -3   6   7         36.84         26.97         6.21 o                         
  -2   6   7          0.06          5.10         3.27 o                         
  -1   6   7         38.45         31.16         4.06 o                         
   0   6   7         28.41         27.25         4.00 o                         
   1   6   7         38.66         31.44         4.37 o                         
   2   6   7          0.06          0.30         3.42 o                         
   3   6   7         36.79         23.50         5.16 o                         
   4   6   7          7.83          6.13         4.99 o                         
   5   6   7         28.68         49.26         8.51 o                         
  -3   7   7          2.53         15.37         7.63 o                         
  -2   7   7         16.04         17.29        12.69 o                         
  -1   7   7         11.64         22.57         8.22 o                         
   0   7   7          3.98          5.08         6.69 o                         
   1   7   7         11.65         13.46         5.32 o                         
   2   7   7         16.05         12.82         7.05 o                         
   3   7   7          2.53         -2.72         4.31 o                         
  -1   8   7          0.23          6.35         7.78 o                         
   0   8   7         13.62         34.57        10.07 o                         
   1   8   7          0.23         13.07        12.28 o                         
   0   0   8       1288.44       1365.61        17.42 o                         
   1   0   8        941.20        841.36         9.90 o                         
   2   0   8         35.03         21.27         1.78 o                         
   3   0   8        558.42        590.49         8.29 o                         
   4   0   8         11.93         15.38         1.99 o                         
   5   0   8         73.36         85.10         5.93 o                         
   6   0   8         25.21         26.64         4.17 o                         
   7   0   8          0.38         -4.03         5.98 o                         
  -7   1   8         47.07         33.22         7.33 o                         
  -6   1   8         42.38         48.51         5.05 o                         
  -5   1   8        119.75        118.50         7.32 o                         
  -4   1   8        196.97        219.60         5.98 o                         
  -3   1   8         21.08         15.04         2.03 o                         
  -2   1   8         68.87         78.53         3.37 o                         
  -1   1   8        116.73        128.03         2.91 o                         
   0   1   8        843.32        785.58         7.65 o                         
   1   1   8        116.15        124.87         2.87 o                         
   2   1   8         68.80         77.16         2.71 o                         
   3   1   8         21.01         19.28         1.73 o                         
   4   1   8        196.89        217.98         6.76 o                         
   5   1   8        119.78        111.13         6.04 o                         
   6   1   8         42.38         47.83         4.95 o                         
   7   1   8         47.04         48.96        10.09 o                         
  -7   2   8         15.69         12.42         6.12 o                         
  -6   2   8         52.52         43.97         5.67 o                         
  -5   2   8         76.57         91.64         5.44 o                         
  -4   2   8        201.45        207.41         6.60 o                         
  -3   2   8        235.68        244.33         5.49 o                         
  -2   2   8        150.80        166.46         4.34 o                         
  -1   2   8         72.25         75.13         2.69 o                         
   0   2   8        123.10        135.24         3.32 o                         
   1   2   8         72.29         72.06         2.34 o                         
   2   2   8        150.71        171.79         3.86 o                         
   3   2   8        235.79        256.37         5.80 o                         
   4   2   8        201.30        212.32         5.58 o                         
   5   2   8         76.61         80.02         4.62 o                         
   6   2   8         52.55         48.46         5.76 o                         
   7   2   8         15.70          8.96         6.88 o                         
  -7   3   8         39.45         33.30         9.96 o                         
  -6   3   8          1.61         -5.12         5.12 o                         
  -5   3   8         25.95         19.65         3.46 o                         
  -4   3   8          8.66          1.28         1.95 o                         
  -3   3   8        405.91        381.72         9.08 o                         
  -2   3   8        326.59        319.13         8.50 o                         
  -1   3   8         75.89         96.13         4.94 o                         
   0   3   8         17.82         19.08         1.73 o                         
   1   3   8         75.96         95.49         3.70 o                         
   2   3   8        326.70        328.43         6.78 o                         
   3   3   8        406.00        377.84         5.99 o                         
   4   3   8          8.68          6.40         1.83 o                         
   5   3   8         25.96         30.28         3.51 o                         
   6   3   8          1.62          0.88         5.24 o                         
   7   3   8         39.44         27.95        10.35 o                         
  -6   4   8         25.06         16.06        16.19 o                         
  -5   4   8         29.05         15.33         4.77 o                         
  -4   4   8         16.87         16.88         3.36 o                         
  -3   4   8        380.85        347.89         9.45 o                         
  -2   4   8        257.58        246.75         7.91 o                         
  -1   4   8         35.63         31.58         3.39 o                         
   0   4   8        140.13        129.75         4.06 o                         
   1   4   8         35.63         33.54         2.72 o                         
   2   4   8        257.78        260.62         6.65 o                         
   3   4   8        381.23        349.28         8.75 o                         
   4   4   8         16.88         13.51         2.85 o                         
   5   4   8         29.05         30.60         5.40 o                         
   6   4   8         25.02         13.84         6.62 o                         
  -6   5   8          1.08         -0.79         7.46 o                         
  -5   5   8          2.60          6.91         6.26 o                         
  -4   5   8          4.94          0.17         2.98 o                         
  -3   5   8         15.87         10.56         3.05 o                         
  -2   5   8        132.54        140.16         6.68 o                         
  -1   5   8        103.73        103.92         6.03 o                         
   0   5   8         37.81         36.58         3.20 o                         
   1   5   8        103.63        112.30         4.78 o                         
   2   5   8        132.75        144.92         7.25 o                         
   3   5   8         15.83         13.44         3.57 o                         
   4   5   8          4.97          9.15         3.48 o                         
   5   5   8          2.60          7.74         4.75 o                         
   6   5   8          1.08         -2.33         8.99 o                         
  -5   6   8         11.08          5.17        10.59 o                         
  -4   6   8          3.06          1.52         6.10 o                         
  -3   6   8         25.04         20.55         9.10 o                         
  -2   6   8        151.05        170.27        11.00 o                         
  -1   6   8         47.67         47.20         4.74 o                         
   0   6   8        227.16        242.59        10.40 o                         
   1   6   8         47.75         51.57         4.51 o                         
   2   6   8        151.14        144.70        13.04 o                         
   3   6   8         25.00         29.35         4.81 o                         
   4   6   8          3.05         -4.08         5.66 o                         
   5   6   8         11.04          3.83        16.52 o                         
  -3   7   8         19.36         36.00        13.53 o                         
  -2   7   8         21.96         26.52         8.22 o                         
  -1   7   8          4.49          6.57         5.73 o                         
   0   7   8          0.00         -3.65         5.19 o                         
   1   7   8          4.45          7.29        10.31 o                         
   2   7   8         22.00         16.30         6.13 o                         
   3   7   8         19.46         34.05         7.25 o                         
   0   8   8          0.43         -6.94         6.94 o                         
   1   0   9         53.87         55.57         2.79 o                         
   2   0   9          8.40          6.47         1.60 o                         
   3   0   9         77.09         78.45         3.02 o                         
   4   0   9          6.59          9.11         1.65 o                         
   5   0   9          1.60          2.33         1.77 o                         
   6   0   9         60.72         69.49         7.70 o                         
   7   0   9         25.70         17.85         9.24 o                         
  -7   1   9         10.85         17.02         6.29 o                         
  -6   1   9          7.05          4.62         2.63 o                         
  -5   1   9         97.47         93.40         5.06 o                         
  -4   1   9        141.28        141.70         4.93 o                         
  -3   1   9        247.70        243.42         7.65 o                         
  -2   1   9       1226.13       1332.74        13.50 o                         
  -1   1   9        530.57        503.87         6.09 o                         
   0   1   9        516.52        522.33         6.26 o                         
   1   1   9        530.96        510.64         6.09 o                         
   2   1   9       1225.96       1314.35        12.02 o                         
   3   1   9        247.51        241.29         5.36 o                         
   4   1   9        141.23        152.37         6.04 o                         
   5   1   9         97.59         91.42         4.30 o                         
   6   1   9          7.02         10.78         3.95 o                         
   7   1   9         10.84         -2.93         5.22 o                         
  -7   2   9          1.90         -0.34         4.69 o                         
  -6   2   9         40.55         48.51         6.38 o                         
  -5   2   9        243.78        246.57         7.63 o                         
  -4   2   9         55.27         58.70         4.69 o                         
  -3   2   9        171.15        165.85         4.55 o                         
  -2   2   9        111.39        113.33         3.56 o                         
  -1   2   9        164.97        168.11         4.05 o                         
   0   2   9         91.83         90.80         2.88 o                         
   1   2   9        164.86        170.18         3.58 o                         
   2   2   9        111.67        111.67         4.09 o                         
   3   2   9        171.10        169.23         4.61 o                         
   4   2   9         55.32         61.29         3.28 o                         
   5   2   9        243.85        250.74         7.13 o                         
   6   2   9         40.64         40.83         6.51 o                         
   7   2   9          1.89          6.76         5.49 o                         
  -7   3   9          0.95         -6.80        12.02 o                         
  -6   3   9         16.07         17.53         6.18 o                         
  -5   3   9         58.89         70.27         5.34 o                         
  -4   3   9        219.57        213.77         6.90 o                         
  -3   3   9         33.83         35.03         3.47 o                         
  -2   3   9        245.10        279.67         8.17 o                         
  -1   3   9        825.87        847.83        12.71 o                         
   0   3   9        178.94        201.93         5.38 o                         
   1   3   9        826.02        859.87        10.67 o                         
   2   3   9        244.52        272.76         6.70 o                         
   3   3   9         33.88         33.97         2.26 o                         
   4   3   9        219.42        217.53         5.40 o                         
   5   3   9         58.90         63.67         5.27 o                         
   6   3   9         16.02         29.75         6.14 o                         
   7   3   9          0.95         -1.16        14.25 o                         
  -6   4   9          0.72          9.22         7.90 o                         
  -5   4   9         69.19         73.27         7.61 o                         
  -4   4   9        361.06        363.73        12.43 o                         
  -3   4   9        275.99        280.40         8.62 o                         
  -2   4   9        225.58        209.67         7.19 o                         
  -1   4   9         23.94         22.74         3.03 o                         
   0   4   9         71.22         70.12         3.29 o                         
   1   4   9         23.79         24.35         2.83 o                         
   2   4   9        225.70        221.22         6.25 o                         
   3   4   9        275.98        291.94         7.61 o                         
   4   4   9        361.20        379.43         9.82 o                         
   5   4   9         69.21         78.99        11.78 o                         
   6   4   9          0.72          2.95         4.87 o                         
  -6   5   9          0.21         -3.91         6.81 o                         
  -5   5   9         15.80          8.94         7.46 o                         
  -4   5   9         58.36         55.91        12.03 o                         
  -3   5   9        200.18        207.15         9.58 o                         
  -2   5   9         56.46         52.96         5.36 o                         
  -1   5   9          9.23          6.65         2.83 o                         
   0   5   9         31.31         27.47         2.50 o                         
   1   5   9          9.18         10.70         2.18 o                         
   2   5   9         56.52         52.16         4.32 o                         
   3   5   9        200.23        186.68         6.78 o                         
   4   5   9         58.36         65.32         6.31 o                         
   5   5   9         15.80         10.25         5.60 o                         
   6   5   9          0.22          5.97         5.07 o                         
  -5   6   9          9.19         19.73         9.41 o                         
  -4   6   9         49.79         44.36        10.53 o                         
  -3   6   9         20.20         22.14         6.62 o                         
  -2   6   9         19.44         14.05         4.09 o                         
  -1   6   9          4.45          0.79         2.89 o                         
   0   6   9        215.39        204.92         8.48 o                         
   1   6   9          4.46          5.17         2.68 o                         
   2   6   9         19.39          9.70         4.38 o                         
   3   6   9         20.22         22.42         6.53 o                         
   4   6   9         49.97         45.50         7.59 o                         
   5   6   9          9.22          7.62         6.04 o                         
  -3   7   9          0.65          9.96        13.30 o                         
  -2   7   9         19.20         26.97         8.91 o                         
  -1   7   9         11.70         -4.28         7.07 o                         
   0   7   9         55.10         54.76        10.40 o                         
   1   7   9         11.67          7.38         4.96 o                         
   2   7   9         19.19         13.24         6.51 o                         
   3   7   9          0.66          8.41         5.48 o                         
   0   0  10        643.01        634.71         9.81 o                         
   1   0  10       1943.18       1876.99        15.47 o                         
   2   0  10       1951.76       1974.94        16.77 o                         
   3   0  10       4558.33       4552.87        29.69 o                         
   4   0  10        255.88        263.59         6.72 o                         
   5   0  10          0.84         -0.23         1.94 o                         
   6   0  10         13.76          3.21         3.71 o                         
   7   0  10         19.09          2.05         6.15 o                         
  -7   1  10          4.26          2.82         4.14 o                         
  -6   1  10          5.71          3.27         2.49 o                         
  -5   1  10         25.31         24.25         3.05 o                         
  -4   1  10         11.13          8.49         2.04 o                         
  -3   1  10        137.32        128.91         4.48 o                         
  -2   1  10       2420.92       2531.47        19.51 o                         
  -1   1  10        578.02        583.43         6.82 o                         
   0   1  10         22.17         15.96         1.44 o                         
   1   1  10        577.51        588.17         6.84 o                         
   2   1  10       2421.44       2485.55        16.57 o                         
   3   1  10        137.29        133.67         3.22 o                         
   4   1  10         11.11         13.22         1.76 o                         
   5   1  10         25.30         24.34         3.06 o                         
   6   1  10          5.70          9.76         3.49 o                         
   7   1  10          4.25          2.68        16.63 o                         
  -7   2  10         24.43         12.31         6.93 o                         
  -6   2  10          2.46         10.38         3.95 o                         
  -5   2  10        186.57        179.52         6.91 o                         
  -4   2  10        185.51        183.76         7.05 o                         
  -3   2  10        803.63        861.63        10.73 o                         
  -2   2  10         67.84         53.75         2.75 o                         
  -1   2  10        352.84        359.08         6.98 o                         
   0   2  10          6.43          5.56         1.83 o                         
   1   2  10        352.57        356.36         5.73 o                         
   2   2  10         67.64         56.02         2.63 o                         
   3   2  10        803.37        866.73        11.70 o                         
   4   2  10        185.48        180.27         4.81 o                         
   5   2  10        186.57        178.75         6.42 o                         
   6   2  10          2.46          9.38         4.20 o                         
   7   2  10         24.43         22.74         8.21 o                         
  -7   3  10         22.14         26.78        11.31 o                         
  -6   3  10         49.76         47.76         8.18 o                         
  -5   3  10        115.95        123.19         6.65 o                         
  -4   3  10        118.62        125.27         5.66 o                         
  -3   3  10         82.01         83.40         4.88 o                         
  -2   3  10        142.63        129.79         5.25 o                         
  -1   3  10         83.58         87.85         3.32 o                         
   0   3  10        307.77        304.00         5.75 o                         
   1   3  10         83.88         87.85         3.65 o                         
   2   3  10        142.77        134.93         4.87 o                         
   3   3  10         82.09         91.83         3.55 o                         
   4   3  10        118.63        110.81         4.24 o                         
   5   3  10        115.84        134.28         9.99 o                         
   6   3  10         49.77         50.69         7.84 o                         
   7   3  10         22.18         19.98         7.53 o                         
  -6   4  10         13.89         21.28        10.28 o                         
  -5   4  10         21.83         16.82         4.85 o                         
  -4   4  10         50.66         50.31         6.66 o                         
  -3   4  10        358.88        396.01        10.24 o                         
  -2   4  10         16.34         16.87         2.77 o                         
  -1   4  10         43.45         36.62         3.60 o                         
   0   4  10         37.81         36.90         2.65 o                         
   1   4  10         43.57         33.42         4.51 o                         
   2   4  10         16.37          9.03         2.12 o                         
   3   4  10        359.04        389.10         8.81 o                         
   4   4  10         50.60         56.95         5.00 o                         
   5   4  10         21.75         22.14         5.69 o                         
   6   4  10         13.92          8.58         4.70 o                         
  -6   5  10          2.98         -2.76        10.15 o                         
  -5   5  10         25.38         32.06         8.91 o                         
  -4   5  10          3.29          6.34         4.52 o                         
  -3   5  10         76.45         60.27         5.74 o                         
  -2   5  10         26.53         28.74         4.25 o                         
  -1   5  10         31.35         37.36         4.20 o                         
   0   5  10         38.12         34.70         2.89 o                         
   1   5  10         31.26         33.09         3.11 o                         
   2   5  10         26.45         22.19         3.00 o                         
   3   5  10         76.35         82.59         5.26 o                         
   4   5  10          3.29         -1.38         2.71 o                         
   5   5  10         25.37         31.76         9.61 o                         
   6   5  10          2.98         15.10         7.36 o                         
  -5   6  10          1.71         -5.95         5.95 o                         
  -4   6  10          0.91         -3.93         6.19 o                         
  -3   6  10        164.61        204.94        18.62 o                         
  -2   6  10         43.18         38.34         5.77 o                         
  -1   6  10         29.51         29.66         4.17 o                         
   0   6  10          3.73         -0.45         2.50 o                         
   1   6  10         29.51         27.04         7.39 o                         
   2   6  10         43.12         48.09         6.24 o                         
   3   6  10        164.44        175.30        15.55 o                         
   4   6  10          0.92         -0.01         4.65 o                         
   5   6  10          1.72         -0.08         3.76 o                         
  -3   7  10          9.01          1.77         6.59 o                         
  -2   7  10         18.83          8.25        12.14 o                         
  -1   7  10         36.89         61.36        11.37 o                         
   0   7  10          1.98          2.53         6.46 o                         
   1   7  10         36.92         33.58         6.82 o                         
   2   7  10         18.82         17.74         6.09 o                         
   3   7  10          8.98          1.15         5.49 o                         
   1   0  11         13.29         18.78         1.52 o                         
   2   0  11       1065.86       1046.71        13.58 o                         
   3   0  11       2633.90       2847.38        28.52 o                         
   4   0  11         35.81         32.85         4.19 o                         
   5   0  11          0.43         -0.89         2.50 o                         
   6   0  11         87.52         86.54         7.42 o                         
   7   0  11         43.02         42.98         7.86 o                         
  -7   1  11         21.59         23.66         5.55 o                         
  -6   1  11         21.93         17.61         3.51 o                         
  -5   1  11         17.26         19.36         2.92 o                         
  -4   1  11          2.65          8.39         2.00 o                         
  -3   1  11        299.92        334.84         7.12 o                         
  -2   1  11        834.52        837.23         9.97 o                         
  -1   1  11         46.01         38.80         2.46 o                         
   0   1  11        562.44        555.60         6.95 o                         
   1   1  11         46.39         40.72         2.16 o                         
   2   1  11        833.42        849.32        11.24 o                         
   3   1  11        300.53        335.66         4.74 o                         
   4   1  11          2.66          3.67         1.51 o                         
   5   1  11         17.33         17.56         3.68 o                         
   6   1  11         21.86         11.19         4.41 o                         
   7   1  11         21.59         20.63         6.65 o                         
  -7   2  11         10.59         11.70         5.92 o                         
  -6   2  11         13.75          8.86         4.54 o                         
  -5   2  11         40.58         45.05         3.96 o                         
  -4   2  11        197.54        189.43         6.32 o                         
  -3   2  11        378.90        407.78         7.37 o                         
  -2   2  11        270.62        266.94         5.56 o                         
  -1   2  11        389.18        364.31         5.96 o                         
   0   2  11        494.76        450.54         6.68 o                         
   1   2  11        389.12        368.09         6.02 o                         
   2   2  11        270.34        267.32         5.11 o                         
   3   2  11        379.12        412.47         7.52 o                         
   4   2  11        197.88        183.06         4.81 o                         
   5   2  11         40.60         34.22         3.76 o                         
   6   2  11         13.74         13.00         6.88 o                         
   7   2  11         10.59         26.96        12.23 o                         
  -7   3  11         11.95          7.46        17.30 o                         
  -6   3  11         30.49         21.72         4.87 o                         
  -5   3  11         78.77         76.16         6.71 o                         
  -4   3  11        190.66        187.26         8.35 o                         
  -3   3  11         92.00         99.01         4.09 o                         
  -2   3  11         52.89         55.19         4.05 o                         
  -1   3  11        510.83        550.20         8.77 o                         
   0   3  11          7.57          9.66         1.49 o                         
   1   3  11        510.54        530.75         8.99 o                         
   2   3  11         53.04         63.96         3.94 o                         
   3   3  11         92.04         98.27         3.83 o                         
   4   3  11        190.73        178.83         7.11 o                         
   5   3  11         78.69         74.16         7.04 o                         
   6   3  11         30.48         22.67         7.78 o                         
   7   3  11         11.91         13.56         7.25 o                         
  -6   4  11         14.71         46.83        16.26 o                         
  -5   4  11         18.19         18.78         7.84 o                         
  -4   4  11        100.53         98.16         6.79 o                         
  -3   4  11          1.01         -1.78         2.56 o                         
  -2   4  11         90.16         97.60         5.56 o                         
  -1   4  11        200.87        199.36         6.93 o                         
   0   4  11         88.66         83.06         3.76 o                         
   1   4  11        201.00        195.40         5.64 o                         
   2   4  11         90.13         96.28         4.55 o                         
   3   4  11          1.00         -0.06         1.84 o                         
   4   4  11        100.77         89.36         5.22 o                         
   5   4  11         18.18         13.81         5.02 o                         
   6   4  11         14.73         24.24        26.15 o                         
  -5   5  11         23.50         31.16         8.81 o                         
  -4   5  11         64.63         61.30        10.29 o                         
  -3   5  11         14.93         16.02         3.87 o                         
  -2   5  11         36.54         41.40         4.39 o                         
  -1   5  11         25.29         29.32         3.95 o                         
   0   5  11         40.44         46.31         4.90 o                         
   1   5  11         25.21         27.95         3.04 o                         
   2   5  11         36.67         50.49         4.58 o                         
   3   5  11         14.91         12.43         3.26 o                         
   4   5  11         64.57         62.07         7.05 o                         
   5   5  11         23.50         27.81         9.63 o                         
  -4   6  11         79.74         84.06        13.30 o                         
  -3   6  11          9.31          3.60         6.56 o                         
  -2   6  11         53.78         60.21         6.74 o                         
  -1   6  11         12.44          8.83         3.27 o                         
   0   6  11         20.56         27.66         4.10 o                         
   1   6  11         12.44          8.79         5.41 o                         
   2   6  11         53.92         53.50         6.37 o                         
   3   6  11          9.26         14.18         5.52 o                         
   4   6  11         79.70        103.43        11.20 o                         
  -3   7  11          3.56         -5.88         5.88 o                         
  -2   7  11         16.58         17.90         9.26 o                         
  -1   7  11         19.54         17.70         7.53 o                         
   0   7  11          0.30         -3.19         5.49 o                         
   1   7  11         19.67         16.98         5.68 o                         
   2   7  11         16.58         14.09         5.81 o                         
   3   7  11          3.58         -5.79         5.79 o                         
   0   0  12        740.33        761.72        11.70 o                         
   1   0  12        391.41        424.48         5.67 o                         
   2   0  12        573.80        545.89        10.77 o                         
   3   0  12        745.14        748.83        13.92 o                         
   4   0  12         21.60         23.52         2.61 o                         
   5   0  12        729.09        712.95        14.53 o                         
   6   0  12          6.91          5.48         4.19 o                         
   7   0  12          9.54         11.08        12.01 o                         
  -7   1  12          3.08          5.26         4.72 o                         
  -6   1  12         22.87         17.14         3.98 o                         
  -5   1  12         78.24         87.73         5.37 o                         
  -4   1  12         50.90         48.40         3.71 o                         
  -3   1  12        127.50        141.72         5.20 o                         
  -2   1  12         20.47         24.70         2.33 o                         
  -1   1  12        410.07        452.38         6.27 o                         
   0   1  12          3.69          3.91         1.08 o                         
   1   1  12        410.80        448.57         6.58 o                         
   2   1  12         20.56         25.47         3.91 o                         
   3   1  12        127.63        143.87         5.07 o                         
   4   1  12         50.97         53.93         3.30 o                         
   5   1  12         78.06         88.50         5.85 o                         
   6   1  12         22.82         22.28         5.77 o                         
   7   1  12          3.10          1.35         4.77 o                         
  -7   2  12          4.03          6.66         5.96 o                         
  -6   2  12          4.60          7.21         3.58 o                         
  -5   2  12        144.50        141.58         7.23 o                         
  -4   2  12        351.30        345.11         8.52 o                         
  -3   2  12        257.89        293.39         7.32 o                         
  -2   2  12        397.04        378.23         6.76 o                         
  -1   2  12         99.00         87.85         5.60 o                         
   0   2  12        596.97        643.58         8.85 o                         
   1   2  12         99.08         78.61         3.03 o                         
   2   2  12        396.99        391.93         6.30 o                         
   3   2  12        257.65        286.23         5.95 o                         
   4   2  12        351.13        348.58         6.43 o                         
   5   2  12        144.46        141.75         7.35 o                         
   6   2  12          4.61          0.26         5.24 o                         
   7   2  12          4.02          2.91         6.99 o                         
  -7   3  12          0.59          3.77         5.33 o                         
  -6   3  12          0.25         -2.04         4.93 o                         
  -5   3  12         38.55         32.68         6.10 o                         
  -4   3  12        370.66        388.76        10.29 o                         
  -3   3  12        306.00        293.38         6.61 o                         
  -2   3  12         56.16         61.43         3.36 o                         
  -1   3  12         91.42        102.08         4.64 o                         
   0   3  12          2.52          2.10         1.13 o                         
   1   3  12         91.33        108.00         3.62 o                         
   2   3  12         56.19         61.03         2.85 o                         
   3   3  12        306.26        302.07         6.59 o                         
   4   3  12        370.48        378.30         8.81 o                         
   5   3  12         38.55         48.63         8.57 o                         
   6   3  12          0.25         -2.26         6.35 o                         
   7   3  12          0.60          0.55         8.53 o                         
  -6   4  12          7.81          8.22        13.25 o                         
  -5   4  12         30.85         22.27         5.83 o                         
  -4   4  12         12.49          9.99         3.46 o                         
  -3   4  12        182.99        180.67         7.81 o                         
  -2   4  12        287.03        299.87         8.76 o                         
  -1   4  12         19.46         19.14         1.99 o                         
   0   4  12        517.81        540.20         8.66 o                         
   1   4  12         19.66         14.14         2.27 o                         
   2   4  12        287.15        309.24         7.55 o                         
   3   4  12        182.64        176.86         6.89 o                         
   4   4  12         12.50         13.06         3.20 o                         
   5   4  12         30.85         42.31         7.07 o                         
   6   4  12          7.80         18.68         8.40 o                         
  -5   5  12         10.70          3.21        12.97 o                         
  -4   5  12         17.15         17.01         5.07 o                         
  -3   5  12         69.74         60.15         7.70 o                         
  -2   5  12        113.20        106.46         6.58 o                         
  -1   5  12        106.65         98.66         6.73 o                         
   0   5  12         27.42         31.98         3.75 o                         
   1   5  12        106.61        108.62         5.12 o                         
   2   5  12        113.31        107.04         5.54 o                         
   3   5  12         69.83         60.79         4.80 o                         
   4   5  12         17.13         17.64         4.92 o                         
   5   5  12         10.68         -5.35         5.53 o                         
  -4   6  12          3.46         -5.42         5.42 o                         
  -3   6  12          1.04          2.71         5.51 o                         
  -2   6  12        159.90        160.68         9.92 o                         
  -1   6  12          8.80         13.84         5.40 o                         
   0   6  12          8.63         10.74         3.36 o                         
   1   6  12          8.79          0.50         4.15 o                         
   2   6  12        160.03        164.85         9.56 o                         
   3   6  12          1.05         -3.95         4.48 o                         
   4   6  12          3.46          2.83         5.24 o                         
  -3   7  12         11.78         11.60         6.51 o                         
  -2   7  12          6.79         -2.19         5.78 o                         
  -1   7  12          5.13          3.15         6.32 o                         
   0   7  12        116.64        112.81        22.98 o                         
   1   7  12          5.12         10.80         5.55 o                         
   2   7  12          6.77         11.17         7.23 o                         
   3   7  12         11.82         14.41         7.57 o                         
   1   0  13       4231.55       4099.18        26.11 o                         
   2   0  13         93.53        111.00         6.50 o                         
   3   0  13        166.60        163.46         6.00 o                         
   4   0  13          1.26          1.88         1.40 o                         
   5   0  13         59.78         67.57         6.44 o                         
   6   0  13         32.31         19.12        15.87 o                         
   7   0  13         19.74         13.09         6.61 o                         
  -7   1  13          2.57          4.87         4.84 o                         
  -6   1  13         25.57         25.32         6.96 o                         
  -5   1  13          9.54         15.82         3.45 o                         
  -4   1  13         64.52         69.15         4.28 o                         
  -3   1  13        742.44        734.45        10.92 o                         
  -2   1  13       1849.88       1839.31        19.58 o                         
  -1   1  13        274.21        285.56         5.08 o                         
   0   1  13        180.18        155.98         3.87 o                         
   1   1  13        274.31        287.97         5.66 o                         
   2   1  13       1851.56       1843.06        18.74 o                         
   3   1  13        742.44        748.56        11.64 o                         
   4   1  13         64.49         68.32         2.41 o                         
   5   1  13          9.55         11.30         3.12 o                         
   6   1  13         25.64         38.59        17.68 o                         
   7   1  13          2.58          1.45         6.38 o                         
  -7   2  13          1.30          8.54         6.52 o                         
  -6   2  13          7.32          8.39         5.07 o                         
  -5   2  13         30.95         34.04         4.14 o                         
  -4   2  13          9.97         14.94         2.60 o                         
  -3   2  13        328.96        330.36         7.64 o                         
  -2   2  13         34.93         37.68         2.88 o                         
  -1   2  13        569.64        583.92         8.13 o                         
   0   2  13        132.85        125.10         4.00 o                         
   1   2  13        569.88        567.60         9.04 o                         
   2   2  13         34.84         36.73         2.41 o                         
   3   2  13        328.40        327.33         6.22 o                         
   4   2  13         10.00         11.90         1.95 o                         
   5   2  13         30.99         23.65         3.55 o                         
   6   2  13          7.35          6.02         9.54 o                         
   7   2  13          1.32          0.60         8.76 o                         
  -6   3  13         19.04          0.92         8.95 o                         
  -5   3  13        153.59        172.69        12.87 o                         
  -4   3  13        135.32        155.98         6.17 o                         
  -3   3  13         28.72         39.35         4.71 o                         
  -2   3  13        120.45        141.39         4.41 o                         
  -1   3  13        104.71        102.65         3.97 o                         
   0   3  13          0.40          0.89         1.90 o                         
   1   3  13        105.04        109.26         3.57 o                         
   2   3  13        120.42        138.12         4.06 o                         
   3   3  13         28.83         33.60         2.60 o                         
   4   3  13        135.21        155.73         6.90 o                         
   5   3  13        153.83        155.46        11.44 o                         
   6   3  13         19.12         24.97        11.09 o                         
  -6   4  13         14.13         24.23        12.00 o                         
  -5   4  13          2.50         -2.04         5.07 o                         
  -4   4  13         39.37         47.45         5.56 o                         
  -3   4  13        171.38        191.03         9.93 o                         
  -2   4  13         22.66         19.29         3.32 o                         
  -1   4  13        286.20        295.51         6.30 o                         
   0   4  13         46.27         55.77         3.43 o                         
   1   4  13        285.91        305.52         7.16 o                         
   2   4  13         22.77         26.18         3.07 o                         
   3   4  13        171.03        193.80         6.90 o                         
   4   4  13         39.29         45.43         4.70 o                         
   5   4  13          2.51          5.03         3.81 o                         
   6   4  13         14.13         14.41        10.42 o                         
  -5   5  13          7.57          6.74         7.08 o                         
  -4   5  13          1.36         -1.43         4.13 o                         
  -3   5  13         43.28         54.11         8.76 o                         
  -2   5  13         89.69        100.45         6.46 o                         
  -1   5  13         12.66         10.04         3.14 o                         
   0   5  13         55.55         45.48         3.89 o                         
   1   5  13         12.72         11.45         2.39 o                         
   2   5  13         89.52        108.52         5.75 o                         
   3   5  13         43.20         53.79         5.34 o                         
   4   5  13          1.35          0.62         3.32 o                         
   5   5  13          7.60         17.56         8.53 o                         
  -4   6  13          7.49         11.81         9.62 o                         
  -3   6  13         22.42         34.70        18.44 o                         
  -2   6  13         20.21         20.26         4.64 o                         
  -1   6  13         95.60         84.02         7.06 o                         
   0   6  13          7.13         11.83         3.78 o                         
   1   6  13         95.75         94.83         7.74 o                         
   2   6  13         20.15         16.99         6.46 o                         
   3   6  13         22.42         38.12         7.00 o                         
   4   6  13          7.48          8.40         5.85 o                         
  -3   7  13          8.71         -1.46        12.44 o                         
  -2   7  13         10.39         -3.38         7.64 o                         
  -1   7  13         11.09          7.35         6.94 o                         
   0   7  13         17.53         20.23         6.61 o                         
   1   7  13         11.07         19.58         6.14 o                         
   2   7  13         10.38          3.49         9.90 o                         
   3   7  13          8.70          6.09        17.12 o                         
   0   0  14        834.52        869.21        13.97 o                         
   1   0  14        227.16        260.37         5.30 o                         
   2   0  14        727.15        766.50        12.19 o                         
   3   0  14        201.14        196.96         6.75 o                         
   4   0  14         19.95         17.39         1.65 o                         
   5   0  14        140.99        141.42         8.14 o                         
   6   0  14          0.23         -1.28         3.45 o                         
   7   0  14          5.58         13.93         5.68 o                         
  -7   1  14          0.85          1.74         5.49 o                         
  -6   1  14        117.20        135.48        10.46 o                         
  -5   1  14        223.95        228.12         8.72 o                         
  -4   1  14        129.80        141.05         5.47 o                         
  -3   1  14        111.87        106.99         4.17 o                         
  -2   1  14        140.39        168.37         4.69 o                         
  -1   1  14        580.70        569.50         7.62 o                         
   0   1  14          0.60          0.36         0.95 o                         
   1   1  14        580.69        584.63         8.53 o                         
   2   1  14        140.30        172.35         5.23 o                         
   3   1  14        111.40         99.79         4.98 o                         
   4   1  14        129.92        135.16         5.34 o                         
   5   1  14        223.92        218.78         7.76 o                         
   6   1  14        117.16        127.86        14.72 o                         
   7   1  14          0.86         -1.44         8.15 o                         
  -7   2  14         25.54         13.31        10.26 o                         
  -6   2  14         21.25         14.78         5.82 o                         
  -5   2  14         44.09         58.24         5.37 o                         
  -4   2  14          7.42          7.75         2.28 o                         
  -3   2  14        215.25        208.24         6.27 o                         
  -2   2  14        231.46        253.26         5.67 o                         
  -1   2  14        669.16        708.23         9.23 o                         
   0   2  14        135.67        121.39         3.78 o                         
   1   2  14        668.24        710.97         9.26 o                         
   2   2  14        231.43        253.80         7.06 o                         
   3   2  14        215.06        200.41         4.86 o                         
   4   2  14          7.45          8.46         1.48 o                         
   5   2  14         44.07         48.47         5.26 o                         
   6   2  14         21.23         30.29         7.73 o                         
   7   2  14         25.53         26.62         8.91 o                         
  -6   3  14         62.18         46.18        11.49 o                         
  -5   3  14         46.67         51.51         8.10 o                         
  -4   3  14        162.00        154.05         7.99 o                         
  -3   3  14        390.39        361.17         7.58 o                         
  -2   3  14        120.20        123.56         4.40 o                         
  -1   3  14         25.23         24.46         2.51 o                         
   0   3  14          1.54          3.62         1.42 o                         
   1   3  14         25.22         25.81         2.20 o                         
   2   3  14        120.02        126.58         3.93 o                         
   3   3  14        390.68        356.15         6.80 o                         
   4   3  14        162.10        146.31        10.52 o                         
   5   3  14         46.69         48.63         6.05 o                         
   6   3  14         62.15         71.52        11.97 o                         
  -6   4  14         31.05         26.90        10.05 o                         
  -5   4  14         81.34         78.13        10.26 o                         
  -4   4  14         92.55        110.72         8.45 o                         
  -3   4  14        200.11        190.70         7.55 o                         
  -2   4  14        223.59        219.77         8.17 o                         
  -1   4  14         35.78         36.75         3.00 o                         
   0   4  14        122.09        152.55         5.13 o                         
   1   4  14         35.61         45.93         3.52 o                         
   2   4  14        223.64        234.99         6.72 o                         
   3   4  14        200.15        195.81         6.94 o                         
   4   4  14         92.53        101.89         8.14 o                         
   5   4  14         81.38         69.51         8.02 o                         
   6   4  14         31.01         14.46        12.69 o                         
  -5   5  14          1.44         12.01        10.14 o                         
  -4   5  14         18.83          6.60         7.93 o                         
  -3   5  14         57.05         66.40         6.88 o                         
  -2   5  14         49.95         51.85         5.07 o                         
  -1   5  14         36.50         36.83         4.62 o                         
   0   5  14         12.80         18.57         4.04 o                         
   1   5  14         36.57         33.85         3.64 o                         
   2   5  14         49.88         47.14         4.00 o                         
   3   5  14         57.06         70.95         6.12 o                         
   4   5  14         18.85         17.00         5.60 o                         
   5   5  14          1.44          1.49         6.06 o                         
  -4   6  14         45.39         73.47        22.52 o                         
  -3   6  14         50.19         54.60        11.65 o                         
  -2   6  14         89.70         93.90         9.81 o                         
  -1   6  14          4.71          5.40         3.60 o                         
   0   6  14          0.97          1.02         3.73 o                         
   1   6  14          4.69          9.53         3.51 o                         
   2   6  14         89.70         94.75        10.20 o                         
   3   6  14         50.18         37.90         7.63 o                         
   4   6  14         45.29         45.03        10.86 o                         
  -2   7  14          3.73         -6.35         7.85 o                         
  -1   7  14         10.02          7.68        12.25 o                         
   0   7  14          1.91         -0.89         4.99 o                         
   1   7  14         10.02         11.12         5.11 o                         
   2   7  14          3.72          1.58         8.46 o                         
   3   7  14         41.25         33.03        12.69 o                         
   1   0  15         79.92         79.27         3.06 o                         
   2   0  15       1240.56       1333.86        17.12 o                         
   3   0  15         58.81         59.26         4.54 o                         
   4   0  15         87.07         85.50         5.90 o                         
   5   0  15        136.82        124.43         8.04 o                         
   6   0  15          2.44         -1.67         3.72 o                         
   7   0  15          3.14          5.51         5.08 o                         
  -7   1  15          2.08         11.89         8.71 o                         
  -6   1  15         16.82         16.38         6.18 o                         
  -5   1  15         70.85         79.49         5.75 o                         
  -4   1  15        565.54        547.99        10.34 o                         
  -3   1  15        168.02        180.16         6.12 o                         
  -2   1  15        465.27        488.13         8.59 o                         
  -1   1  15        287.85        311.84         5.39 o                         
   0   1  15          0.10          4.24         1.56 o                         
   1   1  15        287.75        310.09         5.95 o                         
   2   1  15        465.59        500.73         9.02 o                         
   3   1  15        167.75        193.94         5.88 o                         
   4   1  15        565.67        568.54        10.45 o                         
   5   1  15         70.71         65.83         8.56 o                         
   6   1  15         16.84         25.38         7.35 o                         
   7   1  15          2.07         -1.14        12.67 o                         
  -7   2  15          1.26          7.54        10.21 o                         
  -6   2  15          8.03          9.23         5.52 o                         
  -5   2  15         14.88         10.91         3.86 o                         
  -4   2  15        136.93        146.04         6.17 o                         
  -3   2  15        370.20        364.03         8.24 o                         
  -2   2  15        322.61        368.74         6.58 o                         
  -1   2  15        200.67        214.85         5.13 o                         
   0   2  15         74.42         68.93         3.31 o                         
   1   2  15        200.65        225.89         5.47 o                         
   2   2  15        323.14        367.20         6.87 o                         
   3   2  15        370.49        344.56         5.02 o                         
   4   2  15        137.05        151.37         7.18 o                         
   5   2  15         14.85         12.96         4.33 o                         
   6   2  15          8.01         28.48         8.41 o                         
   7   2  15          1.27          9.08        10.70 o                         
  -6   3  15         11.36         14.96         5.72 o                         
  -5   3  15         66.49         60.96         8.56 o                         
  -4   3  15         38.14         33.16         3.65 o                         
  -3   3  15          4.38          7.02         2.46 o                         
  -2   3  15        458.91        455.68         8.38 o                         
  -1   3  15        239.78        256.79         6.36 o                         
   0   3  15          0.16          1.35         1.52 o                         
   1   3  15        239.88        264.33         6.12 o                         
   2   3  15        458.65        445.38         7.42 o                         
   3   3  15          4.37          3.95         1.76 o                         
   4   3  15         38.07         34.71         4.40 o                         
   5   3  15         66.43         53.81        12.33 o                         
   6   3  15         11.32          7.38         6.85 o                         
  -6   4  15          8.58         -1.12         6.95 o                         
  -5   4  15          9.52         14.73         5.30 o                         
  -4   4  15         89.69         91.84         8.18 o                         
  -3   4  15        250.17        246.19         8.50 o                         
  -2   4  15        184.67        192.47         8.53 o                         
  -1   4  15         82.88         87.77         3.57 o                         
   0   4  15         21.07         14.18         2.20 o                         
   1   4  15         82.59         95.34         4.71 o                         
   2   4  15        184.72        180.05         6.08 o                         
   3   4  15        250.31        270.91         7.56 o                         
   4   4  15         89.73         94.10         7.25 o                         
   5   4  15          9.46          5.50         8.41 o                         
   6   4  15          8.57         35.95        13.90 o                         
  -5   5  15          0.12          8.20        11.72 o                         
  -4   5  15          7.12         16.60         7.74 o                         
  -3   5  15         61.25         75.46         7.54 o                         
  -2   5  15         78.86         87.83         7.37 o                         
  -1   5  15         48.02         51.15         5.51 o                         
   0   5  15         78.36         68.22         7.44 o                         
   1   5  15         48.23         43.15         3.79 o                         
   2   5  15         78.91         79.45         5.08 o                         
   3   5  15         61.27         75.90         6.78 o                         
   4   5  15          7.11          9.51         4.60 o                         
   5   5  15          0.12          7.18         9.59 o                         
  -4   6  15          7.70          5.33         7.27 o                         
  -3   6  15          7.94         11.01         6.71 o                         
  -2   6  15          5.10          5.83         5.02 o                         
  -1   6  15          9.70          8.66         3.89 o                         
   0   6  15         41.82         54.11         6.20 o                         
   1   6  15          9.74          7.85         4.13 o                         
   2   6  15          5.11          3.56         4.33 o                         
   3   6  15          7.98          3.61         4.54 o                         
   4   6  15          7.68         15.75         6.42 o                         
  -2   7  15          4.97          3.90         7.96 o                         
  -1   7  15          8.87         13.91        10.56 o                         
   0   7  15         20.92         14.86         6.43 o                         
   1   7  15          8.90         16.49         5.98 o                         
   2   7  15          4.99         25.01        14.64 o                         
   0   0  16        343.01        351.50         8.72 o                         
   1   0  16        373.30        449.85         8.71 o                         
   2   0  16        371.10        401.11         9.98 o                         
   3   0  16        563.35        534.98        11.40 o                         
   4   0  16         25.04         30.99         4.07 o                         
   5   0  16         10.29         13.52         3.75 o                         
   6   0  16          7.32         11.25         4.14 o                         
   7   0  16          0.35         -4.29         7.07 o                         
  -7   1  16         11.62         13.57         7.29 o                         
  -6   1  16          5.91         -0.99         3.75 o                         
  -5   1  16          0.97          7.37         2.85 o                         
  -4   1  16        697.53        662.65        16.85 o                         
  -3   1  16          6.24         10.23         1.88 o                         
  -2   1  16         37.43         47.91         3.03 o                         
  -1   1  16        393.41        434.42         7.37 o                         
   0   1  16         92.78         71.41         3.34 o                         
   1   1  16        393.39        431.44         7.79 o                         
   2   1  16         37.51         44.18         3.26 o                         
   3   1  16          6.22          8.99         2.00 o                         
   4   1  16        696.99        677.10        11.38 o                         
   5   1  16          0.98          6.24         2.72 o                         
   6   1  16          5.94         14.66         6.24 o                         
   7   1  16         11.61         29.47         9.38 o                         
  -7   2  16          0.04         -5.44         5.44 o                         
  -6   2  16          6.20          8.62         5.19 o                         
  -5   2  16        105.74        104.47         7.39 o                         
  -4   2  16        106.78        100.16         6.21 o                         
  -3   2  16        258.22        256.18         7.97 o                         
  -2   2  16         79.11         86.36         4.56 o                         
  -1   2  16        124.58        141.82         4.37 o                         
   0   2  16         39.37         31.78         2.54 o                         
   1   2  16        125.13        133.55         4.80 o                         
   2   2  16         79.22         82.00         3.56 o                         
   3   2  16        258.29        255.25         6.95 o                         
   4   2  16        107.10        101.00         7.79 o                         
   5   2  16        105.80        114.97        16.48 o                         
   6   2  16          6.22          0.20         5.82 o                         
   7   2  16          0.04          2.16         9.31 o                         
  -6   3  16          9.14         19.96         6.07 o                         
  -5   3  16         43.37         42.92         7.98 o                         
  -4   3  16        248.97        270.73         9.72 o                         
  -3   3  16         56.04         51.92         4.49 o                         
  -2   3  16         29.75         28.14         3.07 o                         
  -1   3  16          4.45          2.14         1.80 o                         
   0   3  16          6.13          1.95         1.53 o                         
   1   3  16          4.41          4.64         1.75 o                         
   2   3  16         29.61         33.10         2.56 o                         
   3   3  16         56.07         46.19         3.25 o                         
   4   3  16        248.96        274.80         9.26 o                         
   5   3  16         43.36         61.16         8.49 o                         
   6   3  16          9.11          8.93         6.41 o                         
  -6   4  16         18.98         30.87        10.04 o                         
  -5   4  16         73.85         58.50        19.92 o                         
  -4   4  16         11.29         15.60         9.75 o                         
  -3   4  16          6.42          5.33         3.10 o                         
  -2   4  16         33.13         25.06         4.25 o                         
  -1   4  16        161.22        147.63         4.57 o                         
   0   4  16          1.30          1.56         1.64 o                         
   1   4  16        160.85        158.06         5.67 o                         
   2   4  16         33.20         28.45         3.25 o                         
   3   4  16          6.44          3.26         2.13 o                         
   4   4  16         11.33         13.11         3.92 o                         
   5   4  16         73.93         72.02        13.58 o                         
   6   4  16         19.04         29.87         8.43 o                         
  -5   5  16          5.87         -1.42         5.88 o                         
  -4   5  16         98.17        112.64        11.53 o                         
  -3   5  16          4.65          0.22         3.26 o                         
  -2   5  16        216.96        202.89         8.74 o                         
  -1   5  16         12.94          3.87         2.85 o                         
   0   5  16          3.14          3.35         2.67 o                         
   1   5  16         12.95          8.63         3.06 o                         
   2   5  16        216.74        206.13         7.60 o                         
   3   5  16          4.64         -3.48         3.48 o                         
   4   5  16         98.33        100.25        13.20 o                         
   5   5  16          5.87         -6.01         6.01 o                         
  -4   6  16          0.45         -2.38         6.03 o                         
  -3   6  16          0.61         -1.02         8.11 o                         
  -2   6  16          5.03          4.43         4.24 o                         
  -1   6  16         63.15         57.56         6.28 o                         
   0   6  16         12.14         13.25         4.22 o                         
   1   6  16         62.91         59.91         7.12 o                         
   2   6  16          5.01         -0.86         4.17 o                         
   3   6  16          0.61         10.02         7.12 o                         
   4   6  16          0.46         -7.05         7.08 o                         
  -2   7  16         15.24         15.75        13.48 o                         
  -1   7  16         32.82         50.54        13.07 o                         
   0   7  16         11.36         12.84         8.06 o                         
   1   7  16         32.82         20.24         7.83 o                         
   2   7  16         15.26         12.30         8.16 o                         
   1   0  17        157.58        176.06         4.39 o                         
   2   0  17        351.48        386.56         9.94 o                         
   3   0  17          7.71          7.73         3.67 o                         
   4   0  17         23.24         27.52         4.13 o                         
   5   0  17         21.03         20.07         5.24 o                         
   6   0  17         41.66         53.05         6.65 o                         
   7   0  17          0.30          2.40         5.08 o                         
  -7   1  17          0.47         -1.48        15.20 o                         
  -6   1  17          2.41         18.23         5.65 o                         
  -5   1  17         37.10         42.05         4.70 o                         
  -4   1  17          8.29          0.27         2.72 o                         
  -3   1  17        164.10        174.40         5.12 o                         
  -2   1  17       1067.94       1104.80        13.01 o                         
  -1   1  17        561.58        563.75         8.01 o                         
   0   1  17         22.43         32.91         2.48 o                         
   1   1  17        561.69        572.74         8.71 o                         
   2   1  17       1067.23       1104.13        14.65 o                         
   3   1  17        164.05        171.32         5.68 o                         
   4   1  17          8.31          3.66         2.62 o                         
   5   1  17         37.13         41.24         5.48 o                         
   6   1  17          2.40          5.30         5.21 o                         
   7   1  17          0.47         -5.72         5.72 o                         
  -6   2  17          0.97          0.67         4.00 o                         
  -5   2  17        119.49        109.20         8.53 o                         
  -4   2  17        154.89        143.94         8.26 o                         
  -3   2  17        296.79        293.05        11.50 o                         
  -2   2  17         47.50         55.28         2.91 o                         
  -1   2  17        402.76        412.97         7.43 o                         
   0   2  17        281.21        322.71         7.64 o                         
   1   2  17        402.72        423.89         8.02 o                         
   2   2  17         47.42         49.91         3.02 o                         
   3   2  17        296.40        280.82         7.44 o                         
   4   2  17        154.76        146.20         6.69 o                         
   5   2  17        119.43        120.61        11.27 o                         
   6   2  17          0.97          4.09         5.21 o                         
  -6   3  17          6.66          6.66         5.59 o                         
  -5   3  17        104.26        135.50        17.21 o                         
  -4   3  17          2.79          3.69         4.31 o                         
  -3   3  17        223.29        242.18         7.40 o                         
  -2   3  17        173.26        188.48         5.71 o                         
  -1   3  17         16.95         18.23         2.46 o                         
   0   3  17         55.87         66.69         4.06 o                         
   1   3  17         16.90         18.16         2.50 o                         
   2   3  17        173.32        197.17         5.17 o                         
   3   3  17        223.18        230.70         6.03 o                         
   4   3  17          2.75          0.62         3.30 o                         
   5   3  17        104.23        110.84        17.26 o                         
   6   3  17          6.65          7.37         7.80 o                         
  -6   4  17          1.98          4.05         6.44 o                         
  -5   4  17         52.41         57.19         8.64 o                         
  -4   4  17         16.43          8.27         5.30 o                         
  -3   4  17         88.11         93.68         7.27 o                         
  -2   4  17          7.23          6.50         3.07 o                         
  -1   4  17         51.91         51.35         3.45 o                         
   0   4  17          0.01          1.17         2.29 o                         
   1   4  17         51.98         50.95         3.76 o                         
   2   4  17          7.17          4.98         2.20 o                         
   3   4  17         87.99        100.17         6.05 o                         
   4   4  17         16.46         12.73         5.50 o                         
   5   4  17         52.45         52.82        20.92 o                         
   6   4  17          1.96         -8.18        16.84 o                         
  -5   5  17         43.90         42.07        14.48 o                         
  -4   5  17         20.35         27.96         6.60 o                         
  -3   5  17         18.19         17.78         4.44 o                         
  -2   5  17        154.59        160.37         9.00 o                         
  -1   5  17          9.81          8.49         3.54 o                         
   0   5  17         13.03         11.60         3.41 o                         
   1   5  17          9.79          7.52         2.73 o                         
   2   5  17        154.63        154.66         7.46 o                         
   3   5  17         18.19         15.75         8.11 o                         
   4   5  17         20.27         21.62        10.67 o                         
   5   5  17         43.87         72.47        14.87 o                         
  -4   6  17         31.43         20.85         9.06 o                         
  -3   6  17         18.54         16.85        10.63 o                         
  -2   6  17         12.76          8.71         7.91 o                         
  -1   6  17         34.26         38.03         6.39 o                         
   0   6  17         14.36         19.92         4.46 o                         
   1   6  17         34.22         32.21         5.66 o                         
   2   6  17         12.82         17.53         7.83 o                         
   3   6  17         18.45         29.40         8.68 o                         
   4   6  17         31.38         28.60         8.36 o                         
  -2   7  17         21.03          5.41         7.90 o                         
  -1   7  17          5.62         10.69        12.11 o                         
   0   7  17         13.07         15.56         6.45 o                         
   1   7  17          5.59          0.27         6.61 o                         
   2   7  17         21.02          4.09         8.94 o                         
   0   0  18          1.00          0.40         1.69 o                         
   1   0  18          3.71          8.83         1.50 o                         
   2   0  18         38.01         20.37         3.37 o                         
   3   0  18         94.40         87.91         6.09 o                         
   4   0  18         94.69         91.18        10.40 o                         
   5   0  18        317.71        280.13        11.21 o                         
   6   0  18         10.35          5.54         5.70 o                         
   7   0  18          0.00          0.66         6.05 o                         
  -6   1  18         48.51         38.81         6.16 o                         
  -5   1  18         10.49          5.42         3.44 o                         
  -4   1  18        333.26        320.75        18.00 o                         
  -3   1  18        114.17        126.02         4.46 o                         
  -2   1  18         67.12         72.58         3.90 o                         
  -1   1  18         61.45         68.67         3.39 o                         
   0   1  18         21.38         20.26         2.26 o                         
   1   1  18         61.30         69.59         4.18 o                         
   2   1  18         67.23         68.72         4.51 o                         
   3   1  18        114.33        120.43         5.08 o                         
   4   1  18        333.52        305.39        11.13 o                         
   5   1  18         10.46          3.73         3.28 o                         
   6   1  18         48.55         53.74        10.86 o                         
  -6   2  18          1.03         -1.13         5.87 o                         
  -5   2  18        128.71        129.99         9.87 o                         
  -4   2  18        203.46        184.30         8.24 o                         
  -3   2  18         48.68         46.04         3.71 o                         
  -2   2  18         57.65         63.72         3.24 o                         
  -1   2  18         21.59         23.66         2.30 o                         
   0   2  18        348.07        336.28         6.90 o                         
   1   2  18         21.38         21.37         3.32 o                         
   2   2  18         57.70         62.61         4.79 o                         
   3   2  18         48.74         45.35         3.96 o                         
   4   2  18        203.48        201.47         6.92 o                         
   5   2  18        128.85        123.33        15.43 o                         
   6   2  18          1.03         -3.26         8.99 o                         
  -6   3  18         11.68         -7.71         9.06 o                         
  -5   3  18          2.93          5.23         4.90 o                         
  -4   3  18        622.02        607.00        17.70 o                         
  -3   3  18         38.16         40.96         4.37 o                         
  -2   3  18         29.51         27.98         2.83 o                         
  -1   3  18        169.05        158.29         6.62 o                         
   0   3  18         22.43         22.09         2.44 o                         
   1   3  18        169.01        163.50         6.17 o                         
   2   3  18         29.60         27.27         3.92 o                         
   3   3  18         38.27         35.25         4.49 o                         
   4   3  18        621.87        596.60        13.73 o                         
   5   3  18          2.93          7.15         5.97 o                         
   6   3  18         11.67          6.30        10.38 o                         
  -5   4  18         28.54         34.32         8.89 o                         
  -4   4  18         14.27         20.02         5.70 o                         
  -3   4  18         42.28         43.97         5.85 o                         
  -2   4  18        122.07        132.50         8.55 o                         
  -1   4  18         78.87         79.58         4.58 o                         
   0   4  18          6.00          4.39         1.90 o                         
   1   4  18         79.17         91.93         5.03 o                         
   2   4  18        122.33        120.83         5.54 o                         
   3   4  18         42.23         42.02         5.11 o                         
   4   4  18         14.27         16.90         4.15 o                         
   5   4  18         28.50         15.93         8.73 o                         
  -5   5  18         23.40         21.82        10.38 o                         
  -4   5  18         54.63         52.70         8.79 o                         
  -3   5  18         36.52         28.99         6.00 o                         
  -2   5  18         79.21         96.05         8.63 o                         
  -1   5  18         36.12         34.49         5.21 o                         
   0   5  18          0.99         -1.11         3.07 o                         
   1   5  18         36.21         43.00         4.76 o                         
   2   5  18         79.29         74.66         5.97 o                         
   3   5  18         36.45         33.87         5.12 o                         
   4   5  18         54.60         52.19         8.12 o                         
   5   5  18         23.39         17.11        10.58 o                         
  -3   6  18         35.35         27.38        12.93 o                         
  -2   6  18         19.13         11.06         5.92 o                         
  -1   6  18          9.30          2.38         4.48 o                         
   0   6  18          7.85          2.67         3.87 o                         
   1   6  18          9.28         14.79         4.52 o                         
   2   6  18         19.15         18.93        20.18 o                         
   3   6  18         35.34         44.71        19.02 o                         
  -1   7  18         21.46         30.81        10.20 o                         
   0   7  18         68.29         48.80        10.20 o                         
   1   7  18         21.46         14.59         9.78 o                         
   1   0  19          6.52          7.88         1.58 o                         
   2   0  19         45.08         45.18         4.69 o                         
   3   0  19        104.77        109.82         6.77 o                         
   4   0  19         34.25         26.93         6.62 o                         
   5   0  19         13.58         12.74         4.76 o                         
   6   0  19          1.05          0.32         5.19 o                         
  -6   1  19          6.42          5.01         5.05 o                         
  -5   1  19          8.17          3.29         3.15 o                         
  -4   1  19        149.09        150.47         7.81 o                         
  -3   1  19        183.45        198.36         7.37 o                         
  -2   1  19         72.89         71.34         3.82 o                         
  -1   1  19        130.66        131.40         4.57 o                         
   0   1  19          0.34          0.15         1.31 o                         
   1   1  19        130.60        126.76         5.14 o                         
   2   1  19         72.92         70.65         4.26 o                         
   3   1  19        183.28        196.45         6.06 o                         
   4   1  19        149.03        155.83         9.20 o                         
   5   1  19          8.18          7.40         4.26 o                         
   6   1  19          6.40         12.59         6.87 o                         
  -6   2  19          3.62         -5.92         7.88 o                         
  -5   2  19         12.91          2.81         4.54 o                         
  -4   2  19        132.96        124.59         8.55 o                         
  -3   2  19          2.00          2.74         2.00 o                         
  -2   2  19        218.65        222.28         5.19 o                         
  -1   2  19        131.36        134.86         4.85 o                         
   0   2  19        197.28        174.29         7.17 o                         
   1   2  19        131.20        137.19         4.87 o                         
   2   2  19        218.77        213.91         5.57 o                         
   3   2  19          2.02          3.61         2.38 o                         
   4   2  19        132.94        122.63         7.96 o                         
   5   2  19         12.90         12.36         8.78 o                         
   6   2  19          3.58         -5.08         5.55 o                         
  -6   3  19         10.07         16.43         6.22 o                         
  -5   3  19         12.79         15.65         5.64 o                         
  -4   3  19         50.64         35.24         7.32 o                         
  -3   3  19        236.05        248.22         7.71 o                         
  -2   3  19         89.45         92.88         4.53 o                         
  -1   3  19         70.82         67.38         3.96 o                         
   0   3  19          0.42          0.31         1.72 o                         
   1   3  19         70.87         77.16         4.06 o                         
   2   3  19         89.42         86.43         4.06 o                         
   3   3  19        236.12        234.85         8.61 o                         
   4   3  19         50.56         60.57         7.39 o                         
   5   3  19         12.91          8.49         6.68 o                         
   6   3  19         10.09         21.47         9.95 o                         
  -5   4  19         35.68         32.75         8.50 o                         
  -4   4  19         28.86         39.42         6.58 o                         
  -3   4  19         84.74         92.19         8.02 o                         
  -2   4  19        141.62        150.35         8.60 o                         
  -1   4  19          1.76          3.79         2.99 o                         
   0   4  19         29.03         16.10         2.81 o                         
   1   4  19          1.76          1.47         2.12 o                         
   2   4  19        141.67        151.40         6.33 o                         
   3   4  19         84.43         82.53         6.43 o                         
   4   4  19         28.96         28.47         6.06 o                         
   5   4  19         35.68         28.22        10.93 o                         
  -4   5  19          7.34          5.98         4.90 o                         
  -3   5  19         41.31         48.35         8.06 o                         
  -2   5  19        194.13        205.11        11.14 o                         
  -1   5  19         42.24         34.54         5.54 o                         
   0   5  19         83.61         75.13         7.53 o                         
   1   5  19         42.20         33.21         4.01 o                         
   2   5  19        194.00        201.55         9.50 o                         
   3   5  19         41.30         41.28         6.51 o                         
   4   5  19          7.30          7.55         9.52 o                         
  -3   6  19         65.69         78.56        16.77 o                         
  -2   6  19         28.04         32.30         9.59 o                         
  -1   6  19         30.62         30.70         6.66 o                         
   0   6  19         47.12         54.32         7.19 o                         
   1   6  19         30.62         22.85         6.34 o                         
   2   6  19         27.97         26.38         8.88 o                         
   3   6  19         65.61         64.39        18.81 o                         
  -1   7  19          0.62         -5.80         6.40 o                         
   0   7  19         20.86         15.35         6.41 o                         
   1   7  19          0.61         -6.86         8.90 o                         
   0   0  20          0.69          1.85         2.03 o                         
   1   0  20         15.67         17.58         2.56 o                         
   2   0  20        118.84        116.82         5.23 o                         
   3   0  20         36.15         31.02         4.32 o                         
   4   0  20        525.49        480.74        12.63 o                         
   5   0  20         26.29         24.39         5.12 o                         
   6   0  20          4.87         13.52         5.17 o                         
  -6   1  20          3.44          8.61         6.05 o                         
  -5   1  20         90.26         85.57        10.77 o                         
  -4   1  20        108.72        101.29         7.76 o                         
  -3   1  20         46.88         40.89         4.00 o                         
  -2   1  20         10.53          3.44         1.99 o                         
  -1   1  20        237.74        259.58         5.59 o                         
   0   1  20        708.78        691.62        10.07 o                         
   1   1  20        238.04        252.35         6.41 o                         
   2   1  20         10.52          8.63         2.33 o                         
   3   1  20         46.71         46.01         3.49 o                         
   4   1  20        108.82        110.11         7.77 o                         
   5   1  20         90.18         70.46        11.16 o                         
   6   1  20          3.44          8.23         6.27 o                         
  -6   2  20          9.64         -4.96         8.20 o                         
  -5   2  20          8.33          9.55         8.53 o                         
  -4   2  20        297.29        290.81         9.95 o                         
  -3   2  20         62.04         49.53         4.25 o                         
  -2   2  20         79.36         79.98         3.58 o                         
  -1   2  20         87.63         97.52         4.16 o                         
   0   2  20          0.14          1.51         1.56 o                         
   1   2  20         87.49         92.93         4.46 o                         
   2   2  20         79.13         81.66         4.10 o                         
   3   2  20         62.05         51.94         4.32 o                         
   4   2  20        297.04        273.83        11.17 o                         
   5   2  20          8.29         10.43         6.81 o                         
   6   2  20          9.65         -7.92         7.92 o                         
  -6   3  20          5.85         -1.36         7.55 o                         
  -5   3  20         31.49          8.55        12.08 o                         
  -4   3  20          0.24          0.82         7.53 o                         
  -3   3  20         59.72         49.40         4.91 o                         
  -2   3  20         76.45         87.99         5.36 o                         
  -1   3  20        202.04        212.30         6.08 o                         
   0   3  20          9.00          8.60         2.09 o                         
   1   3  20        202.12        209.26         6.06 o                         
   2   3  20         76.33         85.23         4.62 o                         
   3   3  20         59.71         49.01         4.62 o                         
   4   3  20          0.24          6.79         3.74 o                         
   5   3  20         31.52         25.41         8.94 o                         
   6   3  20          5.88          5.49         6.67 o                         
  -5   4  20          3.15          0.05         7.83 o                         
  -4   4  20        109.43        114.81        11.77 o                         
  -3   4  20         50.31         58.11         8.18 o                         
  -2   4  20         43.07         35.63         5.03 o                         
  -1   4  20         45.99         45.43         4.91 o                         
   0   4  20          5.52          7.87         2.20 o                         
   1   4  20         45.94         49.09         4.41 o                         
   2   4  20         43.10         47.33         4.21 o                         
   3   4  20         50.32         47.33         5.90 o                         
   4   4  20        109.59        122.41        18.21 o                         
   5   4  20          3.17          0.23         8.20 o                         
  -4   5  20         33.71         32.15         8.43 o                         
  -3   5  20          1.90          0.51         9.05 o                         
  -2   5  20         24.25         28.33         5.67 o                         
  -1   5  20         98.87         93.61         8.39 o                         
   0   5  20          2.26          3.33         2.85 o                         
   1   5  20         98.68        114.20         7.74 o                         
   2   5  20         24.29         16.19         5.03 o                         
   3   5  20          1.88          0.93         4.57 o                         
   4   5  20         33.69         44.49        14.90 o                         
  -3   6  20         14.32         15.43        12.69 o                         
  -2   6  20          1.19          1.23         4.94 o                         
  -1   6  20          3.17         -3.78         3.78 o                         
   0   6  20         41.85         37.69         7.69 o                         
   1   6  20          3.16          2.33        12.95 o                         
   2   6  20          1.18         -5.60         5.60 o                         
   3   6  20         14.32          2.73        11.21 o                         
   1   0  21         11.36          9.46         2.20 o                         
   2   0  21         66.89         77.38         4.21 o                         
   3   0  21         39.27         38.10         4.29 o                         
   4   0  21         59.25         64.39         5.65 o                         
   5   0  21         25.10         22.54         4.96 o                         
   6   0  21          6.12         10.62         5.47 o                         
  -6   1  21          4.54         18.32         6.86 o                         
  -5   1  21         18.94         25.46         4.84 o                         
  -4   1  21          0.17          3.03         2.51 o                         
  -3   1  21        183.43        181.53         7.02 o                         
  -2   1  21        379.16        385.64         9.31 o                         
  -1   1  21         44.32         42.02         2.88 o                         
   0   1  21         87.62         92.40         4.14 o                         
   1   1  21         44.23         42.00         3.31 o                         
   2   1  21        379.39        375.72         7.71 o                         
   3   1  21        183.29        174.29         8.15 o                         
   4   1  21          0.18          5.17         3.02 o                         
   5   1  21         18.86         14.40         6.48 o                         
   6   1  21          4.57          2.10         6.62 o                         
  -6   2  21          5.69         19.08         8.98 o                         
  -5   2  21          1.39         -5.14         5.14 o                         
  -4   2  21         73.03         73.41         6.35 o                         
  -3   2  21         67.23         61.25         6.84 o                         
  -2   2  21         13.59         13.43         1.93 o                         
  -1   2  21         13.89         10.56         1.93 o                         
   0   2  21        114.87        113.50         4.86 o                         
   1   2  21         13.88          9.76         2.30 o                         
   2   2  21         13.60         15.88         2.91 o                         
   3   2  21         67.23         57.58         5.19 o                         
   4   2  21         73.09         72.74         6.97 o                         
   5   2  21          1.38         -4.87         4.87 o                         
   6   2  21          5.70          5.00         8.57 o                         
  -5   3  21         17.78         11.61         5.95 o                         
  -4   3  21        103.09        102.24        10.98 o                         
  -3   3  21        196.64        195.49         9.69 o                         
  -2   3  21        186.81        180.68         7.20 o                         
  -1   3  21         42.67         36.79         3.31 o                         
   0   3  21         50.07         54.19         3.85 o                         
   1   3  21         42.71         34.39         3.19 o                         
   2   3  21        186.81        176.89         6.37 o                         
   3   3  21        196.54        206.13         9.14 o                         
   4   3  21        103.01        102.42        24.09 o                         
   5   3  21         17.81         38.00         9.87 o                         
  -5   4  21          0.77          4.56         6.01 o                         
  -4   4  21          9.29         19.79         5.93 o                         
  -3   4  21         46.84         52.84        11.46 o                         
  -2   4  21         17.77         13.10         3.80 o                         
  -1   4  21        159.77        157.96         7.32 o                         
   0   4  21          4.29          2.71         3.38 o                         
   1   4  21        159.71        152.45         6.00 o                         
   2   4  21         17.79         13.56         2.97 o                         
   3   4  21         46.83         38.85         5.08 o                         
   4   4  21          9.29         15.64         6.88 o                         
   5   4  21          0.78          3.14         7.83 o                         
  -4   5  21          8.89         18.33         7.17 o                         
  -3   5  21         31.16         35.02        10.87 o                         
  -2   5  21          1.66          3.16         3.76 o                         
  -1   5  21         59.34         55.32         6.75 o                         
   0   5  21        254.60        271.36        10.80 o                         
   1   5  21         59.39         51.21         8.73 o                         
   2   5  21          1.65         -1.92         3.97 o                         
   3   5  21         31.23         35.63         6.79 o                         
   4   5  21          8.88         24.51         9.43 o                         
  -3   6  21         33.69         39.74        18.44 o                         
  -2   6  21          9.47          5.54         5.75 o                         
  -1   6  21          1.12          5.39         4.76 o                         
   0   6  21         21.64         25.61         6.77 o                         
   1   6  21          1.11         -1.05         5.74 o                         
   2   6  21          9.45         -1.75        14.90 o                         
   3   6  21         33.66         52.32        10.93 o                         
   0   0  22        439.15        397.93        10.98 o                         
   1   0  22        446.33        468.95         8.21 o                         
   2   0  22         74.79         71.63         2.87 o                         
   3   0  22         94.39         89.00         6.81 o                         
   4   0  22          4.51          3.07         2.71 o                         
   5   0  22          2.18          1.66         3.94 o                         
   6   0  22          2.14         -1.11         8.43 o                         
  -6   1  22          3.85          4.73         6.90 o                         
  -5   1  22          3.28         -1.11         5.42 o                         
  -4   1  22         10.54         10.93         3.04 o                         
  -3   1  22         42.29         34.53         3.93 o                         
  -2   1  22         81.22         90.65         5.47 o                         
  -1   1  22        244.81        239.96         5.63 o                         
   0   1  22        353.06        333.93         8.53 o                         
   1   1  22        244.55        250.57         6.76 o                         
   2   1  22         81.07         90.48         4.29 o                         
   3   1  22         42.28         45.78         5.49 o                         
   4   1  22         10.59          7.70         3.07 o                         
   5   1  22          3.28          1.69         5.19 o                         
   6   1  22          3.83         13.58         8.02 o                         
  -6   2  22          4.68         17.30        11.10 o                         
  -5   2  22         10.04          7.46         4.82 o                         
  -4   2  22         11.91          4.45         5.03 o                         
  -3   2  22        151.50        148.14         7.32 o                         
  -2   2  22         96.10         72.37         3.69 o                         
  -1   2  22         13.84          9.27         2.05 o                         
   0   2  22          9.36         10.30         2.30 o                         
   1   2  22         13.92         16.63         2.43 o                         
   2   2  22         96.18         84.73         5.40 o                         
   3   2  22        151.63        145.49         6.83 o                         
   4   2  22         11.98         25.57         7.62 o                         
   5   2  22         10.02         11.54         6.53 o                         
   6   2  22          4.66          0.32        10.47 o                         
  -5   3  22          0.99          4.25         5.80 o                         
  -4   3  22         21.42         17.32         5.83 o                         
  -3   3  22          4.45          3.23         3.96 o                         
  -2   3  22        217.85        228.64         8.88 o                         
  -1   3  22         17.60         21.40         2.96 o                         
   0   3  22        264.44        253.11         7.32 o                         
   1   3  22         17.67         11.94         3.66 o                         
   2   3  22        217.91        233.06         9.32 o                         
   3   3  22          4.41          5.30         2.68 o                         
   4   3  22         21.46         22.95         6.98 o                         
   5   3  22          0.99          6.06         5.54 o                         
  -5   4  22         26.53         33.78         8.09 o                         
  -4   4  22         18.80          9.52         6.35 o                         
  -3   4  22         43.91         48.02         8.16 o                         
  -2   4  22         35.53         38.79         5.64 o                         
  -1   4  22        151.04        144.30         8.50 o                         
   0   4  22         59.51         69.22         5.07 o                         
   1   4  22        151.11        151.18         6.16 o                         
   2   4  22         35.46         31.19         3.85 o                         
   3   4  22         43.92         46.68         9.10 o                         
   4   4  22         18.76         18.35        11.40 o                         
   5   4  22         26.55         10.11        18.51 o                         
  -4   5  22          8.36         -3.64         6.87 o                         
  -3   5  22          0.22         -3.31         6.87 o                         
  -2   5  22         20.05         23.17         8.22 o                         
  -1   5  22         11.12         10.32         4.36 o                         
   0   5  22        100.36         83.10         7.39 o                         
   1   5  22         11.11          7.05         4.84 o                         
   2   5  22         20.14         33.92         8.27 o                         
   3   5  22          0.22          0.18         4.60 o                         
   4   5  22          8.39         12.74         8.22 o                         
  -2   6  22         33.54         35.41         8.80 o                         
  -1   6  22         20.87         20.29         6.23 o                         
   0   6  22         54.54         49.95         8.05 o                         
   1   6  22         20.82         21.18         7.77 o                         
   2   6  22         33.54         17.95         9.70 o                         
   1   0  23        138.88        132.40         4.58 o                         
   2   0  23        844.97        804.83         9.79 o                         
   3   0  23         12.04         11.93         3.03 o                         
   4   0  23        109.36        106.47         9.11 o                         
   5   0  23          5.17          7.13         3.81 o                         
   6   0  23          1.01          0.70         9.74 o                         
  -6   1  23         12.71         39.88        10.34 o                         
  -5   1  23         30.26         41.48        11.23 o                         
  -4   1  23         14.66         15.63         3.97 o                         
  -3   1  23         15.21         21.21         4.27 o                         
  -2   1  23          6.95         10.33         2.80 o                         
  -1   1  23        199.03        195.06         5.23 o                         
   0   1  23        129.98        129.18         5.24 o                         
   1   1  23        198.99        210.13         7.07 o                         
   2   1  23          6.96          7.72         2.06 o                         
   3   1  23         15.25         17.37         4.23 o                         
   4   1  23         14.69         13.85         4.40 o                         
   5   1  23         30.25         29.38         8.44 o                         
   6   1  23         12.73         17.24         8.32 o                         
  -6   2  23          6.50         -1.37         5.30 o                         
  -5   2  23          1.87         15.77         5.56 o                         
  -4   2  23          6.26         -0.93         3.32 o                         
  -3   2  23        100.21         96.54         6.21 o                         
  -2   2  23        200.92        188.53         6.60 o                         
  -1   2  23        177.08        193.58         5.65 o                         
   0   2  23         44.22         42.43         3.72 o                         
   1   2  23        176.94        195.98         6.25 o                         
   2   2  23        200.64        176.85         9.53 o                         
   3   2  23        100.19        112.22         7.74 o                         
   4   2  23          6.27         -3.87         5.17 o                         
   5   2  23          1.87          0.42         5.90 o                         
   6   2  23          6.50          1.79        18.99 o                         
  -5   3  23          5.41          4.47         5.16 o                         
  -4   3  23         23.84         13.64         6.00 o                         
  -3   3  23          7.19          5.69         4.99 o                         
  -2   3  23         58.33         57.13         4.29 o                         
  -1   3  23        108.29         96.94         4.97 o                         
   0   3  23          3.82          6.99         2.73 o                         
   1   3  23        108.27         97.91         4.89 o                         
   2   3  23         58.28         54.78         5.62 o                         
   3   3  23          7.17          3.96         2.91 o                         
   4   3  23         23.81         23.39         7.92 o                         
   5   3  23          5.40          8.75         7.35 o                         
  -5   4  23          4.70         -4.99         4.99 o                         
  -4   4  23         39.87         31.62         7.70 o                         
  -3   4  23         20.97         13.99         5.68 o                         
  -2   4  23         18.97         21.78         5.88 o                         
  -1   4  23         31.67         26.43         4.87 o                         
   0   4  23          2.20          4.04         2.57 o                         
   1   4  23         31.55         37.63         3.77 o                         
   2   4  23         19.01         20.29         3.92 o                         
   3   4  23         20.92         24.75         6.09 o                         
   4   4  23         39.82         50.00        10.39 o                         
   5   4  23          4.73         -6.12         8.02 o                         
  -4   5  23         14.98         16.08         6.95 o                         
  -3   5  23         33.21         49.87        11.29 o                         
  -2   5  23         17.44          9.36         5.86 o                         
  -1   5  23         53.44         68.66         8.50 o                         
   0   5  23         18.19         17.23         5.74 o                         
   1   5  23         53.32         69.38        13.19 o                         
   2   5  23         17.41         17.21         7.98 o                         
   3   5  23         33.11         14.25         7.64 o                         
   4   5  23         14.91         -3.60        13.74 o                         
  -2   6  23         22.15         25.90         7.64 o                         
  -1   6  23          4.01         10.59         6.60 o                         
   0   6  23          1.29          2.04         6.76 o                         
   1   6  23          3.99          4.29         7.02 o                         
   2   6  23         22.14         27.59        10.92 o                         
   0   0  24        222.69        206.58         8.49 o                         
   1   0  24         44.32         46.06         3.38 o                         
   2   0  24        233.67        227.38         5.79 o                         
   3   0  24          0.12         -1.90         2.76 o                         
   4   0  24         10.36          4.82         4.47 o                         
   5   0  24          0.26         -2.93         7.33 o                         
   6   0  24          0.02          0.92         5.35 o                         
  -6   1  24          1.76          6.61         6.43 o                         
  -5   1  24          0.86          7.37         4.20 o                         
  -4   1  24          6.47          1.72         3.26 o                         
  -3   1  24        256.09        223.24         8.14 o                         
  -2   1  24         22.34         18.42         4.73 o                         
  -1   1  24        107.33        113.42         4.38 o                         
   0   1  24         45.16         35.79         3.38 o                         
   1   1  24        107.15        112.79         6.30 o                         
   2   1  24         22.37         17.79         2.56 o                         
   3   1  24        255.99        221.91        10.36 o                         
   4   1  24          6.47         12.01         4.26 o                         
   5   1  24          0.87          6.70         5.57 o                         
   6   1  24          1.76         -4.97         7.92 o                         
  -5   2  24          3.18          1.32         6.12 o                         
  -4   2  24          8.88          6.34         5.45 o                         
  -3   2  24          4.04          4.75         2.84 o                         
  -2   2  24        158.43        146.78         7.36 o                         
  -1   2  24        131.77        135.27         6.55 o                         
   0   2  24        127.95        113.25         5.36 o                         
   1   2  24        132.09        143.67         6.80 o                         
   2   2  24        158.57        151.72         6.95 o                         
   3   2  24          4.05         -0.84         3.33 o                         
   4   2  24          8.86          5.22         5.54 o                         
   5   2  24          3.17          5.38         6.30 o                         
  -5   3  24          1.36          2.33         5.40 o                         
  -4   3  24          6.07         -3.85         4.82 o                         
  -3   3  24        134.66        147.22        12.88 o                         
  -2   3  24          6.65          6.40         2.58 o                         
  -1   3  24         31.84         36.47         3.70 o                         
   0   3  24         45.39         40.02         3.58 o                         
   1   3  24         31.84         27.45         3.31 o                         
   2   3  24          6.66         -0.61         2.85 o                         
   3   3  24        134.72        140.94        12.42 o                         
   4   3  24          6.09          2.39         5.44 o                         
   5   3  24          1.36         -7.14         7.14 o                         
  -4   4  24          0.92          6.61         5.84 o                         
  -3   4  24          4.75          0.64         4.30 o                         
  -2   4  24        108.58        114.11        13.17 o                         
  -1   4  24         36.31         37.89         6.63 o                         
   0   4  24        109.11        109.84         6.85 o                         
   1   4  24         36.25         36.04         6.05 o                         
   2   4  24        108.66        108.39         7.92 o                         
   3   4  24          4.75          9.50         6.15 o                         
   4   4  24          0.92          3.06         7.03 o                         
  -3   5  24         57.03         75.75        11.23 o                         
  -2   5  24         19.34         25.00         6.79 o                         
  -1   5  24         18.02          4.33         5.19 o                         
   0   5  24          9.10          4.25         5.24 o                         
   1   5  24         18.00         19.72         6.44 o                         
   2   5  24         19.37         18.46         7.19 o                         
  -1   6  24         11.95          6.73        13.83 o                         
   0   6  24          7.15          1.80         7.41 o                         
   1   6  24         11.93          6.33         5.95 o                         
   1   0  25        188.10        183.98         8.95 o                         
   2   0  25         19.55         18.35         3.52 o                         
   3   0  25        140.69        144.15         7.70 o                         
   4   0  25          0.25          1.84         3.92 o                         
   5   0  25         25.74         44.59         8.24 o                         
  -5   1  25          1.42          3.15         4.89 o                         
  -4   1  25         11.12         12.02         4.45 o                         
  -3   1  25          4.99          1.06         2.28 o                         
  -2   1  25        529.07        502.56        13.42 o                         
  -1   1  25        233.75        248.12         6.53 o                         
   0   1  25          6.54          6.13         2.23 o                         
   1   1  25        233.54        232.20         7.37 o                         
   2   1  25        529.40        499.49        11.35 o                         
   3   1  25          4.94          4.08         3.01 o                         
   4   1  25         11.13          8.00         9.22 o                         
   5   1  25          1.41         -2.20         5.77 o                         
  -5   2  25          0.51          5.01         5.14 o                         
  -4   2  25         13.46          1.21         5.07 o                         
  -3   2  25         50.67         52.16         5.30 o                         
  -2   2  25         95.80         86.30         6.82 o                         
  -1   2  25        179.97        186.59         7.04 o                         
   0   2  25         37.54         37.43         3.37 o                         
   1   2  25        179.97        186.04         6.44 o                         
   2   2  25         95.96         88.18         5.87 o                         
   3   2  25         50.64         35.54         6.68 o                         
   4   2  25         13.42         12.48         6.79 o                         
   5   2  25          0.52         -0.04         5.78 o                         
  -5   3  25          0.14         -0.24         5.21 o                         
  -4   3  25          2.55          9.46         5.24 o                         
  -3   3  25         28.07         11.97         5.72 o                         
  -2   3  25         36.95         35.35         6.06 o                         
  -1   3  25        328.62        321.85         9.07 o                         
   0   3  25         30.81         30.45         3.97 o                         
   1   3  25        328.55        327.36        11.03 o                         
   2   3  25         36.91         29.58         6.16 o                         
   3   3  25         28.00         21.58         5.48 o                         
   4   3  25          2.54          7.95         7.09 o                         
   5   3  25          0.14         -0.69         8.76 o                         
  -4   4  25          9.54         16.60         6.22 o                         
  -3   4  25         15.43         10.84         5.63 o                         
  -2   4  25         27.65         34.09         7.00 o                         
  -1   4  25        215.35        210.91        12.89 o                         
   0   4  25         21.18         23.68         4.80 o                         
   1   4  25        215.44        194.10        18.63 o                         
   2   4  25         27.66         13.21         7.59 o                         
   3   4  25         15.38         20.93         7.25 o                         
   4   4  25          9.53          5.29         6.86 o                         
  -3   5  25          9.34          6.48         6.14 o                         
  -2   5  25          8.20         19.04         6.87 o                         
  -1   5  25         22.37         21.82        11.99 o                         
   0   5  25        130.18        116.65        19.85 o                         
   1   5  25         22.35         22.69         8.45 o                         
   2   5  25          8.17         -5.25         5.25 o                         
   3   5  25          9.37          3.71         8.20 o                         
  -1   6  25         14.55         15.96         7.41 o                         
   0   6  25          0.44         12.45         7.48 o                         
   1   6  25         14.53         12.17        10.47 o                         
   0   0  26          1.04          4.69         3.03 o                         
   1   0  26          3.63         -2.26         2.26 o                         
   2   0  26        349.82        353.91        10.63 o                         
   3   0  26         52.06         54.19         6.61 o                         
   4   0  26          1.24         -1.14         3.41 o                         
   5   0  26          0.35          4.65         5.07 o                         
  -5   1  26          7.51         19.87         8.39 o                         
  -4   1  26         19.91         24.46         6.76 o                         
  -3   1  26          5.20          7.57         2.87 o                         
  -2   1  26          8.44         12.40         3.17 o                         
  -1   1  26        752.79        703.69        15.36 o                         
   0   1  26        118.63        126.89         5.51 o                         
   1   1  26        752.30        716.99        13.08 o                         
   2   1  26          8.47         20.51         5.09 o                         
   3   1  26          5.19          9.41         3.77 o                         
   4   1  26         19.84         20.28         9.15 o                         
   5   1  26          7.49          1.54         6.54 o                         
  -5   2  26          2.46         -8.34         8.34 o                         
  -4   2  26          6.25         -5.27         5.27 o                         
  -3   2  26          8.15         14.16         4.35 o                         
  -2   2  26        462.75        449.80        11.18 o                         
  -1   2  26        141.89        148.64         7.41 o                         
   0   2  26          6.48          5.71         2.16 o                         
   1   2  26        141.64        163.46         7.11 o                         
   2   2  26        462.61        456.25        13.22 o                         
   3   2  26          8.14         15.09         6.40 o                         
   4   2  26          6.31          6.76         6.27 o                         
   5   2  26          2.44         13.99         8.99 o                         
  -4   3  26         12.88         31.05         7.39 o                         
  -3   3  26         37.12         35.17         6.86 o                         
  -2   3  26        101.42         94.83         7.85 o                         
  -1   3  26        192.82        205.71         8.18 o                         
   0   3  26        105.94        106.23         7.16 o                         
   1   3  26        192.78        211.39        10.20 o                         
   2   3  26        101.37        103.98        10.26 o                         
   3   3  26         37.16         32.00         8.50 o                         
   4   3  26         12.90         13.00         7.46 o                         
  -4   4  26          6.36         13.75        12.46 o                         
  -3   4  26          9.33          1.46         5.14 o                         
  -2   4  26        111.83        112.99        11.54 o                         
  -1   4  26         51.98         57.50        10.68 o                         
   0   4  26         53.57         70.61         7.60 o                         
   1   4  26         51.95         58.89         7.28 o                         
   2   4  26        111.96        109.69        20.10 o                         
   3   4  26          9.27          1.83        12.90 o                         
   4   4  26          6.35         13.86         7.59 o                         
  -3   5  26         34.48         36.45         8.46 o                         
  -2   5  26          0.00         -5.50         5.50 o                         
  -1   5  26         42.85         50.64         9.03 o                         
   0   5  26          9.05         -3.13         7.51 o                         
   1   5  26         42.93         67.32        17.33 o                         
   3   5  26         34.51         28.26        14.08 o                         
   1   0  27          0.04         -2.36         2.67 o                         
   2   0  27         55.35         51.01         6.57 o                         
   3   0  27         86.14         88.60         7.30 o                         
   4   0  27          4.65          3.47         3.46 o                         
   5   0  27          8.51         11.92         7.60 o                         
  -5   1  27         18.83          5.00        14.13 o                         
  -4   1  27         17.34         22.67        12.39 o                         
  -3   1  27          0.51         -2.55         4.38 o                         
  -2   1  27         73.05         78.48         7.81 o                         
  -1   1  27        311.68        293.10         9.01 o                         
   0   1  27        434.71        442.42         9.76 o                         
   1   1  27        311.65        303.82         8.60 o                         
   2   1  27         73.15         60.31         7.05 o                         
   3   1  27          0.50         -4.50         5.59 o                         
   4   1  27         17.31         15.29         7.62 o                         
   5   1  27         18.80         18.07         8.98 o                         
  -5   2  27          0.50          2.48         5.37 o                         
  -4   2  27         12.15         22.96         6.48 o                         
  -3   2  27         17.96         11.59         4.14 o                         
  -2   2  27         28.99         30.86         4.37 o                         
  -1   2  27         10.63          9.42         2.90 o                         
   0   2  27         92.15         86.89         5.17 o                         
   1   2  27         10.55         14.55         3.21 o                         
   2   2  27         28.96         39.43        14.59 o                         
   3   2  27         17.82         13.46         6.67 o                         
   4   2  27         12.19         18.10         7.43 o                         
   5   2  27          0.51          2.41         9.31 o                         
  -4   3  27         25.92         31.06         7.80 o                         
  -3   3  27         12.24          6.05         7.36 o                         
  -2   3  27         21.90         24.37         5.37 o                         
  -1   3  27          1.20          0.01         2.93 o                         
   0   3  27         98.67         90.33         7.49 o                         
   1   3  27          1.20         -1.63         3.09 o                         
   2   3  27         21.90         24.00         7.46 o                         
   3   3  27         12.26         -4.33         8.80 o                         
   4   3  27         25.92         20.33         8.74 o                         
  -3   4  27         27.72         34.46        11.79 o                         
  -2   4  27          0.84         -2.07         4.64 o                         
  -1   4  27         28.91         28.67         7.26 o                         
   0   4  27         15.53         10.77         5.48 o                         
   1   4  27         28.87         28.78         7.82 o                         
   2   4  27          0.84          0.80         5.65 o                         
   3   4  27         27.71         34.35         9.54 o                         
  -2   5  27         26.12         30.19         7.72 o                         
  -1   5  27         42.63         44.40        10.20 o                         
   0   5  27          6.13          4.41         7.19 o                         
   1   5  27         42.59         25.71        15.36 o                         
   2   5  27         26.14         48.97        15.01 o                         
   0   0  28        110.65        112.24         9.27 o                         
   1   0  28        827.83        814.70        17.42 o                         
   2   0  28        226.83        197.63         9.88 o                         
   3   0  28         28.80         29.54         5.62 o                         
   4   0  28          1.05          9.26         5.35 o                         
   5   0  28          1.35         -5.34         5.34 o                         
  -5   1  28         26.97         43.24        10.55 o                         
  -4   1  28         27.93         41.33         7.22 o                         
  -3   1  28         52.48         48.31         7.62 o                         
  -2   1  28        111.51        109.30         7.75 o                         
  -1   1  28        140.94        141.92         7.20 o                         
   0   1  28        401.90        398.46        11.47 o                         
   1   1  28        141.26        142.76         6.47 o                         
   2   1  28        111.55        102.83         8.61 o                         
   3   1  28         52.44         32.52         7.60 o                         
   4   1  28         28.07         14.17        19.13 o                         
   5   1  28         26.98         43.10         8.25 o                         
  -4   2  28          5.73          3.66         6.15 o                         
  -3   2  28          2.47         -2.60         4.84 o                         
  -2   2  28        255.85        252.86         9.50 o                         
  -1   2  28        252.09        256.62        10.29 o                         
   0   2  28         16.97         18.65         3.50 o                         
   1   2  28        251.98        246.71        10.56 o                         
   2   2  28        256.09        264.93        14.19 o                         
   3   2  28          2.45          2.62         8.62 o                         
   4   2  28          5.72         16.17         7.95 o                         
  -4   3  28          0.97         11.77         9.41 o                         
  -3   3  28         27.87         40.91        10.44 o                         
  -2   3  28         12.22          6.77         5.86 o                         
  -1   3  28        155.80        137.89         8.67 o                         
   0   3  28        314.08        310.71        15.00 o                         
   1   3  28        155.96        150.77        10.97 o                         
   2   3  28         12.22          6.36         5.19 o                         
   3   3  28         27.96         25.63        15.22 o                         
   4   3  28          0.96          1.07         7.34 o                         
  -3   4  28          1.81         -4.22         6.47 o                         
  -2   4  28         51.91         47.51         7.99 o                         
  -1   4  28         37.38         33.63         7.17 o                         
   0   4  28          6.87         11.71         9.89 o                         
   1   4  28         37.29         39.92         9.61 o                         
   2   4  28         51.95         44.46         9.93 o                         
   3   4  28          1.82         -6.45         6.76 o                         
  -2   5  28         13.50          9.54        11.21 o                         
  -1   5  28         12.20         20.58         8.10 o                         
   0   5  28         59.90         56.93        18.39 o                         
   1   5  28         12.20          7.96         8.34 o                         
   2   5  28         13.47         19.51        11.35 o                         
   1   0  29        146.51        156.01         9.79 o                         
   2   0  29         52.84         34.97         5.23 o                         
   3   0  29          1.44         10.50         4.25 o                         
   4   0  29          0.14          0.79         5.21 o                         
   5   0  29         11.72         19.29        13.87 o                         
  -4   1  29          3.94          8.26         8.33 o                         
  -3   1  29         28.66         40.83         7.36 o                         
  -2   1  29         17.93         26.84         5.64 o                         
  -1   1  29        112.91        126.51         9.73 o                         
   0   1  29         19.10         25.00         3.75 o                         
   1   1  29        112.90        100.34        10.65 o                         
   2   1  29         17.81         22.15         5.31 o                         
   3   1  29         28.62         28.71         7.94 o                         
   4   1  29          3.97          9.27         5.54 o                         
  -4   2  29          0.12         -4.53         4.53 o                         
  -3   2  29         14.27          6.01         6.15 o                         
  -2   2  29          0.90         -2.70         3.59 o                         
  -1   2  29        160.04        169.07         7.84 o                         
   0   2  29         33.54         16.91         4.73 o                         
   1   2  29        159.90        162.05        10.92 o                         
   2   2  29          0.89          5.11         4.79 o                         
   3   2  29         14.22         13.57         7.67 o                         
   4   2  29          0.13         -1.38         7.27 o                         
  -4   3  29          2.16          0.16         9.01 o                         
  -3   3  29         23.39         13.58         9.09 o                         
  -2   3  29         70.72         73.39         8.12 o                         
  -1   3  29        180.68        171.13        12.75 o                         
   0   3  29         53.03         63.08         8.22 o                         
   1   3  29        180.66        184.38        16.38 o                         
   2   3  29         70.76         69.23        13.96 o                         
   3   3  29         23.50         33.09         9.19 o                         
   4   3  29          2.14         -6.51         6.51 o                         
  -3   4  29          6.31         10.02         6.83 o                         
  -2   4  29         15.36         25.88         7.34 o                         
  -1   4  29         18.69         10.97         8.71 o                         
   0   4  29        101.92        104.47        13.59 o                         
   1   4  29         18.73          4.08         9.41 o                         
   2   4  29         15.44          1.59         5.61 o                         
   3   4  29          6.27          2.85         7.24 o                         
  -1   5  29        121.09        140.75        17.45 o                         
   0   5  29         88.43        118.66        16.21 o                         
   1   5  29        121.03        163.21        25.80 o                         
   0   0  30         15.12         18.68         5.04 o                         
   1   0  30        136.14        147.20         8.29 o                         
   2   0  30         25.82         24.02         6.02 o                         
   3   0  30          3.13          8.02         5.63 o                         
   4   0  30         35.33         37.94         8.15 o                         
  -4   1  30          9.74         -7.83         8.76 o                         
  -3   1  30          0.20          0.46         4.66 o                         
  -2   1  30        112.76        123.34        11.00 o                         
  -1   1  30         38.92         43.11         5.29 o                         
   0   1  30          6.93          0.71         3.10 o                         
   1   1  30         38.87         27.25         4.65 o                         
   2   1  30        112.56        113.78         8.33 o                         
   3   1  30          0.20         -3.99         3.99 o                         
   4   1  30          9.81          8.77         7.22 o                         
  -4   2  30         18.96          9.05        17.74 o                         
  -3   2  30          2.23         16.38         5.32 o                         
  -2   2  30          9.97         13.48         3.96 o                         
  -1   2  30        130.13        134.06         7.85 o                         
   0   2  30         56.24         67.26         7.16 o                         
   1   2  30        130.15        120.68        14.59 o                         
   2   2  30         10.00         13.31         5.79 o                         
   3   2  30          2.25          4.94         6.22 o                         
   4   2  30         18.95         24.66        10.18 o                         
  -3   3  30          1.54          5.82         6.93 o                         
  -2   3  30         44.74         36.10         7.02 o                         
  -1   3  30         30.35         37.96        13.70 o                         
   0   3  30          3.14          1.34         5.83 o                         
   1   3  30         30.42         41.79         9.63 o                         
   2   3  30         44.66         42.83        10.02 o                         
   3   3  30          1.56         -5.19         7.00 o                         
  -2   4  30         49.92         62.81        11.19 o                         
  -1   4  30         41.43         41.06        19.85 o                         
   0   4  30        114.18        121.32        19.25 o                         
   1   4  30         41.42         75.14        21.08 o                         
   2   4  30         50.07         63.79        16.82 o                         
   1   0  31         32.07         39.43         6.69 o                         
   2   0  31          0.18          0.86         3.72 o                         
   3   0  31         16.34         15.39         6.60 o                         
   4   0  31         11.19         11.07        10.16 o                         
  -4   1  31          2.87         17.64         9.35 o                         
  -3   1  31         15.79          8.82         5.66 o                         
  -2   1  31         68.08         59.90         7.64 o                         
  -1   1  31         33.05         36.99         7.76 o                         
   0   1  31         76.07         77.79        10.92 o                         
   1   1  31         33.05         32.49         5.74 o                         
   2   1  31         68.14         79.39         7.14 o                         
   3   1  31         15.85         25.60         7.34 o                         
   4   1  31          2.87          0.30         6.97 o                         
  -4   2  31         12.14         25.17         7.09 o                         
  -3   2  31         15.83          7.40         5.74 o                         
  -2   2  31          2.41         -0.75         4.23 o                         
  -1   2  31         22.41         19.84         6.79 o                         
   0   2  31          2.21         -0.39         4.23 o                         
   1   2  31         22.47         18.86         7.75 o                         
   2   2  31          2.44          5.16         5.91 o                         
   3   2  31         15.88         19.08        16.72 o                         
   4   2  31         12.09         45.59        10.53 o                         
  -3   3  31         15.22         17.60         6.93 o                         
  -2   3  31          3.78          7.28        11.00 o                         
  -1   3  31         92.78        103.65        14.48 o                         
   0   3  31         16.27         14.78         5.99 o                         
   1   3  31         92.77         89.96        18.46 o                         
   2   3  31          3.77         -0.24         6.37 o                         
   3   3  31         15.26         19.61         8.27 o                         
  -2   4  31          2.66         -3.65         6.78 o                         
  -1   4  31         21.71         14.94         8.05 o                         
   0   4  31         37.76         11.07        12.48 o                         
   1   4  31         21.75         -3.01        11.44 o                         
   2   4  31          2.68          5.79         9.64 o                         
   0   0  32          0.07          6.21         8.57 o                         
   1   0  32          8.20         12.84         5.68 o                         
   2   0  32         27.69         27.86         7.89 o                         
   3   0  32          3.44          1.02        11.92 o                         
   4   0  32          1.13          4.83         6.30 o                         
  -4   1  32         20.68         13.01        12.38 o                         
  -3   1  32         20.42         34.49         7.25 o                         
  -2   1  32          6.87         14.69         5.20 o                         
  -1   1  32         23.36         31.81         7.36 o                         
   0   1  32         36.99         58.54        11.10 o                         
   1   1  32         23.29         21.55         5.27 o                         
   2   1  32          6.85          9.43         5.56 o                         
   3   1  32         20.47         28.74         7.33 o                         
   4   1  32         20.57         10.34         8.37 o                         
  -3   2  32          4.69          5.48         6.17 o                         
  -2   2  32          9.14          2.24         6.54 o                         
  -1   2  32         40.17         28.03         8.42 o                         
   0   2  32          1.38         14.24         6.29 o                         
   1   2  32         40.22         39.22        24.46 o                         
   2   2  32          9.16          9.14         6.64 o                         
   3   2  32          4.66          1.60         6.76 o                         
  -2   3  32          7.02          7.70         5.74 o                         
  -1   3  32          0.35          6.74         7.08 o                         
   0   3  32         18.88         14.59         9.73 o                         
   1   3  32          0.34          7.72        15.54 o                         
   2   3  32          6.98          4.33         7.20 o                         
  -1   4  32         40.47         53.85        11.16 o                         
   0   4  32          2.47         -6.25        10.75 o                         
   1   4  32         40.47         42.53        16.82 o                         
   1   0  33         14.77         14.71         5.48 o                         
   2   0  33          7.74          9.04         5.79 o                         
   3   0  33          1.60          7.89         6.60 o                         
  -3   1  33          2.89          3.40         5.24 o                         
  -2   1  33          6.32         10.19         6.05 o                         
  -1   1  33         25.87         26.35        12.76 o                         
   0   1  33         65.89         95.64        13.72 o                         
   1   1  33         25.89         27.22        16.63 o                         
   2   1  33          6.34          7.10         7.37 o                         
   3   1  33          2.92         11.43         6.56 o                         
  -3   2  33          4.68         -1.75         8.11 o                         
  -2   2  33         22.67         33.31        13.44 o                         
  -1   2  33          2.34          2.61         4.87 o                         
   0   2  33          2.75         -5.84         5.84 o                         
   1   2  33          2.36          5.14         8.20 o                         
   2   2  33         22.68         21.72         8.11 o                         
   3   2  33          4.68          0.84        17.10 o                         
  -2   3  33          1.38          5.87         6.65 o                         
  -1   3  33          7.89          4.18        25.92 o                         
   1   3  33          7.91          8.67         7.42 o                         
   2   3  33          1.36         31.53         9.39 o                         
   0   0  34          0.39         -3.66         8.80 o                         
   1   0  34          2.52          9.79         7.01 o                         
   2   0  34          3.87          5.75         6.21 o                         
   3   0  34          0.39          5.72         6.15 o                         
  -3   1  34          1.52         -7.33        12.90 o                         
  -2   1  34          2.82         10.50         6.36 o                         
  -1   1  34          3.12         -1.38         9.06 o                         
   0   1  34         15.91         24.14         8.63 o                         
   1   1  34          3.14         11.15         7.22 o                         
   2   1  34          2.84          8.46         5.97 o                         
   3   1  34          1.52         -8.39         8.39 o                         
  -2   2  34         30.68         53.08        11.52 o                         
  -1   2  34          8.08         -5.05         9.03 o                         
   0   2  34          5.37         11.93         7.31 o                         
   1   2  34          8.08         11.04         9.98 o                         
   2   2  34         30.75         23.95        12.93 o                         
  -1   3  34         33.10          8.71        12.56 o                         
   0   3  34          3.48         12.00        12.19 o                         
   1   3  34         33.08         40.35        17.19 o                         
   1   0  35          2.64         -4.13        12.65 o                         
   2   0  35          0.00         -6.17         6.17 o                         
  -2   1  35         12.27         12.82         9.82 o                         
  -1   1  35         11.26         14.05         7.78 o                         
   0   1  35          0.64         -7.81         7.81 o                         
   1   1  35         11.27         32.28        18.99 o                         
   2   1  35         12.28          7.44         7.60 o                         
  -2   2  35          6.00         33.09        12.02 o                         
  -1   2  35         20.77         12.93        10.15 o                         
   0   2  35          0.74         -3.71         6.65 o                         
   1   2  35         20.73         17.12         8.24 o                         
   2   2  35          6.02          1.03         7.47 o                         
   0   0  36         50.52         69.35        17.65 o                         
   1   0  36          0.50         17.11         7.74 o                         
   2   0  36          3.25         -2.94         6.60 o                         
  -1   1  36          0.36          2.93         7.97 o                         
   0   1  36         27.35         42.71        15.06 o                         
   1   1  36          0.35          8.09         8.29 o                         
   0   2  36         18.50         26.02         9.65 o                         
   1   0  37         33.55         25.95         9.54 o                         
   0   1  37          5.87          6.53         7.99 o                         
                                                                                
