# Supplementary material for: Crystal structure and Hirshfeld analysis of (1aS,3aR,4aS,5aR)-15-acet­oxy­linden-7(11),8-trieno-12,8-lactone
Source: Acta Crystallogr E Crystallogr Commun. 2022 May 20;78(Pt 6):642–6. doi: 10.1107/S2056989022004625 (PMC9431784; doi:10.1107/S2056989022004625)
Supplement: Supplementary file 3 [file e-78-00642-Isup3.cml]

<?xml version="1.0" encoding="UTF-8"?>
<cml convention="cmlDict:cmllite" xmlns="http://www.xml-cml.org/schema" xmlns:cmlDict="http://www.xml-cml.org/dictionary/cml/" xmlns:nameDict="http://www.xml-cml.org/dictionary/cml/name/">
  <molecule id="m1">
    <name dictRef="nameDict:unknown">(4aR,5S,5aR,6aS,6bR)-5-(Acetoxymethyl)-4a,5,5a,6,6a,6b-hexahydro-3,6b-dimethylcycloprop[2,3]indeno[5,6-b]furan-2(4H)-one</name>
    <atomArray>
      <atom id="a1" elementType="C" hydrogenCount="0">
        <label value="1" dictRef="cmlDict:locant"/>
      </atom>
      <atom id="a2" elementType="C">
        <label value="2" dictRef="cmlDict:locant"/>
      </atom>
      <atom id="a23" elementType="O" hydrogenCount="0">
        <label value="O'" dictRef="cmlDict:locant"/>
      </atom>
      <atom id="a24" elementType="O" hydrogenCount="0">
        <label value="O" dictRef="cmlDict:locant"/>
      </atom>
      <atom id="a41" elementType="H"/>
      <atom id="a42" elementType="H"/>
      <atom id="a43" elementType="H"/>
      <atom id="a3" elementType="C">
        <label value="1" dictRef="cmlDict:locant"/>
        <label value="C" dictRef="cmlDict:locant"/>
      </atom>
      <atom id="a44" elementType="H"/>
      <atom id="a45" elementType="H"/>
      <atom id="a4" elementType="C">
        <label value="1" dictRef="cmlDict:locant"/>
        <label value="C" dictRef="cmlDict:locant"/>
      </atom>
      <atom id="a46" elementType="H"/>
      <atom id="a47" elementType="H"/>
      <atom id="a48" elementType="H"/>
      <atom id="a27" elementType="O" hydrogenCount="0">
        <label value="1" dictRef="cmlDict:locant"/>
      </atom>
      <atom id="a28" elementType="C" hydrogenCount="0">
        <label value="2" dictRef="cmlDict:locant"/>
      </atom>
      <atom id="a29" elementType="C" hydrogenCount="0">
        <label value="3" dictRef="cmlDict:locant"/>
      </atom>
      <atom id="a30" elementType="C" hydrogenCount="0">
        <label value="3a" dictRef="cmlDict:locant"/>
      </atom>
      <atom id="a31" elementType="C">
        <label value="4" dictRef="cmlDict:locant"/>
      </atom>
      <atom id="a32" elementType="C">
        <atomParity atomRefs4="a37 a51 a31 a33">-1</atomParity>
        <label value="4a" dictRef="cmlDict:locant"/>
      </atom>
      <atom id="a33" elementType="C">
        <atomParity atomRefs4="a3 a52 a34 a32">1</atomParity>
        <label value="5" dictRef="cmlDict:locant"/>
      </atom>
      <atom id="a34" elementType="C">
        <atomParity atomRefs4="a33 a53 a35 a36">-1</atomParity>
        <label value="5a" dictRef="cmlDict:locant"/>
      </atom>
      <atom id="a35" elementType="C">
        <label value="6" dictRef="cmlDict:locant"/>
      </atom>
      <atom id="a36" elementType="C">
        <atomParity atomRefs4="a37 a56 a35 a34">1</atomParity>
        <label value="6a" dictRef="cmlDict:locant"/>
      </atom>
      <atom id="a37" elementType="C" hydrogenCount="0">
        <atomParity atomRefs4="a38 a40 a36 a32">-1</atomParity>
        <label value="6b" dictRef="cmlDict:locant"/>
      </atom>
      <atom id="a38" elementType="C">
        <label value="7" dictRef="cmlDict:locant"/>
      </atom>
      <atom id="a39" elementType="C" hydrogenCount="0">
        <label value="7a" dictRef="cmlDict:locant"/>
      </atom>
      <atom id="a26" elementType="O" hydrogenCount="0">
        <label value="O" dictRef="cmlDict:locant"/>
      </atom>
      <atom id="a49" elementType="H"/>
      <atom id="a50" elementType="H"/>
      <atom id="a51" elementType="H"/>
      <atom id="a52" elementType="H"/>
      <atom id="a53" elementType="H"/>
      <atom id="a54" elementType="H"/>
      <atom id="a55" elementType="H"/>
      <atom id="a56" elementType="H"/>
      <atom id="a57" elementType="H"/>
      <atom id="a40" elementType="C">
        <label value="1'" dictRef="cmlDict:locant"/>
        <label value="C'" dictRef="cmlDict:locant"/>
      </atom>
      <atom id="a58" elementType="H"/>
      <atom id="a59" elementType="H"/>
      <atom id="a60" elementType="H"/>
    </atomArray>
    <bondArray>
      <bond id="a1_a2" atomRefs2="a1 a2" order="S"/>
      <bond id="a1_a23" atomRefs2="a1 a23" order="D"/>
      <bond id="a1_a24" atomRefs2="a1 a24" order="S"/>
      <bond id="a2_a41" atomRefs2="a2 a41" order="S"/>
      <bond id="a2_a42" atomRefs2="a2 a42" order="S"/>
      <bond id="a2_a43" atomRefs2="a2 a43" order="S"/>
      <bond id="a3_a44" atomRefs2="a3 a44" order="S"/>
      <bond id="a3_a45" atomRefs2="a3 a45" order="S"/>
      <bond id="a24_a3" atomRefs2="a24 a3" order="S"/>
      <bond id="a4_a46" atomRefs2="a4 a46" order="S"/>
      <bond id="a4_a47" atomRefs2="a4 a47" order="S"/>
      <bond id="a4_a48" atomRefs2="a4 a48" order="S"/>
      <bond id="a27_a39" atomRefs2="a27 a39" order="S"/>
      <bond id="a39_a30" atomRefs2="a39 a30" order="S"/>
      <bond id="a30_a29" atomRefs2="a30 a29" order="D"/>
      <bond id="a29_a28" atomRefs2="a29 a28" order="S"/>
      <bond id="a27_a28" atomRefs2="a27 a28" order="S"/>
      <bond id="a33_a34" atomRefs2="a33 a34" order="S"/>
      <bond id="a34_a36" atomRefs2="a34 a36" order="S"/>
      <bond id="a36_a37" atomRefs2="a36 a37" order="S"/>
      <bond id="a37_a38" atomRefs2="a37 a38" order="S"/>
      <bond id="a31_a32" atomRefs2="a31 a32" order="S"/>
      <bond id="a32_a37" atomRefs2="a32 a37" order="S"/>
      <bond id="a32_a33" atomRefs2="a32 a33" order="S"/>
      <bond id="a30_a31" atomRefs2="a30 a31" order="S"/>
      <bond id="a38_a39" atomRefs2="a38 a39" order="D"/>
      <bond id="a34_a35" atomRefs2="a34 a35" order="S"/>
      <bond id="a36_a35" atomRefs2="a36 a35" order="S"/>
      <bond id="a28_a26" atomRefs2="a28 a26" order="D"/>
      <bond id="a31_a49" atomRefs2="a31 a49" order="S"/>
      <bond id="a31_a50" atomRefs2="a31 a50" order="S"/>
      <bond id="a32_a51" atomRefs2="a32 a51" order="S"/>
      <bond id="a33_a52" atomRefs2="a33 a52" order="S"/>
      <bond id="a34_a53" atomRefs2="a34 a53" order="S"/>
      <bond id="a35_a54" atomRefs2="a35 a54" order="S"/>
      <bond id="a35_a55" atomRefs2="a35 a55" order="S"/>
      <bond id="a36_a56" atomRefs2="a36 a56" order="S"/>
      <bond id="a38_a57" atomRefs2="a38 a57" order="S"/>
      <bond id="a4_a29" atomRefs2="a4 a29" order="S"/>
      <bond id="a3_a33" atomRefs2="a3 a33" order="S"/>
      <bond id="a40_a58" atomRefs2="a40 a58" order="S"/>
      <bond id="a40_a59" atomRefs2="a40 a59" order="S"/>
      <bond id="a40_a60" atomRefs2="a40 a60" order="S"/>
      <bond id="a40_a37" atomRefs2="a40 a37" order="S"/>
    </bondArray>
  </molecule>
</cml>
